# Supplementary material for: Impacts of continuous cropping on the rhizospheric and endospheric microbial communities and root exudates of Astragalus mongholicus
Source: BMC Plant Biol. 2024 Apr 26;24:340. doi: 10.1186/s12870-024-05024-5 (PMC11047024; doi:10.1186/s12870-024-05024-5)
Supplement: Supplementary file 2 — Supplementary Material 2. [file 12870_2024_5024_MOESM2_ESM.xlsx]

## Sheet: Fold change
Table S6. List of metabolite profiles in the rhizosphere of A. mongholicus grown in the FieldⅠand the FieldⅡ.
ID	Peak	Similarity	rt	Count	Mass	MEAN FIELD Ⅰ	MEAN FIELD Ⅱ	VIP	P-VALUE	Q-VALUE	FOLD CHANGE	LOG_FOLDCHANGE
173	benzoic acid	953	10.0908,0	23	179	0.0688719	0.0696751	0.466785	0.97168	0.476471	1.01166	0.0167264
187	glycerol	953	10.3625,0	23	205	0.124329	0.181094	0.959662	0.471717	0.306436	1.45658	0.542582
108	3-hydroxybutyric acid	952	8.7889,0	23	147	0.0544199	0.0359586	0.39637	0.277522	0.223796	0.660761	-0.597799
495	sorbitol	944	18.0934,0	23	319	0.131417	0.132858	0.592201	0.98006	0.478613	1.01096	0.0157325
291	L-homoserine 1	940	12.7011,0	9	218	0.191132	3.10572e-07	1.2899	0.124935	0.152835	1.62491e-06	-19.2312
476	fructose 1	940	17.496,0	23	103	0.389633	0.347451	0.993803	0.907046	0.459335	0.891739	-0.165307
55	lactic acid	938	7.40664,0	23	117	0.107906	0.108142	0.873589	0.996585	0.482787	1.00219	0.00314951
405	xylose 2	934	15.2285,0	23	103	0.146395	0.0473109	0.41759	0.251253	0.211273	0.323173	-1.62962
528	palmitic acid	931	19.3054,0	22	132	0.532698	0.491894	0.17791	0.617952	0.366607	0.923402	-0.114969
567	Elaidic acid	930	20.8458,0	22	129	0.0528194	0.0751476	1.08027	0.0818186	0.128767	1.42273	0.50866
575	stearic acid	927	21.0888,0	22	132	0.472109	0.362521	0.403381	0.360299	0.25963	0.767877	-0.381053
246	Pelargonic acid	926	11.5841,0	23	215	0.0323777	0.0324018	0.186953	0.9946	0.482289	1.00075	0.00107618
660	1-Monopalmitin	922	23.8402,0	22	371	0.0760614	0.0873945	0.775596	0.240318	0.205788	1.149	0.200378
565	linoleic acid	920	20.7852,0	22	337	0.00682707	0.00578447	0.280261	0.559297	0.343772	0.847284	-0.239082
629	Arachidic acid	920	22.7122,0	22	132	0.0160363	0.0226616	1.03876	0.334986	0.249016	1.41315	0.498915
689	trehalose	917	25.0279,0	22	191	2.26162	1.51483	0.48858	0.317439	0.241256	0.669796	-0.578207
474	Myristic Acid	914	17.3314,0	23	117	0.027968	0.0359751	0.725973	0.36029	0.259626	1.2863	0.363222
669	sucrose	914	24.1918,0	22	361	0.672516	0.589772	0.523731	0.813371	0.43241	0.876964	-0.18941
410	ribose	910	15.4003,0	23	103	0.146954	0.0142403	1.24687	0.0702441	0.12208	0.0969035	-3.36731
550	heptadecanoic acid	907	20.1846,0	22	117	0.0103974	0.01394	1.24012	0.0775375	0.126447	1.34072	0.423013
489	mannose 2	906	17.9556,0	23	319	0.00575139	0.0327381	1.32641	0.000387547	0.00802757	5.69221	2.50899
323	Threitol	904	13.4034,0	23	217	0.0181344	0.0136768	0.694863	0.685357	0.390961	0.754192	-0.406996
709	Lignoceric acid	899	25.6708,0	22	132	0.00870907	0.0288509	0.94218	0.0035411	0.0243799	3.31274	1.72803
395	4-Hydroxybenzoic acid	895	14.9178,0	23	267	0.0200113	0.0164869	0.174045	0.5999	0.35975	0.823877	-0.2795
481	D-Talose 1	894	17.6377,0	20	160	0.00293232	0.00888309	1.25914	0.027714	0.081806	3.02937	1.59902
651	Dioctyl phthalate	890	23.4892,0	22	149	0.0723149	0.0669316	0.379071	0.870359	0.4491	0.925558	-0.111605
43	2-hydroxypyridine	878	7.12183,0	23	152	0.132593	0.083404	1.18419	0.0514291	0.107626	0.629023	-0.668815
671	Behenic acid	871	24.2541,0	20	132	0.00912718	0.0300621	1.08042	0.00315167	0.023334	3.29369	1.7197
148	valine	870	9.5667,0	23	144	0.0283243	0.00455028	0.998723	0.0869657	0.131352	0.16065	-2.63801
403	lauric acid	866	15.1981,0	23	257	0.00226325	0.0028645	0.941238	0.686223	0.391262	1.26566	0.339886
524	palmitoleic acid	873	19.0667,0	22	311	0.00147225	0.00315872	1.57526	0.00264995	0.0217376	2.1455	1.10131
183	Ethanolamine	859	10.2852,0	8	174	0.0349166	0.00163781	0.886475	0.119603	0.149503	0.0469063	-4.41407
555	Phytol	856	20.4346,0	22	143	0.00837467	0.0114319	0.985534	0.528937	0.331293	1.36506	0.448961
732	Cerotinic acid	850	26.996,0	22	132	0.003001	0.0162544	1.72546	0.000170156	0.00631752	5.41631	2.43731
799	maltotriose 1	848	31.1633,0	22	204	0.0395347	0.0270621	1.58796	0.0237881	0.0757658	0.684513	-0.546849
654	2-Monopalmitin	845	23.5688,0	22	129	0.0189894	0.0283414	1.39388	0.0131279	0.0535575	1.49248	0.577716
532	myo-inositol	838	19.6487,0	22	305	0.0140621	0.00575753	0.7148	0.424535	0.285526	0.409437	-1.28829
169	urea	837	10.0168,0	8	189	0.101991	3.10572e-07	1.2925	0.121065	0.150431	3.04509e-06	-18.3251
700	Monostearin	836	25.2636,0	22	399	0.0520332	0.0423617	0.545261	0.591142	0.356369	0.814127	-0.296674
531	N-Acetyl-D-galactosamine 1	825	19.5269,0	22	202	0.002028	0.00223543	0.576433	0.764981	0.417423	1.10228	0.140494
154	canavanine degr prod	824	9.68583,0	23	73	0.035315	0.0515643	0.66775	0.239282	0.205344	1.46013	0.546092
418	xylitol	814	15.6302,0	23	103	0.0321426	0.00509133	1.04212	0.0991303	0.136703	0.158398	-2.65837
62	glycolic acid	813	7.62552,0	22	147	0.0253031	0.0115685	1.20969	0.0587335	0.113887	0.457198	-1.12911
431	fucose 1	813	15.8504,0	23	160	0.0302534	0.00714241	1.6246	0.0292325	0.0839116	0.236086	-2.08262
787	raffinose	810	29.7662,0	17	361	0.0138556	0.0144113	0.7233	0.953131	0.471665	1.04011	0.0567388
712	melibiose 1	809	25.7892,0	22	204	0.00289869	0.00141146	0.269441	0.186414	0.183021	0.486929	-1.03822
163	4-hydroxybutyrate	808	9.85891,0	22	147	0.0159088	0.00792144	0.314737	0.264108	0.217532	0.497927	-1.00599
229	uracil	804	11.2529,0	14	241	0.00992058	0.000172918	0.964294	0.0871862	0.131458	0.0174302	-5.84227
336	oxoproline	804	13.6432,0	23	156	0.0126572	0.00866345	0.561389	0.580594	0.352251	0.684469	-0.546943
508	1-Hexadecanol	793	18.4464,0	23	299	0.00171175	0.00176833	0.544705	0.924015	0.463942	1.03306	0.046919
116	4-HYDROXYPYRIDINE	792	8.95261,0	23	152	0.0428068	0.0330658	0.687165	0.264323	0.217634	0.772442	-0.372502
611	tetracosane	786	22.1938,0	22	71	0.00918698	0.0173995	1.49479	0.00680685	0.0348092	1.89393	0.921382
425	Levoglucosan	785	15.7183,0	22	204	0.00830663	0.00395965	0.650577	0.22107	0.197257	0.476685	-1.06889
551	Octadecanol	780	20.2915,0	22	327	0.00162399	0.00168366	0.59294	0.935011	0.466885	1.03674	0.0520579
207	glycine 2	779	10.8212,0	23	174	0.00586059	0.00259386	0.396831	0.315689	0.240499	0.442594	-1.17594
444	Glucose-1-phosphate	761	16.3131,0	23	217	0.0310263	0.0367343	0.673849	0.653512	0.379693	1.18397	0.243637
461	azelaic acid	761	16.7654,0	23	317	0.00106923	0.00123119	0.667957	0.587786	0.355065	1.15148	0.203487
705	squalene	753	25.5477,0	22	69	0.00798265	0.00992787	0.598978	0.483214	0.311578	1.24368	0.314617
222	D-Glyceric acid	751	11.117,0	20	189	0.000309343	0.000808925	1.52337	0.181806	0.181178	2.61498	1.3868
771	Zymosterol 2	741	28.7134,0	22	129	0.0119286	0.00976944	0.825905	0.216432	0.195245	0.818993	-0.288076
200	Isoleucine	740	10.6398,0	23	158	0.0182066	0.00136255	1.18194	0.117441	0.148109	0.0748379	-3.74009
695	maltose	737	25.1151,0	7	160	5.01077e-07	3.10572e-07	1.53408	0.0650712	0.118619	0.619809	-0.690105
298	Capric Acid	732	12.8517,0	23	117	0.00484153	0.00748051	1.06505	0.303017	0.235005	1.54507	0.627675
293	L-Threose 1	724	12.727,0	20	205	0.00139226	0.00270053	1.03103	0.193971	0.185929	1.93967	0.955814
98	3-Hydroxypropionic acid 1	722	8.57313,0	23	152	0.00696856	0.00500052	0.561917	0.299939	0.233698	0.717584	-0.47878
199	2-Deoxyerythritol	720	10.6316,0	18	117	0.00337032	0.00240148	1.2809	0.780671	0.422368	0.712539	-0.488959
482	Gluconic lactone 1	716	17.6449,0	19	220	0.000299555	0.00119975	0.910097	0.040257	0.0962997	4.00509	2.00184
701	Sophorose 1	716	25.2989,0	22	319	0.00418854	0.00119561	1.30588	0.132159	0.157131	0.285447	-1.8087
185	phosphate	714	10.3418,0	23	299	0.0130016	0.0221916	1.22681	0.184747	0.182361	1.70684	0.771325
783	Stigmasterol	714	29.4932,0	22	129	0.0628748	0.0817768	0.854775	0.500714	0.319259	1.30063	0.37921
503	pentadecanoic acid	708	18.3223,0	23	117	0.0118004	0.0101044	0.0484237	0.642247	0.375606	0.856279	-0.223848
90	oxalic acid	702	8.37707,0	23	147	0.00647161	0.00681042	0.671805	0.900365	0.4575	1.05235	0.0736192
610	arachidonic acid	702	22.1248,0	22	80	0.00129679	0.00425355	1.76452	0.000266313	0.007084	3.28006	1.71372
50	Pyruvic acid	700	7.27989,0	12	174	0.00139486	3.10572e-07	1.06438	0.195483	0.186494	0.000222655	-12.1329
83	hydroxylamine	699	8.17033,0	16	133	0.00275706	0.00131873	0.275396	0.42512	0.285756	0.47831	-1.06398
146	alpha-ketoisocaproic acid 1	698	9.53261,0	22	200	0.000758485	0.000209416	0.864287	0.0680448	0.120649	0.276097	-1.85675
708	Gentiobiose 2	698	25.6191,0	20	204	0.021301	0.00432893	0.0504112	0.0712984	0.122747	0.203227	-2.29884
265	thymine	692	12.0815,0	16	255	0.00425365	0.000302106	0.56931	0.101386	0.137595	0.0710228	-3.81557
433	D-Arabitol	682	15.8861,0	23	154	0.102055	0.157676	1.43206	0.0133492	0.0541324	1.54502	0.627624
211	succinic acid	678	10.9341,0	23	147	0.0080441	0.00701946	0.206274	0.639744	0.374691	0.872622	-0.196571
446	D-(glycerol 1-phosphate)	678	16.3484,0	23	299	0.000742957	0.00236296	0.981809	0.00374529	0.0248739	3.18048	1.66924
170	2-ketoadipate 3	674	10.0047,0	21	100	0.000818878	0.00357716	1.31139	0.000920717	0.0120287	4.36837	2.12709
339	4-aminobutyric acid 1	665	13.7156,0	22	174	0.000631701	0.000978925	1.15747	0.461421	0.301766	1.54967	0.631957
144	2-Hydroxyvaleric acid	655	9.4911,0	23	131	0.00373317	0.00127945	1.1486	0.0789113	0.127209	0.342725	-1.54488
76	alanine 1	651	7.98733,0	22	116	0.0157562	0.00331933	1.17616	0.1514	0.167476	0.210668	-2.24696
506	conduritol b epoxide 2	647	18.3706,0	23	217	0.00324077	0.0094032	1.51904	0.00475307	0.0281006	2.90153	1.53681
360	6-Hydroxynicotinic acid	638	14.2684,0	17	268	0.00121086	6.34952e-05	0.881399	0.144816	0.164102	0.0524383	-4.25324
189	thymidine 1	629	10.4182,0	12	169	0.00156294	3.10572e-07	1.31913	0.101243	0.137539	0.00019871	-12.297
88	2-hydroxybutanoic acid	627	8.31438,0	21	131	0.00161523	0.000575604	0.888828	0.0779239	0.126663	0.356361	-1.48859
720	Galactinol 3	624	26.2662,0	19	204	0.00245961	0.000320002	0.204655	0.208261	0.191678	0.130103	-2.94228
776	Ergosterol	612	28.9264,0	22	83	0.0231172	0.020159	0.279771	0.542328	0.336855	0.872034	-0.197544
470	beta-Mannosylglycerate 2	610	17.1153,0	23	260	1.58656	0.352422	1.06032	0.115273	0.146687	0.22213	-2.17052
786	Beta-Sitosterol	609	29.6125,0	22	215	0.00384822	0.00223591	0.617537	0.404513	0.277516	0.581026	-0.783326
790	lanosterol	594	29.932,0	22	107	0.0127766	0.0216541	0.744169	0.227382	0.200103	1.69483	0.761138
539	N-Acetyl-beta-D-mannosamine 4	593	19.8044,0	20	319	0.000322127	0.000505817	1.0833	0.615368	0.365634	1.57024	0.650989
693	Lactobionic Acid 1	589	25.0765,0	20	204	0.0586626	0.0185857	0.811721	0.219753	0.196689	0.316824	-1.65825
279	beta-Alanine 2	588	12.4308,0	12	248	0.000449578	3.10572e-07	1.07765	0.181091	0.180887	0.000690808	-10.4994
534	Linoleic acid methyl ester	585	19.6905,0	22	122	0.005535	0.00533822	0.798489	0.939403	0.468052	0.964448	-0.0522247
516	Galactonic acid	584	18.7695,0	23	217	0.00252469	0.00217167	0.834217	0.835502	0.43901	0.860175	-0.217298
327	salicylic acid	583	13.4893,0	11	267	0.00124292	3.10572e-07	1.32065	0.0938968	0.13452	0.000249872	-11.9665
254	N-Acetyl-beta-alanine 2	578	11.7626,0	20	158	0.0020102	0.000171781	0.76686	0.384607	0.269228	0.085455	-3.54869
269	Glutaric Acid	570	12.1529,0	18	147	0.00186604	0.00141244	0.0589205	0.689013	0.392229	0.75692	-0.401788
121	Methyl Phosphate	551	9.05724,0	7	241	0.000482309	3.10572e-07	0.774372	0.373718	0.264997	0.000643927	-10.6008
704	Cellobiotol	582	25.3473,0	14	204	0.0175873	0.00430672	0.933289	0.296634	0.23228	0.244877	-2.02987
297	3-Aminoisobutyric acid 1	547	12.8301,0	22	174	0.0140495	0.0134606	0.0912456	0.875261	0.45049	0.958078	-0.0617845
110	3-Hydroxypyridine	540	8.82162,0	21	152	0.00406618	0.00358272	0.271834	0.614293	0.365229	0.881103	-0.182618
282	Erythrose 2	538	12.5382,0	22	240	0.000326916	0.000183927	1.18805	0.679646	0.388971	0.562611	-0.82979
372	3-Methylthiopropylamine	532	14.4939,0	23	174	0.00578783	0.00615919	0.601723	0.682994	0.390139	1.06416	0.089718
546	Glucoheptonic acid 3	528	20.0111,0	21	71	0.00768503	0.0123054	1.21511	0.0308963	0.0860893	1.60121	0.679165
624	DL-dihydrosphingosine 2	523	22.5919,0	20	204	0.00239467	0.00308697	0.789859	0.742358	0.410141	1.2891	0.366365
280	6-hydroxy caproic acid	519	12.4395,0	20	116	0.000955706	0.000242097	0.520246	0.0915347	0.133477	0.253318	-1.98098
58	2-ketobutyric acid 2	518	7.52333,0	19	89	0.0066743	0.00796864	1.10149	0.831209	0.437742	1.19393	0.255716
548	d-Glucoheptose 2	510	20.0702,0	20	319	0.00197584	0.000315697	1.07611	0.120625	0.150152	0.159779	-2.64585
397	allose 1	505	14.9661,0	22	117	0.0024784	0.00266954	0.99809	0.88476	0.453164	1.07712	0.107185
784	24,25-dihydrolanosterol	503	29.5035,0	14	343	0.00125645	0.000251148	1.29928	0.00252159	0.0212723	0.199888	-2.32274
379	hexadecane	501	14.6354,0	23	57	0.00368633	0.00463584	0.831189	0.454031	0.298375	1.25758	0.330646
268	3-aminopropionitrile 1	499	12.1222,0	23	239	0.00102048	0.00141408	0.859133	0.272185	0.221335	1.3857	0.47061
652	arbutin	498	23.5038,0	15	204	0.00439902	0.000886717	0.0885877	0.303289	0.23512	0.201571	-2.31064
377	1,2,4-Benzenetriol	490	14.5595,0	23	119	0.00412064	0.0047085	0.79216	0.641621	0.375378	1.14266	0.192401
475	Allo-inositol	490	17.4048,0	13	217	0.000645509	8.91059e-05	0.531287	0.437401	0.290623	0.13804	-2.85684
171	Dihydroxyacetone	489	10.0691,0	16	217	0.000451639	0.00075672	0.811642	0.592376	0.356848	1.6755	0.744588
141	malonic acid 1	480	9.41523,0	13	103	0.000208462	0.000663435	1.06523	0.142766	0.163018	3.18253	1.67017
640	Neohesperidin	478	23.1614,0	19	217	0.00106646	0.00323595	1.26627	0.0169368	0.0625727	3.03429	1.60136
793	Cholestane-3,5,6-triol, (3beta ,5alpha ,6beta)-	478	30.2242,0	22	109	0.00712644	0.0103136	1.05293	0.377366	0.266427	1.44722	0.533287
153	2-Butyne-1,4-diol	477	9.67145,0	23	281	0.00367459	0.0042599	0.741918	0.432175	0.2885	1.15929	0.213238
754	3,7,12-Trihydroxycoprostane 1	476	27.8804,0	22	129	0.0176544	0.0219254	0.809287	0.239537	0.205454	1.24192	0.312573
226	Citraconic acid 4	472	11.1855,0	21	257	0.000475713	0.000481515	1.09481	0.985061	0.479884	1.0122	0.0174877
142	Methylmalonic acid	469	9.42559,0	23	281	0.00788234	0.00860036	0.470153	0.734413	0.407541	1.09109	0.125772
111	sulfuric acid	464	8.8351,0	17	145	0.000954541	0.000222249	0.413815	0.0861641	0.130963	0.232833	-2.10263
773	Coprostan-3-one	463	28.7965,0	11	215	0.00659723	3.10572e-07	1.92912	0.00184131	0.0182863	4.70761e-05	-14.3746
363	(2R,3S)-2-hydroxy-3-isopropylbutanedioic acid	456	14.2292,0	23	71	0.00459719	0.00654416	1.07626	0.382165	0.268289	1.42351	0.509458
563	Fructose 2,6-biphosphate degr prod 2	456	20.7456,0	22	299	0.000917123	0.0013643	1.03569	0.285514	0.227404	1.48758	0.572971
621	6-phosphogluconic acid	456	22.4405,0	22	318	0.00134344	0.00135705	0.361642	0.969834	0.475997	1.01013	0.0145414
561	3-Hydroxypalmitic acid	453	20.6682,0	22	299	0.00079253	0.000481968	0.384794	0.422642	0.284782	0.608139	-0.717528
674	cellobiose 1	450	24.3733,0	18	259	0.00209404	0.000225976	1.38892	0.038865	0.0949681	0.107914	-3.21205
812	alpha-Ecdysone 4	450	33.8759,0	17	306	0.00306756	0.0010767	0.600557	0.521697	0.328247	0.350996	-1.51047
408	Ribonic acid, gamma-lactone	446	15.3122,0	17	143	5.01077e-07	0.000490154	1.57676	0.0198194	0.0686055	978.201	9.93399
443	methionine sulfoxide 3	446	16.2838,0	21	128	0.0131786	0.00131024	0.136918	0.286875	0.22801	0.0994219	-3.33029
753	5-Dihydrocortisol 2	445	27.8565,0	22	119	0.0323174	0.0556075	1.24793	0.0567243	0.112258	1.72067	0.782968
168	serine 2	443	9.96304,0	23	117	0.000617967	0.00262246	1.3083	0.00497955	0.0289414	4.24369	2.08532
740	21-hydroxypregnenolone 2	434	27.2234,0	14	370	0.000560828	9.03922e-05	0.760086	0.0697832	0.121785	0.161176	-2.63329
367	D-erythronolactone 2	431	14.4117,0	21	71	0.000773539	0.00105875	1.01953	0.451717	0.297307	1.36871	0.452817
414	5-Aminovaleric acid 2	431	15.5056,0	11	146	0.0135128	3.10572e-07	1.30186	0.100288	0.137165	2.29835e-05	-15.409
283	2,4-diaminobutyric acid 3	428	12.5605,0	9	100	0.0132292	3.10572e-07	1.30325	0.0929384	0.134101	2.34762e-05	-15.3784
703	15-Keto-prostaglandin F2alpha	428	25.3388,0	22	282	0.00358369	0.00560565	0.651825	0.199065	0.187812	1.56421	0.645436
634	saccharopine 3	384	22.9296,0	22	314	0.0064095	0.00842176	1.31172	0.016684	0.0620275	1.31395	0.39391
490	D-Altrose 1	382	17.9603,0	21	132	0.00727193	0.00798364	0.596843	0.779582	0.422028	1.09787	0.134709
662	Alizarin	380	23.9089,0	22	370	0.00408396	0.00150748	0.216282	0.129085	0.155333	0.369122	-1.43783
276	Biphenyl	375	12.3502,0	23	174	0.00723613	0.0103738	0.867093	0.193767	0.185852	1.43361	0.519652
388	pimelic acid	375	14.769,0	20	244	0.000625865	0.00051342	0.300407	0.697156	0.395033	0.820337	-0.285712
687	resveratrol 1	369	24.9339,0	22	252	0.0270208	0.03233	0.666119	0.72112	0.403138	1.19648	0.258802
391	tartaric acid	368	14.8791,0	23	328	8.2776e-05	0.000509114	1.40069	0.00167013	0.0173605	6.15051	2.6207
521	beta-Hydroxymyristic acid	368	18.9626,0	19	159	0.00021479	0.00166029	1.52089	6.28405e-05	0.00417894	7.72985	2.95044
135	1-Aminocyclopropanecarboxylic acid	366	9.30651,0	21	174	0.00144466	0.00274044	1.3836	0.0213294	0.0714717	1.89694	0.923677
729	Tetrahydrocorticosterone 3	366	26.8054,0	14	149	5.01077e-07	0.00124158	1.45976	0.0218409	0.0724014	2477.81	11.2749
507	lipoic acid	362	18.421,0	23	71	0.0128198	0.0193283	1.04187	0.0861909	0.130976	1.5077	0.592346
232	1-Methylhydantoin 1	360	11.3196,0	9	171	0.000586405	3.10572e-07	1.06066	0.178028	0.179625	0.00052962	-10.8828
309	Acetol 2	358	13.1007,0	22	131	0.00156265	0.0013428	1.20887	0.872481	0.449703	0.85931	-0.218749
198	threonine 2	356	10.6243,0	7	146	0.00317475	3.10572e-07	1.31329	0.0730874	0.123849	9.78256e-05	-13.3194
471	quinic acid	354	17.1727,0	20	69	0.000250501	0.00328705	1.71418	0.000501619	0.00879665	13.1219	3.7139
755	cholesterol	354	27.9773,0	20	215	0.00134455	0.000323699	0.974899	0.000547631	0.00910446	0.240749	-2.0544
466	10-Hydroxydecanoic acid	353	16.9499,0	23	117	0.00711864	0.0063584	0.152264	0.686204	0.391256	0.893205	-0.162937
317	4-Hydroxy-6-methyl-2-pyrone	352	13.2644,0	23	71	0.0205217	0.0336505	1.10171	0.196801	0.186982	1.63976	0.713481
212	1,4-Cyclohexanedione 2	350	10.9456,0	23	69	0.00904517	0.0130676	1.46498	0.0376316	0.0937396	1.4447	0.530774
493	erythrose 4-phosphate 1	349	18.0419,0	23	299	0.00391513	0.00204838	1.08193	0.175199	0.178437	0.523197	-0.934574
734	4-Androsten-11beta-ol-3,17-dione 1	348	27.0854,0	19	173	0.000296135	0.000486002	0.586728	0.353127	0.256689	1.64115	0.714708
684	estrone 1	447	24.8444,0	22	372	0.00445553	0.00414745	0.515842	0.801936	0.428939	0.930852	-0.103376
257	Aminooxyacetic acid	426	11.8691,0	23	240	0.00217668	0.00208204	0.0642026	0.773148	0.420008	0.956524	-0.0641275
396	Adipamide 2	425	15.0382,0	12	116	0.00232282	0.0017778	0.570209	0.784178	0.423462	0.765365	-0.385781
450	Diglycerol 1	424	16.3886,0	13	117	0.00241978	0.000994925	0.0319961	0.426236	0.286192	0.411163	-1.28222
677	lactulose 2	422	24.4504,0	9	437	0.0010157	3.10572e-07	1.32143	0.0957948	0.135331	0.000305771	-11.6753
370	Digitoxose 2	421	14.4531,0	23	143	0.00457934	0.00686392	0.898364	0.238825	0.205148	1.49889	0.583895
633	cytidine-monophosphate degr prod	420	22.8709,0	21	357	0.000323176	0.00026583	0.891964	0.759938	0.415815	0.822555	-0.281815
318	5,6-dihydrouracil 1	405	13.293,0	13	331	0.00121337	4.5727e-05	1.14022	0.092704	0.133998	0.0376858	-4.72984
351	2-aminophenol 2	405	14.0106,0	17	131	5.01077e-07	0.000498095	1.89906	0.00330524	0.0237622	994.048	9.95717
258	Tartronic acid	402	11.888,0	23	221	0.00129668	0.00201529	1.05689	0.2484	0.209848	1.55419	0.636165
117	2-amino-2-methylpropane-1,3-diol 2	399	8.99713,0	23	174	0.00258143	0.00339066	0.636595	0.428732	0.287166	1.31348	0.393397
454	Farnesal 2	397	16.4519,0	23	226	0.105728	0.187933	1.43316	0.00946962	0.0429318	1.77752	0.829868
442	citrulline 2	394	16.2482,0	23	71	0.0222582	0.0285536	1.08014	0.0827669	0.12926	1.28284	0.359339
273	N-Ethylglycine 1	393	12.2188,0	23	174	0.00378242	0.00534359	0.866199	0.211295	0.193019	1.41275	0.498501
462	9-Fluorenone 2	388	16.7938,0	14	217	0.00486191	0.000320943	1.56434	0.0768611	0.126064	0.0660117	-3.92113
644	piceatannol 2	387	23.2376,0	14	131	0.00047302	0.00139937	0.641023	0.0769525	0.126116	2.95837	1.5648
325	4-Acetamidobutyric acid 2	336	13.4234,0	23	174	0.00657581	0.0063789	0.188048	0.852489	0.443973	0.970055	-0.0438613
576	cystine	333	21.1036,0	17	353	0.000230141	0.000241334	0.684952	0.955119	0.472185	1.04863	0.0685113
569	trans-sinapinic acid	332	20.8601,0	18	328	0.000939873	0.0012127	0.346234	0.601577	0.360393	1.29028	0.367689
275	Biuret 3	331	12.2916,0	21	57	0.0036294	0.00494196	1.25759	0.0610352	0.115674	1.36165	0.445354
277	Maleamate 4	330	12.3704,0	18	327	7.30973e-05	0.000347744	1.24939	0.0419231	0.0978215	4.75727	2.25014
220	Allylmalonic acid	325	11.0598,0	22	111	0.00161653	0.00260821	0.705645	0.10602	0.140316	1.61346	0.690156
453	4-hydroxy-3-methoxybenzoic acid;	324	16.4411,0	9	297	5.01077e-07	0.000591418	1.60811	0.0164841	0.0615913	1180.29	10.2049
143	cycloleucine 2	321	9.45157,0	23	57	0.0110512	0.0158298	1.10497	0.117274	0.148001	1.43241	0.518443
463	shikimic acid	319	16.8088,0	12	318	0.00114497	0.000325827	0.180742	0.314812	0.240117	0.284572	-1.81314
197	2-Deoxyuridine	318	10.6007,0	22	71	0.00363691	0.00590281	1.73318	0.000214147	0.00673192	1.62303	0.698691
115	Lactamide 1	317	8.944,0	22	187	0.00388518	0.00776463	0.764769	0.0842029	0.129991	1.99853	0.998937
566	spermidine 2	315	20.8092,0	22	314	0.0361921	0.0503616	1.54634	0.00240704	0.020834	1.39151	0.476651
126	O-methylthreonine 2	313	9.19126,0	19	132	0.00600758	0.0184837	1.25691	0.0365351	0.0926066	3.07674	1.6214
387	asparagine 2	313	14.7393,0	11	148	0.00780497	3.10572e-07	1.04766	0.178202	0.179698	3.97915e-05	-14.6172
149	Norleucine 2	312	9.60443,0	23	174	0.00201291	0.00243385	0.745372	0.425898	0.28606	1.20912	0.273957
288	MALONAMIDE 4	312	12.65,0	21	327	0.000407534	0.000674501	1.06068	0.228409	0.200566	1.65508	0.726901
767	Cholesterol-2,2,3,4,4,6-d6	311	28.4935,0	11	362	5.01077e-07	0.000666783	1.91583	0.000314443	0.00751628	1330.7	10.378
413	Methyl jasmonate 3	310	15.4972,0	18	279	0.000730905	0.000951369	1.06001	0.5646	0.345904	1.30163	0.380322
578	indole-3-acetamide 4	310	21.2209,0	15	131	0.0002225	0.00167054	1.67976	0.00251235	0.0212377	7.50805	2.90844
192	N-cyclohexylformamide 1	309	10.4713,0	23	71	0.0304171	0.0514139	1.66756	0.00158251	0.0168524	1.69029	0.757274
204	maleic acid	309	10.7638,0	21	247	0.000529837	0.00115472	1.01473	0.0464769	0.102785	2.1794	1.12393
429	Aniline-o-sulfonic acid	308	15.7696,0	14	97	5.01077e-07	0.00217295	1.58191	0.0163302	0.0612526	4336.55	12.0823
673	lactose 2	308	24.3351,0	11	204	0.000330294	3.10572e-07	0.688642	0.373614	0.264956	0.000940289	-10.0546
492	Atrazine-2-hydroxy 5	306	17.9982,0	22	71	0.00617945	0.0128078	0.814221	0.0255508	0.0785919	2.07264	1.05147
498	o-Hydroxyhippuric acid 1	306	18.1725,0	19	141	0.000218154	0.000778689	1.2918	0.0162403	0.0610537	3.56945	1.8357
343	glutamine 3	305	13.8257,0	23	71	0.0317638	0.0500349	1.09555	0.240105	0.205697	1.57522	0.655551
344	3-Isochromanone	305	13.848,0	23	263	0.0262311	0.050576	1.34238	0.204796	0.190153	1.92809	0.947176
361	N-Methyl-L-glutamic acid 2	301	14.276,0	22	219	0.000674473	0.00223016	1.22784	0.0101926	0.0452151	3.30653	1.72532
602	N-Acetyl-N-formyl-5-methoxykynurenamine 1	298	21.9044,0	21	132	0.00105525	0.00109325	0.514297	0.936906	0.467389	1.03601	0.0510409
604	glucose-6-phosphate 2	298	21.962,0	17	205	0.000415341	0.000828121	0.786442	0.247818	0.209556	1.99383	0.995545
266	methyl trans-cinnamate	297	12.0982,0	13	131	0.00211117	3.10572e-07	1.05887	0.18413	0.182115	0.000147109	-12.7308
389	phloroglucinol	296	14.7858,0	23	207	0.0171784	0.0202431	0.806205	0.565503	0.346265	1.1784	0.236832
702	4',7-dihyroxyflavanone 2	296	25.3148,0	19	398	0.00158777	0.000322817	0.0149079	0.281122	0.225432	0.203315	-2.29821
150	naphthalene	291	9.61748,0	23	57	0.00937211	0.0139393	1.22991	0.0707871	0.122425	1.48732	0.57271
209	Thymol	287	10.9064,0	23	71	0.00347281	0.00513412	1.46145	0.032053	0.0875296	1.47838	0.564013
373	3-Phenyllactic acid	286	14.5119,0	23	235	0.00647415	0.00663324	0.763387	0.931841	0.46604	1.02457	0.035023
582	fructose-6-phosphate	285	21.306,0	18	348	5.09896e-05	0.00032206	1.20313	0.0245809	0.0770614	6.31619	2.65905
513	4-nitrophenyl phosphate	280	18.6402,0	22	415	0.000962505	0.0030647	0.983752	0.0111777	0.0481729	3.18408	1.67088
104	2-Ketovaleric acid 2	279	8.74467,0	8	173	0.00143503	3.10572e-07	1.31782	0.111868	0.1444	0.000216422	-12.1739
303	Carbobenzyloxy-L-leucine degr2	275	12.9403,0	23	57	0.00880544	0.0150968	1.11376	0.175316	0.178487	1.71449	0.777776
510	paraoxone	268	18.5277,0	23	149	0.0230399	0.0419458	1.18248	0.0411065	0.0970851	1.82057	0.864392
428	N-formyl-L-methionine 2	265	15.7603,0	23	71	0.0254663	0.0305582	0.975762	0.188769	0.183942	1.19995	0.262969
177	butyraldehyde 2	260	10.1693,0	22	71	0.00366273	0.00568719	1.3515	0.0397668	0.0958372	1.55272	0.634796
241	3-Cyanoalanine	260	11.4814,0	23	71	0.00456566	0.00660951	1.39932	0.0464662	0.102774	1.44766	0.53372
334	3-Hexenedioic acid	259	13.6173,0	23	69	0.00421509	0.004788	0.792646	0.645205	0.376685	1.13592	0.18386
206	Phenylacetic acid	246	10.7849,0	12	180	0.00625285	3.10572e-07	1.30839	0.0720498	0.123214	4.96689e-05	-14.2973
233	Pyrrole-2-Carboxylic Acid	244	11.3367,0	23	300	0.00254999	0.00314375	1.00091	0.15946	0.171393	1.23285	0.301996
636	biotin	243	23.0073,0	20	174	0.000566133	0.00124102	0.889605	0.0162223	0.0610137	2.19209	1.13231
322	nicotinamide	238	13.3773,0	14	163	0.00103686	0.000526458	0.40204	0.433893	0.289163	0.507743	-0.97783
711	(+)-catechin	233	25.7469,0	17	325	0.000286566	0.000182531	0.127312	0.549226	0.339684	0.636961	-0.650724
176	oxamic acid	231	10.1492,0	22	175	0.00110531	0.00143539	1.1254	0.0757494	0.125427	1.29863	0.37699
477	Hippuric acid 2	224	17.5372,0	23	149	0.235437	0.343924	1.06124	0.118251	0.148634	1.46079	0.546749
330	N-Acetyl-L-leucine 1	223	13.5212,0	23	71	0.00238675	0.00404796	1.10674	0.167529	0.175099	1.69601	0.762147
292	Mevalonic acid lactone	222	12.7098,0	17	69	0.000841928	0.00187682	1.36236	0.178893	0.179984	2.22919	1.15652
694	N-Oleoyldopamine 2	220	25.1003,0	12	70	0.000516724	0.00120417	0.390045	0.383337	0.26874	2.3304	1.22058
248	2,3-Dimethylsuccinic acid	216	11.6439,0	12	143	0.00046466	0.000278596	0.454227	0.65421	0.379944	0.59957	-0.738001
518	Cysteinylglycine 2	207	18.8701,0	22	57	0.00159314	0.00325867	0.835582	0.0327484	0.0883682	2.04544	1.03241
562	Thioctamide 1	202	20.7112,0	17	57	0.00108181	0.00441298	1.30499	0.0067051	0.0345197	4.07925	2.02831
522	unknown	768	19.0342,0	22	117	0.0103857	0.0129176	0.698332	0.376292	0.266007	1.24379	0.314739
398	unknown	763	15.0542,0	22	103	0.00986016	0.00281902	0.988115	0.0894445	0.132523	0.2859	-1.80642
770	unknown	583	28.6485,0	22	398	0.00128278	0.000210522	0.266192	0.126183	0.153595	0.164114	-2.60723
500	unknown	582	18.2619,0	22	260	0.00155982	0.00023039	0.113324	0.360439	0.259687	0.147703	-2.75923
519	unknown	579	18.9221,0	22	132	0.00404064	0.00407011	0.328005	0.977648	0.477999	1.00729	0.010483
803	unknown	570	31.4748,0	11	204	0.000182475	3.10572e-07	0.826556	0.373359	0.264856	0.001702	-9.19855
614	unknown	552	22.3007,0	22	67	0.000855889	0.00144795	1.47478	0.00704468	0.0354708	1.69175	0.758514
698	unknown	551	25.2024,0	12	204	0.000695668	0.00298318	1.53611	0.0236271	0.0754977	4.28822	2.10038
56	unknown	545	7.47487,0	23	190	0.0016369	0.00176588	0.625484	0.827834	0.436741	1.07879	0.109417
544	unknown	545	19.9747,0	21	325	0.00042981	0.000417013	0.450886	0.941652	0.468647	0.970226	-0.0436069
788	unknown	541	29.7748,0	21	218	0.016141	0.0179354	0.667414	0.855228	0.444765	1.11117	0.152078
467	unknown	538	16.9984,0	15	204	0.000736647	0.00233865	1.4233	0.0544151	0.110302	3.17472	1.66663
545	unknown	446	20.0015,0	22	204	0.00843317	0.00570545	0.059402	0.436105	0.290013	0.676548	-0.563735
113	unknown	443	8.87841,0	23	281	0.020751	0.0176389	0.466533	0.468928	0.305177	0.850026	-0.234422
213	unknown	442	10.9578,0	13	129	0.000692385	0.00112357	1.28798	0.461354	0.301735	1.62275	0.698437
242	unknown	435	11.5008,0	23	213	0.000943941	0.00133612	0.716867	0.212513	0.193552	1.41547	0.501284
779	unknown	433	29.1897,0	17	123	0.000464195	0.000963574	1.23388	0.158992	0.171172	2.07579	1.05366
445	unknown	432	16.3198,0	12	259	5.63049e-05	0.000178806	0.411363	0.355556	0.257691	3.17568	1.66706
762	unknown	431	28.3351,0	19	131	0.00239715	0.00157348	0.403331	0.332597	0.24798	0.656395	-0.607364
237	unknown	430	11.3852,0	23	174	0.00291466	0.00395091	1.34089	0.0674209	0.120232	1.35553	0.43886
558	unknown	427	20.5192,0	18	145	0.000255828	0.000438665	0.409357	0.481255	0.310707	1.71469	0.777946
738	unknown	453	27.1916,0	10	218	5.01077e-07	0.000195653	0.955053	0.179714	0.180323	390.466	8.60905
289	unknown	452	12.6608,0	22	174	0.000649148	0.00109767	1.10869	0.176637	0.179044	1.69093	0.757819
100	unknown	518	8.59707,0	23	191	0.00352387	0.00488128	0.557506	0.480694	0.310458	1.3852	0.470098
54	unknown	516	7.37725,0	23	174	0.105256	0.0625501	0.803677	0.0981911	0.136324	0.594268	-0.750815
726	unknown	512	26.5678,0	22	411	0.00123072	0.000802926	0.377826	0.356165	0.257941	0.652406	-0.616159
645	unknown	505	23.2436,0	10	73	0.00220762	3.10572e-07	0.975061	0.204888	0.190191	0.000140682	-12.7953
296	unknown	504	12.7928,0	15	205	0.000199281	0.000549712	1.37376	0.0483013	0.104631	2.75847	1.46387
421	unknown	503	15.5608,0	20	267	0.000725912	0.0008404	0.605126	0.831371	0.43779	1.15772	0.211281
136	unknown	501	9.33356,0	12	200	6.56869e-05	3.10572e-07	0.856342	0.37239	0.264473	0.00472806	-7.72454
427	unknown	498	15.7513,0	13	219	0.00290393	3.10572e-07	1.31426	0.0710995	0.122622	0.000106949	-13.1908
247	unknown	488	11.5957,0	23	174	0.0149339	0.0193686	1.26603	0.0957323	0.135305	1.29696	0.375136
316	unknown	482	13.2505,0	10	175	0.0012349	3.10572e-07	1.31856	0.108211	0.14187	0.000251496	-11.9572
542	unknown	481	19.9183,0	16	57	0.00704968	0.00272236	0.954787	0.167516	0.175093	0.386168	-1.3727
158	unknown	476	9.76444,0	18	217	0.00103416	0.00099162	0.970911	0.941959	0.468728	0.958864	-0.0606019
768	unknown	476	28.5467,0	17	157	5.01077e-07	0.00222644	1.91773	3.09877e-05	0.00274761	4443.31	12.1174
657	unknown	470	23.6997,0	16	129	0.000506361	0.000538828	0.0130052	0.946141	0.469832	1.06412	0.0896589
243	unknown	469	11.5237,0	16	245	0.0012631	0.000232229	0.377564	0.116443	0.147457	0.183856	-2.44335
557	unknown	467	20.4622,0	15	204	0.0137663	0.00878985	0.426796	0.674397	0.38713	0.638504	-0.647233
637	unknown	465	23.0319,0	20	205	0.000274082	0.000975547	1.14831	0.00265588	0.0217585	3.55932	1.8316
307	unknown	462	13.0401,0	10	103	0.00125791	0.000331353	0.547122	0.155807	0.169646	0.263416	-1.92458
281	unknown	459	12.4727,0	23	174	0.00302759	0.00433571	0.870403	0.19211	0.185226	1.43207	0.5181
295	unknown	449	12.7782,0	17	174	0.000526192	0.00128088	0.784164	0.137085	0.159924	2.43424	1.28347
305	unknown	448	12.9961,0	22	245	0.000728887	0.000319762	0.42055	0.22403	0.198578	0.438699	-1.1887
715	unknown	448	25.9266,0	13	204	0.00174563	0.000256226	0.313588	0.197761	0.187335	0.146782	-2.76826
107	unknown	447	8.78295,0	7	86	5.01077e-07	3.10572e-07	1.53408	0.0650712	0.118619	0.619809	-0.690105
274	unknown	446	12.272,0	23	174	0.00240541	0.00278658	0.995008	0.273565	0.221975	1.15846	0.212211
632	unknown	427	22.783,0	11	217	0.002052	0.000123904	1.26939	0.102435	0.138	0.0603819	-4.04974
420	unknown	424	15.6483,0	8	128	0.115484	3.10572e-07	1.00923	0.267481	0.219132	2.68932e-06	-18.5043
390	unknown	416	14.8248,0	15	158	0.00965812	3.10572e-07	1.36417	0.164824	0.17388	3.21566e-05	-14.9245
73	unknown	406	7.88299,0	23	174	0.0286657	0.0188502	0.787642	0.186088	0.182893	0.657586	-0.604747
278	unknown	400	12.4095,0	17	231	0.000172245	0.000446612	0.82536	0.119168	0.149224	2.59289	1.37456
320	unknown	398	13.3521,0	23	191	0.00516624	0.00594714	0.802633	0.633514	0.372401	1.15115	0.203082
533	unknown	397	19.6637,0	19	204	5.01077e-07	0.0103287	1.92038	0.00041084	0.00816298	20613	14.3313
756	unknown	397	28.1107,0	22	133	0.00341284	0.00562672	1.16083	0.0788207	0.12716	1.64869	0.72132
101	unknown	394	8.62165,0	23	234	0.00173446	0.00103132	0.916459	0.132414	0.157278	0.594603	-0.750002
775	unknown	391	28.9226,0	7	484	0.00113567	0.000457342	0.113035	0.594519	0.357677	0.402706	-1.3122
208	unknown	386	10.8288,0	23	69	0.0102941	0.0152286	1.4502	0.0341888	0.0900434	1.47936	0.56497
353	unknown	386	14.0343,0	23	149	0.00285435	0.00283279	0.370609	0.973578	0.476958	0.992446	-0.01094
120	unknown	385	9.04623,0	23	267	0.0016259	0.00230377	0.939152	0.183887	0.182017	1.41691	0.502751
374	unknown	385	14.5222,0	13	103	0.0121249	0.00235794	0.203417	0.145344	0.164379	0.194471	-2.36237
540	unknown	385	19.8331,0	20	87	0.000570336	0.000697717	0.456231	0.628953	0.370714	1.22334	0.290829
529	unknown	382	19.3511,0	22	282	0.000913438	0.000656263	0.394302	0.4313	0.288162	0.718454	-0.477032
294	unknown	380	12.7409,0	23	350	0.00174626	0.00112797	1.26107	0.0582803	0.113525	0.645936	-0.630537
653	unknown	379	23.563,0	21	383	0.0022959	0.003684	0.897716	0.335596	0.24928	1.6046	0.682217
465	unknown	373	16.9309,0	16	355	0.000309266	0.000793265	1.52413	0.193836	0.185878	2.56499	1.35895
733	unknown	372	27.0368,0	22	103	0.00264741	0.00382434	1.01331	0.52738	0.33064	1.44456	0.530629
205	unknown	368	10.7829,0	17	164	0.000728648	0.000380991	0.157578	0.337831	0.250242	0.522874	-0.935465
805	unknown	367	31.9951,0	21	220	0.0019132	0.00374202	0.880621	0.103737	0.138665	1.95589	0.967827
240	unknown	365	11.4561,0	23	221	0.00130431	0.00125463	0.205555	0.862827	0.446951	0.961906	-0.0560321
79	unknown	360	8.04364,0	22	174	0.00354346	0.00156647	1.12534	0.0378878	0.0939987	0.442075	-1.17764
302	unknown	360	12.9209,0	10	227	0.000154805	0.000111769	0.117734	0.826767	0.436424	0.721995	-0.46994
530	unknown	360	19.4685,0	20	285	0.000201804	0.000390381	1.32776	0.25667	0.213942	1.93446	0.95193
63	unknown	354	7.66038,0	23	258	0.000546662	0.00042615	0.824167	0.268871	0.219787	0.779549	-0.359289
747	unknown	354	27.6768,0	14	86	0.000157971	0.00133512	1.03526	0.0350564	0.0910142	8.4517	3.07924
326	unknown	350	13.464,0	23	174	0.00493091	0.00482814	0.223486	0.894618	0.455911	0.979156	-0.0303889
215	unknown	348	10.9937,0	20	281	0.000302284	0.000755939	1.21145	0.0249473	0.0776464	2.50076	1.32237
765	unknown	346	28.4309,0	22	132	0.00353232	0.00479641	0.8415	0.403482	0.277095	1.35786	0.441338
791	unknown	346	29.952,0	21	441	0.0274091	0.0519161	0.725054	0.032028	0.0874991	1.89412	0.921527
378	unknown	344	14.6128,0	19	204	0.000285792	0.000695839	1.33309	0.0995188	0.136859	2.43477	1.28379
527	unknown	344	19.251,0	21	335	0.00120472	0.00222537	0.806912	0.0386853	0.0947921	1.84722	0.885355
217	unknown	343	11.0259,0	23	99	0.00207762	0.00336475	1.51887	0.00797182	0.0378666	1.61952	0.695563
349	unknown	338	13.9539,0	22	219	0.00813459	0.00247525	0.888552	0.160069	0.17168	0.304287	-1.71649
375	unknown	338	14.537,0	14	245	0.00225764	0.000107205	0.999918	0.0913662	0.133401	0.0474852	-4.39638
381	unknown	338	14.6493,0	16	217	0.00172818	0.0011078	0.682593	0.609376	0.363368	0.641021	-0.641557
472	unknown	338	17.2517,0	23	68	0.00201687	0.00258199	0.781332	0.325017	0.24465	1.2802	0.356366
630	unknown	338	22.7419,0	22	187	0.0027293	0.0043821	1.45415	0.00789679	0.0376828	1.60557	0.683089
132	unknown	329	9.2532,0	10	188	0.000524292	7.78702e-05	0.882707	0.0901273	0.132838	0.148524	-2.75123
615	unknown	325	22.3129,0	19	343	0.000490733	0.000756363	0.707961	0.15835	0.170867	1.54129	0.62414
286	unknown	319	12.6081,0	10	184	0.00156623	3.55348e-05	0.679304	0.187408	0.183412	0.0226881	-5.46192
511	unknown	319	18.5541,0	22	204	0.00109062	0.0013553	0.638499	0.535095	0.333862	1.24269	0.313464
417	unknown	317	15.5453,0	21	159	0.00075215	0.00125955	0.992191	0.284907	0.227134	1.6746	0.743817
300	unknown	316	12.8854,0	18	281	6.26104e-05	0.000187712	1.04087	0.147818	0.16566	2.99809	1.58405
404	unknown	313	15.2276,0	14	226	0.00119944	0.000979842	0.264586	0.874002	0.450134	0.816914	-0.291744
51	unknown	310	7.29214,0	23	207	0.0275996	0.021586	0.736201	0.303791	0.235332	0.782114	-0.354549
99	unknown	309	8.58548,0	23	267	0.00152676	0.00283318	1.23638	0.0663615	0.119513	1.85568	0.891946
160	unknown	309	9.82813,0	20	57	0.00223037	0.00353868	0.967333	0.349259	0.255082	1.58659	0.665932
315	unknown	309	13.247,0	18	174	0.00143424	0.00194617	0.491051	0.538634	0.33533	1.35693	0.44035
249	unknown	307	11.6608,0	20	221	0.000120064	0.000680213	1.65874	0.00748118	0.0366336	5.66544	2.50219
78	unknown	306	8.0223,0	22	187	0.00588979	0.00507398	0.131668	0.732174	0.406804	0.861487	-0.215098
348	unknown	305	13.9492,0	23	71	0.00533393	0.00851828	1.09409	0.222335	0.197798	1.597	0.675364
469	unknown	301	17.0185,0	10	225	5.01077e-07	3.10572e-07	1.53408	0.0650712	0.118619	0.619809	-0.690105
355	unknown	299	14.0697,0	23	71	0.00639469	0.0103881	1.0992	0.208152	0.191629	1.62449	0.699983
67	unknown	297	7.74638,0	14	225	3.73345e-05	0.00017605	0.768764	0.160951	0.172094	4.71547	2.2374
766	unknown	297	28.4674,0	17	133	0.00120354	0.00394142	1.11716	0.0190632	0.0670977	3.27486	1.71144
460	unknown	296	16.7428,0	18	69	0.000708441	0.00172566	1.14767	0.014343	0.0566311	2.43586	1.28443
201	unknown	294	10.6711,0	19	85	0.00101364	0.00206325	0.497506	0.151505	0.167528	2.03548	1.02537
672	unknown	291	24.3155,0	8	397	5.01077e-07	0.00012146	0.949116	0.185831	0.182791	242.398	7.92123
221	unknown	286	11.1024,0	23	71	0.0441234	0.0685323	1.51133	0.00716362	0.0357941	1.55319	0.635238
44	unknown	285	7.10889,0	18	244	0.000586812	0.000311399	0.235648	0.38861	0.270922	0.530663	-0.914133
203	unknown	284	10.7105,0	22	341	0.000923671	0.00264685	0.901513	0.00310422	0.0231964	2.86558	1.51883
134	unknown	281	9.29783,0	23	221	0.00153684	0.00379709	1.55699	0.0103395	0.0456671	2.47071	1.30493
399	unknown	278	15.0961,0	7	204	0.00150318	3.10572e-07	1.32008	0.0710168	0.12257	0.00020661	-12.2408
93	unknown	277	8.43828,0	19	267	0.000465873	0.000459933	0.0647795	0.960114	0.473485	0.987249	-0.0185141
128	unknown	276	9.2225,0	16	110	0.012484	0.000106687	1.37048	0.0508477	0.107085	0.0085459	-6.87055
306	unknown	276	13.0274,0	20	161	0.00109037	0.000738017	1.06948	0.636288	0.373423	0.676852	-0.563088
304	unknown	274	12.9494,0	23	255	0.00118934	0.00130723	0.444088	0.668516	0.385054	1.09913	0.13636
574	unknown	271	20.9961,0	22	131	0.00508208	0.00817702	1.31056	0.0447773	0.100994	1.60899	0.686155
554	unknown	269	20.3934,0	22	71	0.0116431	0.0217823	1.50791	0.0075202	0.0367344	1.87084	0.903684
668	unknown	266	24.2169,0	7	173	0.0343923	3.10572e-07	1.01619	0.193251	0.185658	9.03027e-06	-16.7568
172	unknown	260	10.0776,0	21	57	0.00911574	0.0227991	0.993615	0.0211156	0.071077	2.50107	1.32254
216	unknown	254	11.017,0	9	199	0.000673943	3.10572e-07	1.32737	0.0769192	0.126097	0.000460828	-11.0835
299	unknown	248	12.8886,0	13	157	5.01077e-07	0.000232968	1.18848	0.0707868	0.122425	464.935	8.86088
184	unknown	247	10.2941,0	23	85	0.00464986	0.00624866	1.16299	0.12672	0.15392	1.34384	0.426359
580	unknown	244	21.2486,0	20	87	0.00140775	0.00226112	0.746866	0.0818563	0.128787	1.6062	0.683649
87	unknown	243	8.29945,0	23	171	0.00403966	0.00256637	0.706216	0.178353	0.179761	0.635294	-0.654503
342	unknown	241	13.777,0	23	447	0.000274833	0.000628481	1.31069	0.00659932	0.0342147	2.28678	1.19331
287	unknown	240	12.6238,0	23	243	0.0039861	0.00535044	0.916234	0.295281	0.231695	1.34227	0.424677
457	unknown	237	16.6624,0	21	217	0.000343154	0.00106983	1.37293	0.0977232	0.136133	3.11763	1.64045
333	unknown	234	13.5887,0	18	305	2.73809e-05	0.000279496	1.71012	0.000436956	0.00830225	10.2077	3.35158
416	unknown	232	15.5348,0	12	172	4.80668e-05	0.000297193	1.22492	0.0239536	0.0760397	6.18292	2.62829
138	unknown	228	9.37012,0	23	226	0.00376648	0.00837723	1.54301	0.00579368	0.0317423	2.22415	1.15326
81	unknown	224	8.09017,0	23	71	0.0170859	0.00844697	1.09953	0.0647848	0.118417	0.494382	-1.0163
459	unknown	223	16.7327,0	16	295	0.000227604	0.000478157	1.22502	0.146849	0.165161	2.10083	1.07096
234	unknown	222	11.3451,0	23	71	0.0186528	0.0268579	1.40856	0.0416278	0.0975573	1.43988	0.525953
125	unknown	221	9.1481,0	14	156	0.00034288	0.000582674	1.13654	0.552913	0.341186	1.69935	0.764985
313	unknown	218	13.2099,0	23	71	0.00525954	0.00891456	1.10474	0.157547	0.170484	1.69493	0.761225
165	unknown	215	9.87476,0	21	71	0.00422624	0.0066545	0.749069	0.143562	0.163441	1.57457	0.654954
251	unknown	202	11.7043,0	22	300	0.000367638	0.000767504	1.16646	0.0592022	0.114257	2.08766	1.06189
613	unknown	202	22.2936,0	20	159	0.000932916	0.00180591	0.140555	0.140175	0.161623	1.93577	0.952905
228	unknown	192	11.2315,0	22	71	0.0138965	0.0222411	1.50627	0.0282251	0.0825279	1.60048	0.678506
105	unknown	180	8.7471,0	23	174	0.0030788	0.00211652	0.67077	0.24088	0.206028	0.687448	-0.540678
560	unknown	163	20.5424,0	17	71	0.000222478	0.00350755	1.72172	0.000251765	0.00699719	15.7658	3.97873
483	unknown	877	17.6882,0	22	205	0.00399278	0.00617621	1.1731	0.432372	0.288576	1.54684	0.629325
543	unknown	862	19.931,0	22	132	0.00350166	0.00337354	0.232713	0.906948	0.459308	0.963412	-0.0537759
319	unknown	726	13.3034,0	23	133	0.00292703	0.00270118	0.717589	0.803667	0.429467	0.92284	-0.115848
440	unknown	701	16.0998,0	11	117	0.00607654	3.10572e-07	1.30932	0.0948477	0.134929	5.111e-05	-14.256
661	unknown	681	23.8797,0	22	361	0.002091	0.00222445	0.92206	0.929924	0.465527	1.06382	0.0892548
392	unknown	655	14.8924,0	20	103	0.0153305	0.00101658	0.479058	0.0806648	0.128158	0.0663112	-3.9146
727	unknown	646	26.6212,0	16	204	0.00342742	0.000895077	0.158125	0.214219	0.194293	0.261152	-1.93704
182	unknown	642	10.2789,0	23	174	0.00774676	0.00922252	0.93419	0.769587	0.418884	1.1905	0.251569
665	unknown	642	24.0641,0	22	145	0.00235072	0.00144688	0.373263	0.28053	0.225165	0.615506	-0.700156
245	unknown	627	11.5441,0	23	221	0.00115988	0.00202833	1.77195	0.000680439	0.00992462	1.74875	0.806321
96	unknown	624	8.52432,0	23	147	0.0848743	0.162311	1.22683	0.0663809	0.119527	1.91237	0.935363
573	unknown	624	20.9605,0	14	339	5.01077e-07	0.000665924	1.91888	0.000254655	0.00701505	1328.98	10.3761
716	unknown	624	26.0593,0	19	204	0.000991568	0.000693514	1.11868	0.732282	0.406839	0.699411	-0.515788
455	unknown	599	16.4818,0	23	217	0.0138911	0.0402138	1.13886	0.0800997	0.127855	2.89493	1.53353
2	Analyte 2	0	6.29226,0	23	89	0.00565268	0.00311006	1.18775	0.0972662	0.135945	0.550193	-0.861991
4	Analyte 5	0	6.36536,0	23	281	0.00273651	0.0018667	1.28343	0.102835	0.138153	0.682145	-0.551849
6	Analyte 7	0	6.39788,0	23	221	0.0190302	0.0163655	0.132234	0.669326	0.385341	0.859972	-0.217638
7	Analyte 8	0	6.38333,0	8	129	0.00151708	3.10572e-07	1.40101	0.0708376	0.122457	0.000204717	-12.2541
9	Analyte 10	0	6.41448,0	14	207	0.00280571	0.00046882	1.17402	0.0362712	0.092328	0.167095	-2.58126
10	Analyte 11	0	6.44648,0	14	147	0.0408018	0.00793028	0.610361	0.168836	0.17568	0.194361	-2.36319
11	Analyte 12	0	6.44838,0	23	102	0.0270489	0.0244694	0.857636	0.84635	0.44219	0.904635	-0.144593
13	Analyte 14	0	6.50942,0	23	58	0.0129518	0.00961285	0.468702	0.458987	0.300653	0.742201	-0.430119
14	Analyte 16	0	6.52079,0	11	160	0.000547239	0.000412138	0.297978	0.828747	0.437012	0.753123	-0.409044
15	Analyte 18	0	6.60376,0	22	117	0.0088064	0.00425286	0.38022	0.277912	0.223974	0.482929	-1.05012
16	Analyte 19	0	6.57638,0	23	132	0.00524094	0.00424259	0.766345	0.306502	0.236471	0.80951	-0.30488
17	Analyte 20	0	6.61292,0	21	175	0.000516203	0.000721816	0.64922	0.298793	0.233208	1.39832	0.483693
18	Analyte 21	0	6.62258,0	23	207	0.00259205	0.00211378	0.479436	0.580452	0.352195	0.815487	-0.294266
21	Analyte 24	0	6.67313,0	23	281	0.0110069	0.0086265	0.76347	0.216617	0.195325	0.783738	-0.351557
23	Analyte 26	0	6.69793,0	18	121	0.00273177	0.00251449	0.934438	0.86917	0.448762	0.920464	-0.119567
25	Analyte 28	0	6.73,0	23	207	0.00392224	0.00315375	0.481773	0.557987	0.343243	0.804068	-0.314611
26	Analyte 30	0	6.76594,0	21	71	0.00640893	0.00517775	0.101938	0.627896	0.370321	0.807897	-0.307757
27	Analyte 31	0	6.79978,0	21	207	0.00202047	0.00266852	0.869798	0.553174	0.341292	1.32074	0.40135
30	Analyte 34	0	6.85626,0	23	93	0.00837811	0.00710325	0.595513	0.432465	0.288612	0.847835	-0.238145
31	Analyte 35	0	6.82709,0	22	273	0.000979467	0.000679511	0.869809	0.171538	0.176865	0.693756	-0.527499
32	Analyte 36	0	6.84102,0	19	160	0.000547401	0.000582411	0.0232666	0.928892	0.465251	1.06396	0.0894395
33	Analyte 37	0	6.91278,0	23	57	0.00807502	0.0217972	1.51726	0.0121888	0.0510383	2.69934	1.43261
34	Analyte 38	0	6.86216,0	17	251	0.000903263	0.000778794	0.471483	0.699948	0.395989	0.8622	-0.213905
35	Analyte 39	0	6.91284,0	23	114	0.00502748	0.00528202	0.0676732	0.848233	0.442738	1.05063	0.0712559
37	Analyte 41	0	6.96154,0	23	147	0.1269	0.0920329	0.901485	0.168092	0.17535	0.725238	-0.463473
40	Analyte 46	0	7.04699,0	23	207	0.0608438	0.0378251	1.10199	0.0873244	0.131524	0.621676	-0.685765
41	Analyte 47	0	7.07914,0	21	82	0.00262043	0.00203107	0.700103	0.401055	0.2761	0.775091	-0.367563
42	Analyte 48	0	7.07783,0	23	157	0.00526382	0.00233535	1.24839	0.0294325	0.0841803	0.443661	-1.17247
46	Analyte 52	0	7.15481,0	23	318	0.0105764	0.00841351	0.778094	0.305	0.235841	0.795497	-0.330072
47	Analyte 53	0	7.19319,0	23	221	0.00352375	0.00334048	0.221641	0.841237	0.440696	0.947991	-0.0770552
48	Analyte 55	0	7.24127,0	22	207	0.00309643	0.00209504	0.279621	0.399144	0.275313	0.676598	-0.56363
52	Analyte 60	0	7.32108,0	13	214	0.000994012	0.000767663	0.346243	0.735437	0.407877	0.772287	-0.372791
53	Analyte 61	0	7.40409,0	23	85	0.0216044	0.0131232	0.695219	0.309432	0.237759	0.607433	-0.719202
57	Analyte 65	0	7.49458,0	23	221	0.00739709	0.00427913	0.822567	0.0983157	0.136374	0.578489	-0.789639
59	Analyte 68	0	7.57261,0	23	225	0.00798233	0.00458515	1.0715	0.202569	0.189251	0.574413	-0.79984
60	Analyte 69	0	7.61985,0	18	173	0.00188517	0.00589681	1.11946	0.167583	0.175123	3.128	1.64524
64	Analyte 73	0	7.69551,0	23	69	0.0132516	0.00524696	1.13644	0.0178829	0.0646404	0.395951	-1.33661
65	Analyte 74	0	7.71222,0	18	157	0.00135098	3.10572e-07	1.93746	0.00211643	0.0196129	0.000229887	-12.0868
66	Analyte 75	0	7.75371,0	23	70	0.00531655	0.00227735	1.12881	0.0267647	0.0804281	0.428351	-1.22313
69	Analyte 78	0	7.78681,0	23	147	0.00216079	0.00211825	0.543235	0.965254	0.474816	0.980311	-0.0286888
71	Analyte 82	0	7.851,0	16	200	0.000874294	0.000519653	0.515415	0.289269	0.22907	0.594369	-0.75057
75	Analyte 88	0	7.92061,0	23	71	0.012754	0.00933923	0.764238	0.316202	0.240721	0.732258	-0.449577
82	Analyte 96	0	8.10529,0	15	147	0.00231424	0.000350997	1.53198	0.015203	0.0586895	0.151668	-2.72101
84	Analyte 98	0	8.198,0	16	71	0.0153082	0.0129814	0.866796	0.72673	0.405004	0.848007	-0.237852
85	Analyte 99	0	8.20142,0	23	258	0.0124208	0.00906908	0.764093	0.340594	0.251425	0.730153	-0.453729
86	Analyte 100	0	8.28119,0	23	245	0.00432936	0.00220577	0.781923	0.110208	0.143262	0.50949	-0.972874
91	Analyte 105	0	8.38841,0	21	191	0.00103641	0.00114937	0.0966743	0.826099	0.436225	1.10899	0.149245
92	Analyte 106	0	8.41916,0	23	174	0.0349148	0.0374746	0.112452	0.789122	0.424997	1.07332	0.102077
95	Analyte 110	0	8.51773,0	10	125	5.01077e-07	0.000208871	0.515988	0.374294	0.265224	416.845	8.70337
106	Analyte 121	0	8.76981,0	14	267	5.01077e-07	0.000689269	1.92082	0.00407228	0.0255961	1375.58	10.4258
114	Analyte 129	0	8.93073,0	20	84	0.00260949	0.00211532	0.697433	0.69895	0.395648	0.810626	-0.302892
118	Analyte 134	0	9.01255,0	23	207	0.00472315	0.00924385	1.35353	0.0330587	0.088736	1.95714	0.968745
119	Analyte 135	0	9.02585,0	18	281	0.000326513	0.000675544	1.05184	0.0793457	0.127447	2.06896	1.04891
122	Analyte 139	0	9.06513,0	23	221	0.00398798	0.00526091	0.745338	0.281917	0.225792	1.31919	0.399655
123	Analyte 142	0	9.09064,0	23	267	0.0015686	0.00206568	0.761693	0.322033	0.243321	1.31689	0.397134
124	Analyte 143	0	9.13336,0	23	174	0.0024024	0.00263347	0.284992	0.729695	0.405986	1.09618	0.132486
129	Analyte 148	0	9.20098,0	17	166	0.00280993	0.00521813	1.13656	0.185511	0.182664	1.85703	0.892996
131	Analyte 150	0	9.23513,0	20	210	0.000602049	0.00062769	0.613492	0.917613	0.462213	1.04259	0.0601706
133	Analyte 152	0	9.28412,0	22	392	0.00128383	0.00181223	0.364494	0.371176	0.263993	1.41158	0.497313
145	Analyte 166	0	9.50948,0	23	392	0.00125551	0.00249966	1.58152	0.00383459	0.0250791	1.99096	0.993463
156	Analyte 179	0	9.76275,0	23	86	0.00204982	0.00131777	0.45992	0.445194	0.294277	0.642871	-0.637398
162	Analyte 186	0	9.84988,0	22	131	0.00252133	0.00154907	0.606187	0.36601	0.261935	0.614386	-0.702782
166	Analyte 190	0	9.90924,0	21	327	0.000289825	0.000456236	0.938089	0.127457	0.154363	1.57418	0.654596
174	Analyte 200	0	10.1203,0	19	66	0.000782872	0.00314322	1.30125	0.00234873	0.0206021	4.01499	2.0054
179	Analyte 205	0	10.1897,0	18	115	0.00043338	0.000240044	0.137575	0.500076	0.318982	0.553888	-0.852335
181	Analyte 207	0	10.2484,0	23	319	0.0020293	0.00204243	0.897206	0.993256	0.481952	1.00647	0.00930326
188	Analyte 214	0	10.3955,0	20	71	0.00172005	0.00689466	1.29425	0.00320676	0.0234905	4.0084	2.00303
195	Analyte 221	0	10.5621,0	17	341	3.98089e-05	0.000349032	1.69999	0.000630516	0.00964107	8.7677	3.1322
202	Analyte 228	0	10.6966,0	16	150	0.000847105	0.000828598	0.477697	0.977314	0.477913	0.978153	-0.0318682
218	Analyte 247	0	11.0396,0	22	341	0.000716292	0.00109649	1.44873	0.0406438	0.0966598	1.53079	0.614274
219	Analyte 248	0	11.0519,0	23	221	0.00210098	0.00302757	0.679412	0.221308	0.197359	1.44103	0.527099
227	Analyte 256	0	11.2148,0	22	221	0.000341316	0.000416498	0.0131268	0.597754	0.358925	1.22027	0.287204
230	Analyte 259	0	11.2725,0	22	207	0.00126681	0.00358199	0.905076	0.000725711	0.0101601	2.82757	1.49956
231	Analyte 260	0	11.2785,0	23	130	0.00173419	0.00216633	0.747532	0.464395	0.303121	1.24919	0.320996
236	Analyte 265	0	11.3748,0	19	217	0.00053137	0.000773296	1.16967	0.540724	0.336193	1.45529	0.541305
250	Analyte 280	0	11.6828,0	18	155	0.00132075	0.00121434	0.179639	0.85116	0.443588	0.919435	-0.12118
259	Analyte 289	0	11.9651,0	23	143	0.0160337	0.0201374	0.963604	0.326753	0.245418	1.25594	0.328773
270	Analyte 303	0	12.1635,0	21	57	0.0024022	0.00368813	0.743536	0.1549	0.169205	1.53531	0.618532
285	Analyte 321	0	12.5763,0	19	257	0.000723698	0.00129693	1.14902	0.212166	0.193401	1.79209	0.841642
310	Analyte 347	0	13.1457,0	20	221	0.000285045	0.000246171	0.983774	0.861568	0.44659	0.86362	-0.211532
328	Analyte 369	0	13.4976,0	22	217	0.00147452	0.00251212	0.757484	0.171794	0.176976	1.70369	0.768663
331	Analyte 372	0	13.5565,0	21	227	0.0005843	0.00104307	1.14005	0.198552	0.187625	1.78515	0.836049
332	Analyte 373	0	13.5441,0	20	374	0.000193902	0.000476208	1.36386	0.0865642	0.131158	2.45592	1.29627
341	Analyte 383	0	13.7659,0	9	117	5.01077e-07	0.00151978	0.854902	0.30693	0.23665	3033.03	11.5665
345	Analyte 387	0	13.8402,0	17	203	0.00011751	0.000712718	0.660711	0.0155873	0.05958	6.06517	2.60055
346	Analyte 388	0	13.8793,0	21	221	0.000941832	0.00166652	0.802948	0.0501524	0.106429	1.76945	0.823298
350	Analyte 392	0	13.9854,0	16	114	0.000336961	0.00222496	1.37468	0.00257872	0.0214826	6.60303	2.72313
354	Analyte 396	0	14.0551,0	21	117	0.00151601	0.00234103	0.960758	0.432911	0.288784	1.5442	0.626861
357	Analyte 400	0	14.1479,0	5	290	0.000521105	3.10572e-07	1.33124	0.0730373	0.123819	0.000595987	-10.7124
358	Analyte 401	0	14.1628,0	12	191	0.000121331	0.000523146	1.15587	0.0554572	0.111196	4.31173	2.10827
359	Analyte 402	0	14.1921,0	20	142	0.00179055	0.000146342	0.739926	0.0747889	0.124866	0.0817301	-3.61299
364	Analyte 408	0	14.3289,0	22	71	0.00194987	0.00382441	1.25512	0.197186	0.187124	1.96137	0.97186
365	Analyte 409	0	14.3551,0	10	186	5.01077e-07	0.000165788	0.845606	0.184861	0.182406	330.864	8.37009
366	Analyte 410	0	14.3898,0	23	217	0.00149884	0.00686452	1.30618	0.00298527	0.0228402	4.57988	2.19531
376	Analyte 422	0	14.5468,0	23	217	0.00112643	0.00531478	1.31175	0.00417025	0.0257976	4.71823	2.23825
382	Analyte 428	0	14.6588,0	21	191	0.00155287	0.0013297	0.04612	0.736554	0.408244	0.856287	-0.223834
385	Analyte 431	0	14.7181,0	23	215	0.000388431	0.00237067	1.36971	0.000175308	0.00637364	6.1032	2.60957
412	Analyte 461	0	15.4406,0	23	57	0.00924578	0.010232	0.782394	0.730663	0.406305	1.10666	0.146218
426	Analyte 479	0	15.7282,0	15	255	0.000330081	0.000344111	0.339172	0.94047	0.468334	1.0425	0.0600519
464	Analyte 518	0	16.86,0	23	57	0.00341855	0.00504596	1.67863	0.00183231	0.0182397	1.47605	0.561742
512	Analyte 576	0	18.5907,0	22	71	0.00211532	0.00389014	0.790985	0.0409404	0.0969331	1.83903	0.878948
517	Analyte 582	0	18.8341,0	20	293	0.000668879	0.000914683	0.695788	0.23058	0.201538	1.36749	0.451527
523	Analyte 588	0	19.0422,0	22	318	0.000781298	0.00048498	0.341634	0.260261	0.215686	0.620737	-0.687947
535	Analyte 601	0	19.7076,0	16	71	0.00200324	0.00230947	0.306854	0.86149	0.446567	1.15287	0.205228
541	Analyte 609	0	19.8504,0	22	117	0.00445531	0.00749553	1.40019	0.0233135	0.0749705	1.68238	0.750503
552	Analyte 621	0	20.3067,0	17	361	0.000332473	0.000317903	0.0575178	0.93221	0.466138	0.956176	-0.064652
564	Analyte 633	0	20.763,0	12	319	0.000699356	0.00113408	0.449634	0.363787	0.261042	1.62161	0.697423
577	Analyte 648	0	21.114,0	21	204	0.00549951	0.0140988	0.956022	0.0926315	0.133966	2.56364	1.35819
585	Analyte 657	0	21.3688,0	22	117	0.00176151	0.00256669	0.485751	0.383832	0.26893	1.4571	0.543095
587	Analyte 659	0	21.4493,0	20	204	0.000912852	0.00194528	1.13101	0.364179	0.261199	2.13099	1.09153
588	Analyte 661	0	21.521,0	21	122	0.000660701	0.000604739	0.488781	0.772716	0.419871	0.915299	-0.127685
590	Analyte 663	0	21.5638,0	18	57	0.00232972	0.00655612	0.587571	0.0892308	0.132424	2.81412	1.49268
591	Analyte 664	0	21.5911,0	21	204	0.009387	0.00683774	0.72779	0.650692	0.378675	0.728427	-0.457144
593	Analyte 666	0	21.6182,0	22	328	0.00168088	0.00144444	0.783823	0.237089	0.204398	0.859337	-0.218704
595	Analyte 668	0	21.6886,0	13	355	0.000209836	0.000267056	1.14358	0.69021	0.392643	1.27269	0.347879
596	Analyte 669	0	21.7337,0	21	204	0.000976085	0.000720233	0.0208108	0.393923	0.273148	0.73788	-0.438542
597	Analyte 670	0	21.8028,0	22	145	0.00134412	0.00155243	1.01412	0.203104	0.189469	1.15497	0.207859
600	Analyte 673	0	21.8521,0	22	204	0.0050439	0.0140474	1.8346	2.53644e-06	0.0006747	2.78503	1.47769
605	Analyte 679	0	21.9927,0	22	355	0.000445841	0.000969718	1.02108	0.0646866	0.118348	2.17503	1.12104
608	Analyte 683	0	21.9914,0	16	204	0.000162288	0.0012582	0.943906	0.0286246	0.0830827	7.75285	2.95473
612	Analyte 688	0	22.2305,0	17	204	0.0016281	0.00157597	0.439573	0.963324	0.474317	0.967981	-0.0469489
617	Analyte 695	0	22.3597,0	15	204	0.00104074	0.00297034	0.861925	0.109444	0.142732	2.85407	1.51302
618	Analyte 696	0	22.4072,0	22	342	0.00182317	0.0022919	1.17142	0.031239	0.0865221	1.2571	0.330098
619	Analyte 697	0	22.4152,0	10	157	0.000249531	0.000708838	1.1197	0.199133	0.187837	2.84068	1.50624
622	Analyte 700	0	22.4616,0	9	130	0.000909926	3.10572e-07	1.32433	0.095845	0.135352	0.000341316	-11.5166
623	Analyte 701	0	22.5228,0	22	117	0.00310194	0.00309268	0.432708	0.994301	0.482214	0.997016	-0.00431198
625	Analyte 703	0	22.553,0	9	217	0.00398277	3.10572e-07	1.23542	0.154749	0.169131	7.79789e-05	-13.6466
635	Analyte 716	0	22.9751,0	19	145	0.000896031	0.00074318	0.121789	0.706711	0.398291	0.829413	-0.269838
638	Analyte 719	0	23.0937,0	21	204	0.000424057	0.00144216	0.730544	0.0552704	0.111037	3.40086	1.7659
643	Analyte 725	0	23.1995,0	22	122	0.104856	0.0875201	0.381183	0.474356	0.307623	0.834671	-0.260721
646	Analyte 729	0	23.3758,0	22	57	0.00382377	0.00343624	0.271879	0.552224	0.340906	0.898651	-0.154167
659	Analyte 744	0	23.7804,0	20	219	0.00823242	0.00114352	0.0430209	0.234302	0.203183	0.138905	-2.84783
663	Analyte 748	0	23.9194,0	20	191	0.00839087	0.00196302	0.315952	0.250501	0.210899	0.233947	-2.09575
664	Analyte 749	0	23.9727,0	22	57	0.00341011	0.00516899	0.714172	0.149146	0.166339	1.51578	0.600063
719	Analyte 811	0	26.1213,0	9	57	5.01077e-07	0.000759718	1.20204	0.0707447	0.122398	1516.17	10.5662
735	Analyte 829	0	27.1347,0	12	199	5.01077e-07	0.000517019	1.90905	0.00389048	0.0252044	1031.82	10.011
736	Analyte 830	0	27.1484,0	15	398	0.000357188	0.000219178	0.152112	0.625276	0.369347	0.613621	-0.704581
737	Analyte 831	0	27.1723,0	11	229	5.01077e-07	3.10572e-07	1.53408	0.0650712	0.118619	0.619809	-0.690105
739	Analyte 833	0	27.2072,0	10	425	0.000113994	8.18245e-05	0.336632	0.803783	0.429502	0.717799	-0.478349
742	Analyte 836	0	27.351,0	22	204	0.00140014	0.00227606	1.16467	0.128716	0.155114	1.62559	0.700962
744	Analyte 838	0	27.4541,0	12	57	0.00136153	0.00115167	0.757488	0.888496	0.454208	0.845858	-0.241512
745	Analyte 839	0	27.5352,0	21	204	0.0018672	0.000914144	0.852647	0.416877	0.2825	0.48958	-1.03038
746	Analyte 840	0	27.6042,0	21	73	0.00416797	0.0135567	1.21889	0.0076112	0.0369677	3.2526	1.70159
777	Analyte 876	0	29.0147,0	10	221	5.01077e-07	0.000219747	0.818726	0.180937	0.180824	438.549	8.77659
794	Analyte 895	0	30.4478,0	22	95	0.0133394	0.0210601	0.716528	0.280049	0.224947	1.57879	0.658823
796	Analyte 897	0	30.5821,0	10	204	5.01077e-07	0.00589835	1.91948	7.10403e-06	0.000944846	11771.4	13.523
797	Analyte 899	0	30.7365,0	18	153	0.00121417	0.00312925	1.27051	0.0681098	0.120692	2.57727	1.36585
798	Analyte 900	0	30.8316,0	20	95	0.0023163	0.00443928	1.07012	0.250325	0.210811	1.91654	0.938506
804	Analyte 907	0	31.5407,0	12	57	0.0013066	0.00249957	0.699675	0.284716	0.227048	1.91303	0.935857
806	Analyte 910	0	32.092,0	22	316	0.0121629	0.0154912	0.899417	0.205445	0.190414	1.27365	0.348965
808	Analyte 912	0	32.2699,0	17	131	0.0011612	0.0045225	0.608684	0.0283992	0.0827707	3.89468	1.9615
811	Analyte 915	0	33.245,0	21	204	0.0224177	0.0127911	1.70983	0.0288816	0.0834354	0.570577	-0.809506
813	Analyte 917	0	34.5517,0	22	215	0.00873146	0.00727951	0.481889	0.586187	0.354441	0.83371	-0.262382

## Sheet: Retention time
	Analyte	Similarity	R.T. (minutes)	Count		QC1_1				QC2_1				QC3_1				FieldⅡ_1				FieldⅡ_2				FieldⅡ_4				FieldⅡ_3				FieldⅠ_1				FieldⅠ_3				FieldⅠ_2				FieldⅠ_4
Peak	NA	NA	Average	NA	Mass	Class	R.T. (minutes)	Similarity	Area	Class	R.T. (minutes)	Similarity	Area	Class	R.T. (minutes)	Similarity	Area	Class	R.T. (minutes)	Similarity	Area	Class	R.T. (minutes)	Similarity	Area	Class	R.T. (minutes)	Similarity	Area	Class	R.T. (minutes)	Similarity	Area	Class	R.T. (minutes)	Similarity	Area	Class	R.T. (minutes)	Similarity	Area	Class	R.T. (minutes)	Similarity	Area	Class	R.T. (minutes)	Similarity	Area
Analyte 1	1	0	6.30133,0	4	89	NA	NA	0	NA	Class1	6.26867,0	0	51087.4	Class1	6.266,0	0	56900.4	NA	NA	0	NA	NA	NA	0	NA	NA	NA	0	NA	NA	NA	0	NA	Class5	6.322,0	0	74072.8	NA	NA	0	NA	NA	NA	0	NA	Class5	6.34867,0	0	139959
Analyte 2	2	0	6.29226,0	23	89	Class1	6.27,0	0	74884	Class1	6.31933,0	0	186522	Class1	6.31933,0	0	274747	Class2	6.282,0	0	79680.5	Class2	6.28467,0	0	119761	Class2	6.27533,0	0	80617.3	Class2	6.27133,0	0	58170.3	Class5	6.26867,0	0	49886.2	Class5	6.31,0	0	105952	Class5	6.26733,0	0	73136.7	Class5	6.29933,0	0	164129
Analyte 5	4	0	6.36536,0	23	281	Class1	6.34467,0	0	67560.8	Class1	6.35133,0	0	41411.9	Class1	6.35267,0	0	43291.7	Class2	6.36467,0	0	46885.4	Class2	6.36867,0	0	52659.6	Class2	6.37133,0	0	57120.4	Class2	6.37,0	0	57991.2	Class5	6.354,0	0	57260.3	Class5	6.37,0	0	40761.6	Class5	6.36733,0	0	66219.7	Class5	6.358,0	0	33849.2
Analyte 7	6	0	6.39788,0	23	221	Class1	6.37933,0	0	286367	Class1	6.38467,0	0	214000	Class1	6.386,0	0	382955	Class2	6.398,0	0	373665	Class2	6.40067,0	0	488595	Class2	6.40333,0	0	589408	Class2	6.40067,0	0	580929	Class5	6.38867,0	0	168677	Class5	6.40333,0	0	475255	Class5	6.40067,0	0	371647	Class5	6.39267,0	0	194617
Analyte 8	7	0	6.38333,0	8	129	Class1	6.39267,0	0	54752.3	Class1	6.38867,0	0	42363.1	NA	NA	0	NA	NA	NA	0	NA	NA	NA	0	NA	NA	NA	0	NA	NA	NA	0	NA	NA	NA	0	NA	Class5	6.378,0	0	30668	Class5	6.38733,0	0	61047	Class5	6.41933,0	0	50606.9
Analyte 10	9	0	6.41448,0	14	207	Class1	6.42733,0	0	46103	Class1	6.426,0	0	32054.5	Class1	6.42467,0	0	43820.3	NA	NA	0	NA	NA	NA	0	NA	NA	NA	0	NA	Class2	6.38867,0	0	75973.8	Class5	6.426,0	0	45556.8	Class5	6.41933,0	0	48806.8	Class5	6.42867,0	0	113722	NA	NA	0	NA
Analyte 11	10	0	6.44648,0	14	147	Class1	6.44467,0	0	295740	Class1	6.45267,0	0	449782	Class1	6.45,0	0	450884	Class2	6.44067,0	0	196886	Class2	6.442,0	0	289522	Class2	6.442,0	0	233214	Class2	6.43533,0	0	297511	Class5	6.45267,0	0	1.57597e+06	NA	NA	0	NA	Class5	6.44867,0	0	1.18798e+06	Class5	6.46467,0	0	1.03081e+06
Analyte 12	11	0	6.44838,0	23	102	Class1	6.45933,0	0	798424	Class1	6.45933,0	0	929345	Class1	6.458,0	0	1.58986e+06	Class2	6.434,0	0	565815	Class2	6.438,0	0	720828	Class2	6.43,0	0	835818	Class2	6.426,0	0	1.03911e+06	Class5	6.45933,0	0	2.4375e+06	Class5	6.45667,0	0	695090	Class5	6.462,0	0	4.6749e+06	Class5	6.48067,0	0	960440
Analyte 13	12	0	6.51578,0	3	167	Class1	6.50867,0	0	12633.8	Class1	6.51667,0	0	17224.4	Class1	6.522,0	0	25353.8	NA	NA	0	NA	NA	NA	0	NA	NA	NA	0	NA	NA	NA	0	NA	NA	NA	0	NA	NA	NA	0	NA	NA	NA	0	NA	NA	NA	0	NA
Analyte 14	13	0	6.50942,0	23	58	Class1	6.534,0	0	250821	Class1	6.53133,0	0	282580	Class1	6.53,0	0	463023	Class2	6.49,0	0	224227	Class2	6.494,0	0	260252	Class2	6.48467,0	0	353820	Class2	6.48067,0	0	378895	Class5	6.53,0	0	294040	Class5	6.51667,0	0	225095	Class5	6.526,0	0	473419	Class5	6.558,0	0	579951
Analyte 16	14	0	6.52079,0	11	160	Class1	6.54333,0	0	40164.3	Class1	6.54067,0	0	41789.5	Class1	6.53933,0	0	63301	Class2	6.50333,0	0	23028.2	NA	NA	0	NA	NA	NA	0	NA	Class2	6.48867,0	0	38905.4	NA	NA	0	NA	NA	NA	0	NA	NA	NA	0	NA	Class5	6.56333,0	0	54460.4
Analyte 18	15	0	6.60376,0	22	117	Class1	6.59267,0	0	94961.7	Class1	6.59667,0	0	113065	Class1	6.598,0	0	197257	Class2	6.59933,0	0	155493	Class2	6.60467,0	0	106353	Class2	6.60333,0	0	108233	Class2	6.60067,0	0	168458	Class5	6.60067,0	0	319696	Class5	6.60867,0	0	25278.3	Class5	6.60733,0	0	250073	Class5	6.60733,0	0	185964
Analyte 19	16	0	6.57638,0	23	132	Class1	6.594,0	0	93381.7	Class1	6.59267,0	0	109854	Class1	6.594,0	0	195058	Class2	6.558,0	0	113969	Class2	6.56333,0	0	105968	Class2	6.55133,0	0	148287	Class2	6.54733,0	0	172102	Class5	6.59267,0	0	67672.7	Class5	6.586,0	0	95413.7	Class5	6.598,0	0	141225	Class5	6.61533,0	0	86046.8
Analyte 20	17	0	6.61292,0	21	175	NA	NA	0	NA	Class1	6.60733,0	0	17076.5	Class1	6.61,0	0	30271.7	Class2	6.60733,0	0	18190.4	Class2	6.61,0	0	17128.1	Class2	6.61133,0	0	26290.4	Class2	6.606,0	0	32453.8	Class5	6.61133,0	0	7015.9	Class5	6.618,0	0	10972.4	Class5	6.618,0	0	17919	NA	NA	0	NA
Analyte 21	18	0	6.62258,0	23	207	Class1	6.62467,0	0	44349.2	Class1	6.62467,0	0	72950.1	Class1	6.62467,0	0	121157	Class2	6.614,0	0	48709.8	Class2	6.618,0	0	56995.3	Class2	6.61667,0	0	80187.3	Class2	6.614,0	0	93277.8	Class5	6.62467,0	0	61509.7	Class5	6.62733,0	0	44575.7	Class5	6.63,0	0	142720	Class5	6.63933,0	0	65636.9
Analyte 24	21	0	6.67313,0	23	281	Class1	6.66467,0	0	146542	Class1	6.66733,0	0	157024	Class1	6.67,0	0	250713	Class2	6.67133,0	0	190737	Class2	6.674,0	0	238149	Class2	6.674,0	0	321308	Class2	6.67133,0	0	357998	Class5	6.67133,0	0	147116	Class5	6.67933,0	0	164179	Class5	6.67667,0	0	341930	Class5	6.678,0	0	230662
Analyte 26	23	0	6.69793,0	18	121	NA	NA	0	NA	Class1	6.72333,0	0	114179	Class1	6.72067,0	0	218363	Class2	6.686,0	0	70435.6	Class2	6.68467,0	0	98669.4	Class2	6.69533,0	0	65839.5	Class2	6.69667,0	0	50600.8	Class5	6.71667,0	0	67695	NA	NA	0	NA	Class5	6.71533,0	0	152997	NA	NA	0	NA
Analyte 28	25	0	6.73,0	23	207	Class1	6.73267,0	0	63159.1	Class1	6.734,0	0	134294	Class1	6.734,0	0	231308	Class2	6.72333,0	0	56130	Class2	6.726,0	0	82890.9	Class2	6.72467,0	0	126902	Class2	6.722,0	0	139339	Class5	6.73533,0	0	87380.6	Class5	6.73533,0	0	66448.3	Class5	6.738,0	0	209886	Class5	6.74867,0	0	110367
Analyte 30	26	0	6.76594,0	21	71	Class1	6.794,0	0	108386	Class1	6.746,0	0	193384	Class1	6.74733,0	0	341798	Class2	6.76733,0	0	115663	Class2	6.77,0	0	202754	NA	NA	0	NA	Class2	6.77533,0	0	296606	Class5	6.75133,0	0	124677	Class5	6.766,0	0	132291	NA	NA	0	NA	Class5	6.78733,0	0	141666
Analyte 31	27	0	6.79978,0	21	207	Class1	6.81267,0	0	84704.2	Class1	6.81267,0	0	151942	Class1	6.81267,0	0	273786	Class2	6.79,0	0	39504.7	Class2	6.79267,0	0	68718.7	Class2	6.786,0	0	106632	Class2	6.78333,0	0	127041	Class5	6.81533,0	0	42366.6	Class5	6.81,0	0	57602.8	NA	NA	0	NA	NA	NA	0	NA
Analyte 34	30	0	6.85626,0	23	93	Class1	6.83133,0	0	123336	Class1	6.838,0	0	209234	Class1	6.83933,0	0	401367	Class2	6.862,0	0	124497	Class2	6.86467,0	0	169862	Class2	6.87133,0	0	288195	Class2	6.87133,0	0	333280	Class5	6.84333,0	0	144251	Class5	6.85933,0	0	127437	Class5	6.854,0	0	228454	Class5	6.83933,0	0	132234
Analyte 35	31	0	6.82709,0	22	273	Class1	6.846,0	0	8355.54	Class1	6.84467,0	0	18786.2	Class1	6.84467,0	0	31334.7	Class2	6.81133,0	0	11705.2	Class2	6.81533,0	0	19719.4	Class2	6.80333,0	0	26458.1	Class2	6.80067,0	0	30520.1	Class5	6.84733,0	0	15376.6	Class5	6.83533,0	0	15822.6	Class5	6.842,0	0	33626.3	Class5	6.87,0	0	11663.1
Analyte 36	32	0	6.84102,0	19	160	Class1	6.862,0	0	19968.6	Class1	6.86067,0	0	41901.3	Class1	6.86067,0	0	74341.1	NA	NA	0	NA	NA	NA	0	NA	Class2	6.818,0	0	36433.9	Class2	6.81267,0	0	40615	NA	NA	0	NA	Class5	6.85267,0	0	15424.3	NA	NA	0	NA	Class5	6.88467,0	0	18159.4
Analyte 37	33	0	6.91278,0	23	57	Class1	6.882,0	0	357063	Class1	6.93667,0	0	106930	Class1	6.88867,0	0	1.07179e+06	Class2	6.906,0	0	405038	Class2	6.91,0	0	501007	Class2	6.914,0	0	877398	Class2	6.914,0	0	1.02072e+06	Class5	6.94067,0	0	59392.2	Class5	6.95533,0	0	105673	Class5	6.95,0	0	155180	Class5	6.89,0	0	334876
Analyte 38	34	0	6.86216,0	17	251	Class1	6.886,0	0	11869.5	NA	NA	0	NA	Class1	6.88467,0	0	19852.8	Class2	6.84867,0	0	16494.4	Class2	6.85267,0	0	20469.2	Class2	6.84333,0	0	30719	Class2	6.83667,0	0	31281.4	Class5	6.882,0	0	13299.6	Class5	6.87533,0	0	19805.3	Class5	6.882,0	0	32633.1	NA	NA	0	NA
Analyte 39	35	0	6.91284,0	23	114	Class1	6.89533,0	0	85188.1	Class1	6.89933,0	0	143352	Class1	6.902,0	0	301842	Class2	6.91533,0	0	88973	Class2	6.918,0	0	125994	Class2	6.922,0	0	206490	Class2	6.922,0	0	276632	Class5	6.906,0	0	74665.4	Class5	6.91667,0	0	78391	Class5	6.914,0	0	168790	Class5	6.90467,0	0	72990.6
Analyte 41	37	0	6.96154,0	23	147	Class1	6.96867,0	0	1.42601e+06	Class1	6.97133,0	0	2.09602e+06	Class1	6.97,0	0	3.99529e+06	Class2	6.95133,0	0	1.69269e+06	Class2	6.954,0	0	2.08757e+06	Class2	6.95,0	0	3.67399e+06	Class2	6.94733,0	0	4.26881e+06	Class5	6.97133,0	0	2.23857e+06	Class5	6.96867,0	0	1.74663e+06	Class5	6.97267,0	0	4.19952e+06	Class5	6.98467,0	0	1.90557e+06
Analyte 46	40	0	7.04699,0	23	207	Class1	7.046,0	0	733904	Class1	7.04867,0	0	1.3616e+06	Class1	7.04867,0	0	2.61183e+06	Class2	7.042,0	0	677842	Class2	7.046,0	0	736968	Class2	7.04467,0	0	1.59209e+06	Class2	7.042,0	0	1.93194e+06	Class5	7.05133,0	0	1.03138e+06	Class5	7.05133,0	0	863190	Class5	7.05267,0	0	2.06865e+06	Class5	7.05933,0	0	907590
Analyte 47	41	0	7.07914,0	21	82	Class1	7.058,0	0	36502	Class1	7.06333,0	0	62268.6	Class1	7.066,0	NA	137384	Class2	7.086,0	NA	54980.3	Class2	7.08733,0	0	61197.8	Class2	7.094,0	0	122519	Class2	7.09267,0	0	120990	Class5	7.06867,0	NA	43491.1	Class5	7.08333,0	0	38391.5	Class5	7.078,0	0	77875.3	Class5	7.066,0	0	37578.1
Analyte 48	42	0	7.07783,0	23	157	Class1	7.098,0	0	56742.5	Class1	7.09667,0	0	102255	Class1	7.09533,0	0	201310	Class2	7.062,0	0	40617.6	Class2	7.066,0	0	57006.1	Class2	7.058,0	0	100478	Class2	7.05267,0	0	101439	Class5	7.09533,0	0	89281.5	Class5	7.08733,0	0	47591.6	Class5	7.09267,0	0	184252	Class5	7.11667,0	0	143559
2-hydroxypyridine	43	878.478	7.12183,0	23	152	Class1	7.12467,0	868	1.27256e+06	Class1	7.126,0	811	1.97532e+06	Class1	7.126,0	836	3.75376e+06	Class2	7.11533,0	883	1.56263e+06	Class2	7.118,0	864	1.74758e+06	Class2	7.11533,0	849	3.35807e+06	Class2	7.114,0	913	3.92249e+06	Class5	7.126,0	862	2.55367e+06	Class5	7.12733,0	910	1.70807e+06	Class5	7.12867,0	858	3.46929e+06	Class5	7.138,0	864	2.73801e+06
unknown	44	285.333	7.10889,0	18	244	Class1	7.13,0	295	14320.3	NA	NA	0	NA	Class1	7.13133,0	0	41181.1	Class2	7.094,0	0	13916.9	Class2	7.094,0	0	15643.2	NA	NA	0	NA	Class2	7.08867,0	0	42527.1	NA	NA	0	NA	Class5	7.118,0	262	16905.8	NA	NA	0	NA	Class5	7.15,0	299	15875.3
Analyte 52	46	0	7.15481,0	23	318	Class1	7.17133,0	0	180830	Class1	7.17,0	0	253844	Class1	7.17,0	0	474678	Class2	7.14067,0	0	168258	Class2	7.14333,0	0	177206	Class2	7.13667,0	0	346067	Class2	7.13267,0	0	373618	Class5	7.17533,0	0	141832	Class5	7.162,0	0	183516	Class5	7.17,0	0	239044	Class5	7.19267,0	0	227525
Analyte 53	47	0	7.19319,0	23	221	Class1	7.21267,0	0	51274.6	Class1	7.21,0	0	80937.3	Class1	7.21133,0	0	176847	Class2	7.178,0	0	59672.4	Class2	7.182,0	0	64902.5	Class2	7.174,0	0	142885	Class2	7.17,0	0	167880	Class5	7.21133,0	0	46321.7	Class5	7.202,0	0	60821.8	Class5	7.20733,0	0	114953	Class5	7.22867,0	0	48491
Analyte 55	48	0	7.24127,0	22	207	Class1	7.23133,0	0	55123.9	Class1	7.23267,0	NA	112020	Class1	7.23533,0	0	227212	Class2	7.24467,0	0	50370.6	Class2	7.24467,0	NA	60966.8	Class2	7.24867,0	0	134110	Class2	7.24733,0	0	168627	Class5	7.23533,0	NA	54207.1	Class5	7.24333,0	0	59455.1	Class5	7.24067,0	NA	104101	Class5	7.234,0	0	52414.1
Pyruvic acid	50	700	7.27989,0	12	174	Class1	7.294,0	566	35408.4	Class1	7.29133,0	660	49320.9	Class1	7.29133,0	563	112106	NA	NA	0	NA	NA	NA	0	NA	NA	NA	0	NA	NA	NA	0	NA	Class5	7.29267,0	753	65194.2	NA	NA	0	NA	Class5	7.28867,0	742	66306.9	NA	NA	0	NA
unknown	51	309.727	7.29214,0	23	207	Class1	7.298,0	0	451365	Class1	7.29933,0	0	713612	Class1	7.29933,0	0	1.45226e+06	Class2	7.28467,0	0	360125	Class2	7.28733,0	277	501719	Class2	7.28467,0	0	866061	Class2	7.28333,0	344	1.08025e+06	Class5	7.302,0	0	408647	Class5	7.29667,0	0	428805	Class5	7.30067,0	294	873011	Class5	7.31267,0	NA	453273
Analyte 60	52	0	7.32108,0	13	214	NA	NA	0	NA	Class1	7.33533,0	0	39665.7	Class1	7.33667,0	0	87048.4	NA	NA	0	NA	NA	NA	0	NA	Class2	7.30333,0	0	53163	Class2	7.29933,0	NA	67026.4	NA	NA	0	NA	Class5	7.33,0	0	25423.1	Class5	7.33267,0	0	43103.5	NA	NA	0	NA
Analyte 61	53	0	7.40409,0	23	85	Class1	7.37933,0	NA	420804	Class1	7.38333,0	NA	607838	Class1	7.38467,0	NA	1.14734e+06	Class2	7.46733,0	0	111260	Class2	7.47133,0	NA	91835.3	Class2	7.39933,0	NA	758441	Class2	7.398,0	NA	924615	Class5	7.38733,0	NA	399199	Class5	7.394,0	NA	426093	Class5	7.466,0	NA	93717.8	Class5	7.38733,0	NA	434875
unknown	54	515.739	7.37725,0	23	174	Class1	7.394,0	532	1.44783e+06	Class1	7.39267,0	500	2.26692e+06	Class1	7.39267,0	535	4.13104e+06	Class2	7.36333,0	527	1.67775e+06	Class2	7.366,0	525	1.96716e+06	Class2	7.35933,0	495	3.53393e+06	Class2	7.35533,0	504	4.31415e+06	Class5	7.39667,0	491	1.81651e+06	Class5	7.38467,0	524	1.62616e+06	Class5	7.39133,0	528	2.88188e+06	Class5	7.414,0	513	1.6299e+06
lactic acid	55	937.87	7.40664,0	23	117	Class1	7.42333,0	938	3.7349e+06	Class1	7.42067,0	949	5.22741e+06	Class1	7.422,0	957	8.89508e+06	Class2	7.39133,0	917	2.04325e+06	Class2	7.39533,0	925	2.12908e+06	Class2	7.38733,0	953	4.93998e+06	Class2	7.38333,0	944	4.68926e+06	Class5	7.43267,0	948	1.62942e+07	Class5	7.41267,0	896	2.37918e+06	Class5	7.42067,0	947	6.04472e+06	Class5	7.45,0	917	1.43975e+07
unknown	56	544.739	7.47487,0	23	190	Class1	7.49133,0	521	37787	Class1	7.49,0	596	52296.9	Class1	7.49,0	565	87030.2	Class2	7.462,0	574	51910.4	Class2	7.466,0	553	49531.4	Class2	7.458,0	563	87048.3	Class2	7.45533,0	582	117778	Class5	7.494,0	565	20274.7	Class5	7.482,0	588	28183.9	Class5	7.48733,0	586	20983.1	Class5	7.50867,0	508	45812.6
Analyte 65	57	0	7.49458,0	23	221	Class1	7.51133,0	0	74487.8	Class1	7.50867,0	0	188290	Class1	7.50867,0	NA	318256	Class2	7.48067,0	0	132914	Class2	7.486,0	NA	130654	Class2	7.478,0	0	207069	Class2	7.47533,0	0	287499	Class5	7.51133,0	0	136120	Class5	7.50067,0	0	131224	Class5	7.506,0	NA	152977	Class5	7.52867,0	NA	101045
2-ketobutyric acid 2	58	517.842	7.52333,0	19	89	Class1	7.538,0	551	216499	Class1	7.53533,0	480	295515	Class1	7.53667,0	564	395541	Class2	7.50867,0	512	437184	Class2	7.51533,0	542	140713	Class2	7.51,0	647	139140	Class2	7.50733,0	556	195469	Class5	7.53267,0	502	421654	NA	NA	0	NA	Class5	7.53533,0	667	118565	Class5	7.546,0	504	2.3383e+06
Analyte 68	59	0	7.57261,0	23	225	Class1	7.58733,0	0	112012	Class1	7.58733,0	0	209899	Class1	7.586,0	0	382828	Class2	7.562,0	0	198208	Class2	7.566,0	0	219910	Class2	7.558,0	0	486179	Class2	7.55533,0	0	649902	Class5	7.58467,0	0	109326	Class5	7.578,0	0	162450	Class5	7.58333,0	0	125836	Class5	7.59933,0	0	148781
Analyte 69	60	0	7.61985,0	18	173	Class1	7.638,0	NA	112403	Class1	7.63667,0	NA	200293	Class1	7.63667,0	0	338178	Class2	7.61133,0	0	162652	Class2	7.614,0	0	173436	Class2	7.60733,0	0	351393	Class2	7.60467,0	0	412197	NA	NA	0	NA	NA	NA	0	NA	NA	NA	0	NA	NA	NA	0	NA
glycolic acid	62	812.682	7.62552,0	22	147	NA	NA	0	NA	Class1	7.64067,0	894	489402	Class1	7.64067,0	896	765871	Class2	7.61533,0	794	243527	Class2	7.618,0	763	210855	Class2	7.61,0	900	484796	Class2	7.60867,0	897	562907	Class5	7.64067,0	763	672546	Class5	7.63,0	584	274261	Class5	7.63667,0	758	598420	Class5	7.654,0	723	517536
unknown	63	354	7.66038,0	23	258	Class1	7.67267,0	0	12373.3	Class1	7.674,0	385	17116.9	Class1	7.67267,0	0	32165.5	Class2	7.64867,0	0	7983	Class2	7.654,0	349	7722.08	Class2	7.646,0	0	19523.3	Class2	7.64333,0	385	20123.9	Class5	7.66867,0	0	8365.9	Class5	7.66333,0	0	7677.97	Class5	7.66867,0	0	12802.8	Class5	7.68467,0	0	12850.5
Analyte 73	64	0	7.69551,0	23	69	Class1	7.68867,0	NA	227648	Class1	7.69133,0	0	316800	Class1	7.69267,0	0	711942	Class2	7.694,0	0	222853	Class2	7.698,0	0	260751	Class2	7.69933,0	0	541498	Class2	7.698,0	0	626144	Class5	7.694,0	0	216579	Class5	7.698,0	0	219645	Class5	7.698,0	NA	299932	Class5	7.698,0	0	228310
Analyte 74	65	0	7.71222,0	18	157	Class1	7.72067,0	0	25867.4	Class1	7.72067,0	0	40335.8	Class1	7.722,0	0	80769.9	NA	NA	0	NA	NA	NA	0	NA	NA	NA	0	NA	Class2	7.68867,0	0	61680.1	Class5	7.722,0	0	21684.6	Class5	7.71667,0	NA	23494.8	Class5	7.718,0	0	32911.8	Class5	7.74067,0	NA	20216.9
Analyte 75	66	0	7.75371,0	23	70	Class1	7.75,0	NA	92031.4	Class1	7.75133,0	0	122780	Class1	7.75133,0	NA	293869	Class2	7.754,0	NA	87524.5	Class2	7.75533,0	0	123779	Class2	7.75667,0	NA	238295	Class2	7.75533,0	NA	278290	Class5	7.75267,0	0	88266.1	Class5	7.75533,0	0	83501.2	Class5	7.75667,0	0	136238	Class5	7.758,0	NA	86579.6
unknown	67	296.546	7.74638,0	14	225	NA	NA	0	NA	Class1	7.75667,0	0	7567.13	Class1	7.76333,0	314	23210	Class2	7.73667,0	0	4715.97	Class2	7.74067,0	270	7835.49	Class2	7.73267,0	299	12750.7	Class2	7.73267,0	293	24367.7	NA	NA	0	NA	NA	NA	0	NA	NA	NA	0	NA	Class5	7.77533,0	209	3677.13
Analyte 77	68	0	7.78244,0	3	119	Class1	7.77933,0	0	41975.2	Class1	7.78333,0	NA	108151	Class1	7.78467,0	0	328502	NA	NA	0	NA	NA	NA	0	NA	NA	NA	0	NA	NA	NA	0	NA	NA	NA	0	NA	NA	NA	0	NA	NA	NA	0	NA	NA	NA	0	NA
Analyte 78	69	0	7.78681,0	23	147	Class1	7.79933,0	0	34637.3	Class1	7.79933,0	NA	56479.3	Class1	7.79933,0	0	181905	Class2	7.77533,0	0	38237	Class2	7.778,0	0	51679.3	Class2	7.77267,0	0	84493.7	Class2	7.77133,0	NA	114099	Class5	7.80067,0	0	70073.7	Class5	7.79267,0	0	30294.8	Class5	7.798,0	0	70055	Class5	7.81533,0	0	183949
Analyte 82	71	0	7.851,0	16	200	Class1	7.84867,0	0	18827.2	Class1	7.854,0	0	26166.5	NA	NA	0	NA	Class2	7.846,0	0	21539.7	Class2	7.85,0	0	26979.6	NA	NA	0	NA	NA	NA	0	NA	Class5	7.85533,0	NA	17302.1	NA	NA	0	NA	Class5	7.854,0	NA	32589.3	Class5	7.86867,0	NA	17550.5
unknown	73	406.348	7.88299,0	23	174	Class1	7.88333,0	419	458550	Class1	7.88333,0	379	636882	Class1	7.88467,0	357	1.48666e+06	Class2	7.87933,0	426	469813	Class2	7.882,0	394	644456	Class2	7.88333,0	426	1.07894e+06	Class2	7.882,0	402	1.40186e+06	Class5	7.886,0	371	469808	Class5	7.886,0	440	465280	Class5	7.88867,0	400	742815	Class5	7.89267,0	381	455857
Analyte 88	75	0	7.92061,0	23	71	Class1	7.91533,0	0	216384	Class1	7.914,0	0	287225	Class1	7.91933,0	0	733792	Class2	7.92067,0	NA	239656	Class2	7.92333,0	0	301546	Class2	7.92467,0	0	537079	Class2	7.92333,0	0	700205	Class5	7.92067,0	NA	223124	Class5	7.922,0	NA	197322	Class5	7.922,0	NA	297378	Class5	7.926,0	0	224324
alanine 1	76	651.091	7.98733,0	22	116	Class1	7.96467,0	381	67227.2	Class1	7.96733,0	602	127984	Class1	7.97,0	761	291613	Class2	7.98733,0	636	75526.9	Class2	7.98733,0	230	59065.2	Class2	7.98467,0	746	136373	Class2	7.982,0	711	172783	Class5	7.97267,0	925	622420	Class5	8.002,0	441	52143.3	Class5	8.00333,0	685	442968	Class5	7.97133,0	573	250979
unknown	78	306.25	8.0223,0	22	187	Class1	8.026,0	208	114656	Class1	8.022,0	NA	161602	Class1	8.02467,0	0	354734	Class2	8.018,0	310	130497	Class2	8.022,0	312	169254	Class2	8.02067,0	0	274255	Class2	8.018,0	340	344427	NA	NA	0	NA	Class5	8.026,0	NA	128355	Class5	8.026,0	0	172165	Class5	8.03133,0	0	124538
unknown	79	359.857	8.04364,0	22	174	NA	NA	0	NA	Class1	8.04467,0	399	79353.6	Class1	8.04733,0	420	204272	Class2	8.03933,0	400	64260.9	Class2	8.04333,0	384	86855.3	Class2	8.042,0	388	155511	Class2	8.042,0	445	199745	Class5	8.04733,0	397	55212.6	Class5	8.046,0	343	60122.2	Class5	8.04867,0	270	84020.9	Class5	8.054,0	258	60560.4
unknown	81	224.111	8.09017,0	23	71	Class1	8.08867,0	NA	271556	Class1	8.08867,0	228	387681	Class1	8.09133,0	218	1.00699e+06	Class2	8.08867,0	0	336428	Class2	8.09133,0	221	466226	Class2	8.09267,0	256	808800	Class2	8.09133,0	269	1.05101e+06	Class5	8.09133,0	213	262537	Class5	8.09267,0	204	280320	Class5	8.09267,0	210	426008	Class5	8.09533,0	NA	285201
Analyte 96	82	0	8.10529,0	15	147	Class1	8.114,0	0	30979.2	Class1	8.11,0	NA	37232.4	Class1	8.114,0	NA	83288.2	NA	NA	0	NA	NA	NA	0	NA	NA	NA	0	NA	Class2	8.08733,0	0	56869.7	Class5	8.11133,0	NA	60230.7	Class5	8.102,0	NA	19951.7	Class5	8.10867,0	NA	64861.6	Class5	8.122,0	0	49137.5
hydroxylamine	83	699.067	8.17033,0	16	133	Class1	8.16733,0	649	75488.8	Class1	8.16867,0	692	122393	Class1	8.174,0	705	321948	NA	NA	0	NA	NA	NA	0	NA	Class2	8.17,0	548	85318.6	Class2	8.16333,0	779	121652	Class5	8.17133,0	576	87157.9	NA	NA	0	NA	Class5	8.174,0	836	208366	Class5	8.17133,0	808	138024
Analyte 98	84	0	8.198,0	16	71	Class1	8.198,0	NA	247661	Class1	8.198,0	NA	370748	Class1	8.19933,0	NA	913830	Class2	8.19667,0	0	314086	NA	NA	0	NA	Class2	8.198,0	NA	727081	Class2	8.198,0	NA	939250	Class5	8.19933,0	NA	231367	Class5	8.19933,0	0	247825	Class5	8.20067,0	NA	422229	Class5	8.20467,0	NA	230402
Analyte 99	85	0	8.20142,0	23	258	Class1	8.21267,0	NA	223144	Class1	8.21267,0	0	343167	Class1	8.214,0	0	802864	Class2	8.19267,0	0	222537	Class2	8.19533,0	0	336166	Class2	8.19133,0	0	521513	Class2	8.18867,0	NA	796607	Class5	8.21267,0	0	176315	Class5	8.206,0	0	221085	Class5	8.21,0	0	271321	Class5	8.22467,0	NA	204112
Analyte 100	86	0	8.28119,0	23	245	Class1	8.29533,0	0	35001	Class1	8.29267,0	0	56173.9	Class1	8.294,0	0	157751	Class2	8.27267,0	0	35236.7	Class2	8.27533,0	0	64711.4	Class2	8.27133,0	0	82082.1	Class2	8.27,0	0	106211	Class5	8.29133,0	NA	90996.4	Class5	8.286,0	NA	25382	Class5	8.29,0	0	145336	Class5	8.302,0	0	130704
unknown	87	243	8.29945,0	23	171	Class1	8.30467,0	0	38000.2	Class1	8.30333,0	0	59281.2	Class1	8.306,0	NA	152779	Class2	8.29267,0	0	38241.7	Class2	8.29533,0	0	67621.4	Class2	8.29,0	0	109504	Class2	8.28867,0	0	128484	Class5	8.306,0	NA	86220.6	Class5	8.306,0	NA	32732.8	Class5	8.306,0	0	130927	Class5	8.31933,0	0	101777
2-hydroxybutanoic acid	88	626.889	8.31438,0	21	131	Class1	8.32733,0	540	12399.6	Class1	8.32333,0	486	25448.3	Class1	8.326,0	768	69255.7	NA	NA	0	NA	Class2	8.30867,0	324	25030.1	Class2	8.30333,0	725	29161	Class2	8.30067,0	761	32926.1	Class5	8.32067,0	884	44923.8	Class5	8.31667,0	0	11091.8	Class5	8.32067,0	795	54020.5	Class5	8.334,0	773	32171.6
oxalic acid	90	702.087	8.37707,0	23	147	Class1	8.39133,0	683	131670	Class1	8.38867,0	697	153720	Class1	8.39,0	745	434646	Class2	8.36733,0	737	176071	Class2	8.37133,0	729	196787	Class2	8.366,0	756	459573	Class2	8.36333,0	780	577123	Class5	8.38867,0	435	74352.2	Class5	8.382,0	755	110926	Class5	8.386,0	722	189559	Class5	8.39933,0	646	106281
Analyte 105	91	0	8.38841,0	21	191	NA	NA	0	NA	Class1	8.402,0	NA	33942.4	Class1	8.398,0	NA	67202.8	Class2	8.382,0	NA	29285.1	Class2	8.38333,0	NA	34039.3	Class2	8.38067,0	NA	74795.2	Class2	8.37933,0	0	85681.5	NA	NA	0	NA	Class5	8.39133,0	0	21478.2	Class5	8.39,0	0	29425.5	Class5	8.40867,0	NA	23910.5
Analyte 106	92	0	8.41916,0	23	174	Class1	8.43,0	0	455974	Class1	8.43,0	0	682742	Class1	8.43,0	0	1.57227e+06	Class2	8.41133,0	NA	680847	Class2	8.414,0	NA	852153	Class2	8.40867,0	NA	1.51945e+06	Class2	8.406,0	NA	1.96787e+06	Class5	8.42867,0	0	559789	Class5	8.42467,0	0	495787	Class5	8.42733,0	0	1.21394e+06	Class5	8.44067,0	0	511560
unknown	93	277	8.43828,0	19	267	Class1	8.44867,0	0	30972.2	Class1	8.446,0	0	9590.53	Class1	8.44867,0	NA	17596.8	Class2	8.42867,0	0	8133.27	Class2	8.43533,0	0	16718.6	Class2	8.42867,0	268	20681.2	Class2	8.426,0	0	13871.1	Class5	8.446,0	0	7468.95	Class5	8.44067,0	0	8378.23	Class5	8.44333,0	0	13532.3	Class5	8.46067,0	0	6485.47
Analyte 109	94	0	8.46981,0	7	165	NA	NA	0	NA	Class1	8.47267,0	NA	4421.53	Class1	8.47267,0	NA	13880.2	NA	NA	0	NA	Class2	8.46067,0	NA	6557.87	Class2	8.45933,0	NA	8731.39	NA	NA	0	NA	NA	NA	0	NA	NA	NA	0	NA	NA	NA	0	NA	Class5	8.49,0	0	3299.58
Analyte 110	95	0	8.51773,0	10	125	Class1	8.53133,0	NA	17499.8	Class1	8.52733,0	NA	34062.1	NA	NA	0	NA	NA	NA	0	NA	Class2	8.514,0	0	29307.2	NA	NA	0	NA	Class2	8.506,0	NA	58592.3	NA	NA	0	NA	NA	NA	0	NA	NA	NA	0	NA	NA	NA	0	NA
unknown	96	624.478	8.52432,0	23	147	Class1	8.53533,0	626	2.42217e+06	Class1	8.534,0	622	3.30838e+06	Class1	8.53533,0	625	7.81435e+06	Class2	8.51667,0	622	2.87598e+06	Class2	8.51933,0	624	3.77381e+06	Class2	8.514,0	625	6.84476e+06	Class2	8.51267,0	634	8.02503e+06	Class5	8.53267,0	633	868150	Class5	8.52733,0	623	1.69351e+06	Class5	8.53,0	628	1.11582e+06	Class5	8.54467,0	625	2.05179e+06
3-Hydroxypropionic acid 1	98	721.714	8.57313,0	23	152	Class1	8.58733,0	NA	59986.3	Class1	8.58067,0	815	90676.5	Class1	8.58067,0	767	245458	Class2	8.56867,0	293	81457.1	Class2	8.56733,0	614	126604	Class2	8.56467,0	535	223821	Class2	8.56333,0	413	244667	Class5	8.57933,0	938	159208	Class5	8.574,0	688	59195.4	Class5	8.578,0	920	196182	Class5	8.59133,0	914	174580
unknown	99	309	8.58548,0	23	267	Class1	8.59533,0	NA	25091.8	Class1	8.59267,0	214	33646	Class1	8.594,0	258	76955.8	Class2	8.58067,0	0	45285	Class2	8.58067,0	0	77003.9	Class2	8.578,0	0	119273	Class2	8.57667,0	0	134613	Class5	8.594,0	0	16450.8	Class5	8.58867,0	0	31129.1	Class5	8.59267,0	0	35392.6	Class5	8.602,0	0	23784.1
unknown	100	518.318	8.59707,0	23	191	Class1	8.60733,0	460	65923.2	Class1	8.60467,0	336	87670.8	Class1	8.60733,0	639	220433	Class2	8.59133,0	651	121624	Class2	8.59267,0	652	171145	Class2	8.58867,0	652	296674	Class2	8.58733,0	622	340905	Class5	8.60467,0	490	32340.2	Class5	8.60067,0	628	79464.6	Class5	8.60333,0	531	87754	Class5	8.61267,0	0	35483.5
unknown	101	394.333	8.62165,0	23	234	Class1	8.63267,0	0	17881.4	Class1	8.63133,0	NA	24489.3	Class1	8.63133,0	402	53603.4	Class2	8.614,0	413	18007.8	Class2	8.61533,0	0	23308.2	Class2	8.614,0	443	42871.9	Class2	8.61133,0	415	49491.7	Class5	8.63,0	461	36158.9	Class5	8.62467,0	0	14958.7	Class5	8.63,0	363	37006.5	Class5	8.63933,0	438	55285.5
2-Ketovaleric acid 2	104	278.6	8.74467,0	8	173	NA	NA	0	NA	Class1	8.75267,0	NA	20023.5	Class1	8.754,0	NA	37081.7	NA	NA	0	NA	NA	NA	0	NA	NA	NA	0	NA	NA	NA	0	NA	Class5	8.746,0	206	23224.2	NA	NA	0	NA	Class5	8.74333,0	NA	45684.6	Class5	8.75133,0	357	76157.2
unknown	105	179.7	8.7471,0	23	174	Class1	8.758,0	NA	35160.4	Class1	8.75667,0	180	57678.6	Class1	8.758,0	NA	122778	Class2	8.73933,0	NA	43769.8	Class2	8.74333,0	NA	56601.4	Class2	8.73933,0	0	86586.6	Class2	8.738,0	219	99089.8	Class5	8.75667,0	NA	73268.9	Class5	8.75133,0	NA	28618.3	Class5	8.754,0	NA	107966	Class5	8.75933,0	0	49019.2
Analyte 121	106	0	8.76981,0	14	267	NA	NA	0	NA	Class1	8.77933,0	0	8706.01	Class1	8.78067,0	0	19894.3	Class2	8.76867,0	NA	15577.5	Class2	8.77133,0	0	19244.1	Class2	8.76467,0	0	25301.7	Class2	8.76467,0	0	32785.1	NA	NA	0	NA	NA	NA	0	NA	NA	NA	0	NA	NA	NA	0	NA
unknown	107	447.286	8.78295,0	7	86	Class1	8.79133,0	355	60002.4	NA	NA	0	NA	Class1	8.79,0	416	299531	NA	NA	0	NA	NA	NA	0	NA	NA	NA	0	NA	NA	NA	0	NA	NA	NA	0	NA	NA	NA	0	NA	NA	NA	0	NA	NA	NA	0	NA
3-hydroxybutyric acid	108	952	8.7889,0	23	147	Class1	8.798,0	951	1.01392e+06	Class1	8.79667,0	965	1.66018e+06	Class1	8.798,0	956	3.87777e+06	Class2	8.782,0	965	749065	Class2	8.78467,0	972	1.06704e+06	Class2	8.78067,0	962	1.37574e+06	Class2	8.77933,0	960	1.68192e+06	Class5	8.79667,0	922	1.30656e+06	Class5	8.79133,0	939	316471	Class5	8.79533,0	953	1.99682e+06	Class5	8.806,0	910	1.30271e+06
3-Hydroxypyridine	110	539.809	8.82162,0	21	152	Class1	8.83667,0	455	25739.2	Class1	8.82867,0	616	42083.2	Class1	8.83267,0	554	99954.6	Class2	8.82467,0	487	63387.9	Class2	8.82067,0	605	108663	Class2	8.818,0	639	136626	Class2	8.822,0	515	173217	Class5	8.81133,0	671	77462.2	Class5	8.82333,0	376	45151.9	Class5	8.81533,0	585	133238	Class5	8.81667,0	519	85428.1
sulfuric acid	111	464.308	8.8351,0	17	145	NA	NA	0	NA	Class1	8.842,0	NA	12329.9	Class1	8.842,0	487	30628.3	NA	NA	0	NA	Class2	8.83,0	NA	7651.97	Class2	8.82733,0	542	8378.1	Class2	8.83,0	523	13073.5	Class5	8.84467,0	558	29116.2	Class5	8.838,0	0	7325.34	Class5	8.83933,0	442	32166.9	Class5	8.854,0	536	18444.4
unknown	113	443.348	8.87841,0	23	281	Class1	8.88733,0	467	242061	Class1	8.886,0	471	367992	Class1	8.88733,0	428	839921	Class2	8.87267,0	461	389446	Class2	8.87533,0	440	518318	Class2	8.87133,0	434	681486	Class2	8.87133,0	418	787386	Class5	8.886,0	433	303831	Class5	8.88067,0	423	304410	Class5	8.88467,0	464	718082	Class5	8.89267,0	442	270842
Analyte 129	114	0	8.93073,0	20	84	Class1	8.938,0	0	33181.9	Class1	8.93933,0	0	60514.3	Class1	8.942,0	0	117162	Class2	8.92467,0	0	44696.2	Class2	8.926,0	0	73378.2	Class2	8.92467,0	0	71218.3	Class2	8.92467,0	0	79058	Class5	8.93133,0	NA	83098.2	Class5	8.93267,0	NA	56587.8	Class5	8.938,0	NA	123269	Class5	8.94333,0	0	51732.6
Lactamide 1	115	317.167	8.944,0	22	187	Class1	8.95267,0	0	68104.1	Class1	8.95133,0	271	114359	Class1	8.95267,0	322	240272	Class2	8.93933,0	253	148059	Class2	8.94067,0	0	240143	Class2	8.938,0	345	304405	Class2	8.93667,0	327	350513	Class5	8.95133,0	0	52863.3	Class5	8.94733,0	0	100500	NA	NA	0	NA	Class5	8.958,0	0	47467.7
4-HYDROXYPYRIDINE	116	792.217	8.95261,0	23	152	Class1	8.96067,0	735	691279	Class1	8.958,0	765	1.03878e+06	Class1	8.95933,0	771	2.46319e+06	Class2	8.95133,0	825	707874	Class2	8.95133,0	823	1.18027e+06	Class2	8.95,0	749	1.09501e+06	Class2	8.94867,0	804	1.31344e+06	Class5	8.954,0	788	583396	Class5	8.954,0	814	527686	Class5	8.954,0	737	1.69831e+06	Class5	8.962,0	818	764224
2-amino-2-methylpropane-1,3-diol 2	117	399.105	8.99713,0	23	174	Class1	9.00733,0	340	51465.6	Class1	9.00467,0	418	76202.5	Class1	9.00467,0	453	200655	Class2	8.99267,0	394	71264	Class2	8.99533,0	450	107974	Class2	8.99,0	426	122045	Class2	8.99133,0	477	151390	Class5	9.00067,0	300	72511.8	Class5	8.998,0	NA	39952.1	Class5	8.99933,0	355	294710	Class5	9.01,0	372	55504.1
Analyte 134	118	0	9.01255,0	23	207	Class1	9.018,0	0	52528.5	Class1	9.02067,0	NA	66076.4	Class1	9.02067,0	NA	166892	Class2	9.00733,0	0	181723	Class2	9.01,0	0	278738	Class2	9.00733,0	0	354498	Class2	9.006,0	0	417333	Class5	9.01933,0	0	52062	Class5	9.01533,0	0	65672.8	Class5	9.018,0	0	199363	Class5	9.02467,0	0	71641.6
Analyte 135	119	0	9.02585,0	18	281	NA	NA	0	NA	Class1	9.03533,0	0	14441.8	Class1	9.034,0	0	31057	Class2	9.022,0	0	14384.6	Class2	9.02333,0	0	23487.2	Class2	9.022,0	0	22362.5	Class2	9.01933,0	0	30442.5	Class5	9.02867,0	0	4162.96	NA	NA	0	NA	Class5	9.03,0	0	20809	Class5	9.03933,0	0	4623.79
unknown	120	384.75	9.04623,0	23	267	Class1	9.05267,0	175	24779.6	Class1	9.05,0	0	28693	Class1	9.05133,0	0	62626.7	Class2	9.03933,0	0	49100.9	Class2	9.03933,0	0	70299.9	Class2	9.038,0	0	88016.7	Class2	9.03667,0	0	99183.6	Class5	9.05,0	0	18571.8	Class5	9.04467,0	0	17913.6	Class5	9.058,0	544	70166.1	Class5	9.10733,0	0	32547.6
Methyl Phosphate	121	551	9.05724,0	7	241	Class1	9.066,0	411	11572	Class1	9.05533,0	NA	14230.7	Class1	9.05533,0	NA	49396.7	NA	NA	0	NA	NA	NA	0	NA	NA	NA	0	NA	NA	NA	0	NA	NA	NA	0	NA	NA	NA	0	NA	NA	NA	0	NA	Class5	9.06333,0	743	47993.8
Analyte 139	122	0	9.06513,0	23	221	Class1	9.07267,0	0	52589.9	Class1	9.07133,0	0	79694.1	Class1	9.07267,0	0	173296	Class2	9.05933,0	0	94210	Class2	9.06333,0	0	164087	Class2	9.06067,0	0	204761	Class2	9.058,0	0	232808	Class5	9.07133,0	0	47405.8	Class5	9.06733,0	0	60183.8	Class5	9.07133,0	0	154411	Class5	9.07667,0	0	51927.2
Analyte 142	123	0	9.09064,0	23	267	Class1	9.102,0	0	22377.5	Class1	9.102,0	NA	28658.9	Class1	9.102,0	0	61321.1	Class2	9.09,0	0	35476.2	Class2	9.09267,0	0	63288.1	Class2	9.09,0	0	80905.6	Class2	9.09,0	0	92285.8	Class5	9.102,0	0	16632.7	Class5	9.098,0	NA	17796.7	Class5	9.04867,0	0	70166.1	Class5	9.05667,0	NA	31375.6
Analyte 143	124	0	9.13336,0	23	174	Class1	9.142,0	NA	38940.3	Class1	9.13933,0	0	59117.2	Class1	9.142,0	NA	125559	Class2	9.12867,0	NA	41566	Class2	9.13,0	NA	83694.7	Class2	9.12733,0	0	102054	Class2	9.126,0	NA	121138	Class5	9.13667,0	0	34476.4	Class5	9.134,0	0	26353.5	Class5	9.138,0	0	102330	Class5	9.14867,0	0	42331.4
unknown	125	221	9.1481,0	14	156	NA	NA	0	NA	Class1	9.15133,0	NA	8824.98	Class1	9.158,0	0	21729.7	Class2	9.14467,0	0	11369.9	Class2	9.15,0	0	17235.3	Class2	9.146,0	0	24067.5	Class2	9.14467,0	NA	34810.8	NA	NA	0	NA	NA	NA	0	NA	NA	NA	0	NA	Class5	9.15667,0	NA	34107.5
O-methylthreonine 2	126	312.556	9.19126,0	19	132	Class1	9.17133,0	NA	32641.5	Class1	9.20333,0	212	245782	NA	NA	0	NA	Class2	9.19133,0	361	334206	Class2	9.19267,0	323	485458	Class2	9.19,0	338	770391	Class2	9.18867,0	356	846562	NA	NA	0	NA	Class5	9.19667,0	351	210815	NA	NA	0	NA	NA	NA	0	NA
unknown	128	275.6	9.2225,0	16	110	Class1	9.18867,0	0	304458	Class1	9.18733,0	296	466505	Class1	9.198,0	356	1.00458e+06	NA	NA	0	NA	NA	NA	0	NA	NA	NA	0	NA	Class2	9.286,0	0	17256.8	Class5	9.178,0	0	269010	Class5	9.246,0	NA	44762.3	Class5	9.19133,0	NA	597070	Class5	9.178,0	209	340216
Analyte 148	129	0	9.20098,0	17	166	Class1	9.206,0	0	71735.7	NA	NA	0	NA	Class1	9.206,0	NA	257150	Class2	9.20067,0	0	99031.9	Class2	9.20067,0	NA	155982	Class2	9.198,0	NA	207725	Class2	9.19667,0	NA	232099	NA	NA	0	NA	NA	NA	0	NA	Class5	9.20067,0	NA	191095	Class5	9.206,0	0	84720.4
Analyte 150	131	0	9.23513,0	20	210	Class1	9.24467,0	0	7107.51	Class1	9.246,0	0	11171	Class1	9.24467,0	0	24055.8	Class2	9.23,0	0	14917.2	Class2	9.23267,0	0	20842.5	Class2	9.23133,0	0	21226.9	Class2	9.23,0	NA	24366.1	NA	NA	0	NA	Class5	9.23933,0	NA	7751.53	Class5	9.238,0	0	34590.6	Class5	9.246,0	0	12693.5
unknown	132	329	9.2532,0	10	188	NA	NA	0	NA	Class1	9.25533,0	NA	7587.89	Class1	9.258,0	NA	22673.8	NA	NA	0	NA	NA	NA	0	NA	Class2	9.24867,0	NA	11653.8	NA	NA	0	NA	Class5	9.254,0	333	15017.3	NA	NA	0	NA	Class5	9.254,0	NA	22542.2	Class5	9.258,0	NA	14513.9
Analyte 152	133	0	9.28412,0	22	392	Class1	9.29,0	0	25584.5	Class1	9.29,0	0	28846.1	Class1	9.29267,0	NA	67079.5	NA	NA	0	NA	Class2	9.28067,0	NA	67380.6	Class2	9.27933,0	0	80669.9	Class2	9.278,0	0	87081.1	Class5	9.29133,0	0	11995.7	Class5	9.28333,0	0	20363.7	Class5	9.28867,0	0	32700.1	Class5	9.29533,0	0	33879.1
unknown	134	281	9.29783,0	23	221	Class1	9.30467,0	NA	20111.3	Class1	9.302,0	NA	29356.6	Class1	9.30467,0	NA	60825.6	Class2	9.294,0	0	74151.1	Class2	9.29667,0	0	106477	Class2	9.294,0	0	153914	Class2	9.29267,0	0	170237	Class5	9.30333,0	NA	17327.2	Class5	9.29933,0	0	26378.9	Class5	9.302,0	0	50092.1	Class5	9.30733,0	NA	20247.5
1-Aminocyclopropanecarboxylic acid	135	366	9.30651,0	21	174	NA	NA	0	NA	Class1	9.314,0	0	37651.2	Class1	9.314,0	0	88230.6	Class2	9.30467,0	NA	57398.2	Class2	9.30467,0	0	78637	Class2	9.302,0	0	102527	Class2	9.302,0	NA	118141	Class5	9.31,0	333	14209.7	Class5	9.31,0	NA	25428.5	Class5	9.31267,0	NA	50217.8	Class5	9.32067,0	414	18752.6
unknown	136	500.833	9.33356,0	12	200	Class1	9.34067,0	456	5661.16	Class1	9.338,0	528	8989.12	Class1	9.34067,0	551	19179.8	NA	NA	0	NA	NA	NA	0	NA	NA	NA	0	NA	NA	NA	0	NA	NA	NA	0	NA	NA	NA	0	NA	Class5	9.338,0	351	8306.03	NA	NA	0	NA
unknown	138	227.714	9.37012,0	23	226	Class1	9.37933,0	0	34021.3	Class1	9.37667,0	216	50485.6	Class1	9.378,0	236	114079	Class2	9.366,0	212	163982	Class2	9.36867,0	230	261665	Class2	9.366,0	NA	300085	Class2	9.36467,0	0	350573	Class5	9.374,0	0	30619	Class5	9.37267,0	0	64246.9	Class5	9.374,0	0	128112	Class5	9.382,0	NA	58986.7
unknown	139	238.6	9.37889,0	6	110	Class1	9.386,0	233	52846.8	Class1	9.39,0	231	121357	Class1	9.398,0	245	480138	NA	NA	0	NA	NA	NA	0	NA	NA	NA	0	NA	Class2	9.326,0	NA	152097	Class5	9.38733,0	220	15190.2	NA	NA	0	NA	NA	NA	0	NA	Class5	9.386,0	264	81085.2
malonic acid 1	141	480	9.41523,0	13	103	Class1	9.42733,0	631	12196.1	NA	NA	0	NA	Class1	9.422,0	507	23859.5	Class2	9.414,0	287	19954.8	NA	NA	0	NA	Class2	9.41267,0	587	31447.5	Class2	9.41133,0	490	31576.3	NA	NA	0	NA	NA	NA	0	NA	Class5	9.42067,0	482	26479.3	NA	NA	0	NA
Methylmalonic acid	142	468.696	9.42559,0	23	281	Class1	9.43267,0	408	140254	Class1	9.43133,0	463	193349	Class1	9.43133,0	437	363616	Class2	9.422,0	482	198457	Class2	9.42333,0	453	250004	Class2	9.422,0	446	297846	Class2	9.42067,0	437	351597	Class5	9.43133,0	501	91852.9	Class5	9.42733,0	497	82833.2	Class5	9.43,0	486	380504	Class5	9.43667,0	482	139806
cycloleucine 2	143	320.652	9.45157,0	23	57	Class1	9.45667,0	323	221441	Class1	9.45533,0	356	285238	Class1	9.458,0	356	585747	Class2	9.44867,0	269	384276	Class2	9.45,0	397	458527	Class2	9.44867,0	369	574503	Class2	9.44867,0	354	625934	Class5	9.45533,0	286	145489	Class5	9.454,0	210	121482	Class5	9.45533,0	339	486849	Class5	9.462,0	301	182582
2-Hydroxyvaleric acid	144	655.227	9.4911,0	23	131	Class1	9.49933,0	526	43805.5	Class1	9.49533,0	770	51336.1	Class1	9.498,0	695	103342	Class2	9.486,0	0	30987.3	Class2	9.48867,0	549	35366.2	Class2	9.48733,0	733	45812	Class2	9.48467,0	730	49542.7	Class5	9.49667,0	793	84520.2	Class5	9.494,0	609	16803.1	Class5	9.494,0	780	122306	Class5	9.502,0	734	115217
Analyte 166	145	0	9.50948,0	23	392	Class1	9.51933,0	0	24856.4	Class1	9.51667,0	0	27159.2	Class1	9.51933,0	0	56632.2	Class2	9.50467,0	0	56970	Class2	9.50467,0	0	71076.3	Class2	9.50333,0	0	90932.8	Class2	9.50467,0	0	100078	Class5	9.51533,0	0	12578.7	Class5	9.51,0	0	18921.1	Class5	9.51267,0	0	31540.4	Class5	9.522,0	0	32434.4
alpha-ketoisocaproic acid 1	146	697.818	9.53261,0	22	200	Class1	9.538,0	858	21639.4	Class1	9.53667,0	667	25633.6	Class1	9.53667,0	858	57504.7	Class2	9.52733,0	588	7429.27	Class2	9.53133,0	411	5947.48	Class2	9.52733,0	506	8119.85	Class2	9.52867,0	511	9312.96	Class5	9.53667,0	701	11342.5	Class5	9.53933,0	464	4850.62	Class5	9.534,0	801	39633.4	Class5	9.54067,0	792	15685.4
valine	148	869.957	9.5667,0	23	144	Class1	9.57267,0	915	286994	Class1	9.57133,0	932	332332	Class1	9.574,0	902	650965	Class2	9.56333,0	867	156654	Class2	9.56467,0	880	110343	Class2	9.562,0	794	141849	Class2	9.562,0	798	161148	Class5	9.57267,0	941	764996	Class5	9.57,0	718	38608.5	Class5	9.57133,0	931	1.12911e+06	Class5	9.578,0	916	801677
Norleucine 2	149	311.846	9.60443,0	23	174	Class1	9.61,0	274	31877.3	Class1	9.60733,0	305	37769.6	Class1	9.61133,0	302	84977.4	Class2	9.602,0	NA	60098.6	Class2	9.60333,0	322	73147.1	Class2	9.60467,0	287	82432	Class2	9.60067,0	339	94660	Class5	9.606,0	NA	26834.6	Class5	9.60733,0	320	21111.9	Class5	9.60467,0	368	95137.1	Class5	9.614,0	0	31683.3
naphthalene	150	291	9.61748,0	23	57	Class1	9.62333,0	NA	208977	Class1	9.61933,0	NA	226252	Class1	9.622,0	NA	473376	Class2	9.61533,0	NA	377556	Class2	9.61667,0	NA	425064	Class2	9.61533,0	NA	457544	Class2	9.61533,0	NA	505882	Class5	9.618,0	0	102094	Class5	9.61933,0	296	110572	Class5	9.622,0	NA	423740	Class5	9.62333,0	NA	145770
2-Butyne-1,4-diol	153	476.652	9.67145,0	23	281	Class1	9.67933,0	492	96177.4	Class1	9.67933,0	402	87606.3	Class1	9.67933,0	458	163216	Class2	9.66733,0	443	101015	Class2	9.66867,0	474	123042	Class2	9.66733,0	567	132451	Class2	9.66733,0	463	168632	Class5	9.67533,0	420	48056.6	Class5	9.67267,0	459	40739.8	Class5	9.67533,0	513	157320	Class5	9.682,0	408	57179
canavanine degr prod	154	824.13	9.68583,0	23	73	Class1	9.69533,0	817	1.09698e+06	Class1	9.69267,0	874	1.52758e+06	Class1	9.69267,0	848	3.18261e+06	Class2	9.68333,0	810	1.21526e+06	Class2	9.68333,0	829	1.56635e+06	Class2	9.67933,0	876	1.84064e+06	Class2	9.68067,0	704	1.85832e+06	Class5	9.69,0	673	749182	Class5	9.68733,0	788	380533	Class5	9.68867,0	769	1.80494e+06	Class5	9.702,0	889	5.01997e+06
Analyte 179	156	0	9.76275,0	23	86	Class1	9.74733,0	NA	38447.6	Class1	9.74867,0	NA	46175.5	Class1	9.74733,0	NA	88330.3	Class2	9.778,0	NA	37507.8	Class2	9.77133,0	NA	39907.2	Class2	9.766,0	NA	42211.6	Class2	9.77,0	NA	50527	Class5	9.75267,0	NA	54760.7	Class5	9.766,0	NA	18371.4	Class5	9.75667,0	0	121336	Class5	9.758,0	NA	87883.6
unknown	158	476.143	9.76444,0	18	217	Class1	9.77,0	514	18534	Class1	9.76733,0	0	19607.6	Class1	9.76867,0	546	37158.8	Class2	9.76467,0	NA	28997.9	Class2	9.762,0	518	30196	Class2	9.75533,0	373	30623.6	Class2	9.76333,0	389	34411.9	Class5	9.76733,0	543	40434.5	NA	NA	0	NA	Class5	9.766,0	606	67550.4	Class5	9.774,0	521	38141
unknown	160	308.562	9.82813,0	20	57	NA	NA	0	NA	Class1	9.83533,0	337	62937.4	Class1	9.838,0	228	142740	Class2	9.82733,0	264	97287.7	Class2	9.82867,0	255	113208	Class2	9.82733,0	224	110069	Class2	9.82733,0	416	125953	NA	NA	0	NA	Class5	9.83133,0	328	29669.8	Class5	9.83,0	252	169492	NA	NA	0	NA
Analyte 186	162	0	9.84988,0	22	131	Class1	9.85533,0	0	38530.4	Class1	9.85533,0	NA	54668.4	Class1	9.85667,0	0	115836	Class2	9.846,0	0	42842.2	Class2	9.84867,0	0	51859.8	Class2	9.846,0	NA	47606.1	Class2	9.84333,0	0	60569.8	Class5	9.854,0	NA	56555.5	NA	NA	0	NA	Class5	9.85133,0	NA	127991	Class5	9.85933,0	0	61445.1
4-hydroxybutyrate	163	807.773	9.85891,0	22	147	Class1	9.866,0	865	306224	Class1	9.86467,0	879	463632	Class1	9.866,0	893	984939	Class2	9.85667,0	795	235196	Class2	9.85667,0	743	242139	Class2	9.85533,0	555	275536	Class2	9.85533,0	741	288921	Class5	9.86333,0	877	389207	Class5	9.858,0	318	56373.6	Class5	9.86067,0	866	824809	Class5	9.866,0	795	322753
unknown	165	215.267	9.87476,0	21	71	NA	NA	0	NA	Class1	9.88067,0	263	110942	Class1	9.88067,0	171	234357	Class2	9.87133,0	237	175682	Class2	9.87267,0	259	209138	Class2	9.87133,0	235	218682	Class2	9.87533,0	256	239691	NA	NA	0	NA	Class5	9.87933,0	0	44198.4	Class5	9.88067,0	284	221756	Class5	9.88333,0	266	98966
Analyte 190	166	0	9.90924,0	21	327	Class1	9.91667,0	NA	4565.27	Class1	9.91533,0	NA	9387.02	Class1	9.91533,0	0	17327.1	Class2	9.90733,0	0	11239.1	Class2	9.90867,0	0	11835.5	Class2	9.906,0	0	16369	Class2	9.90733,0	NA	17375.6	Class5	9.914,0	0	4118.62	NA	NA	0	NA	Class5	9.914,0	NA	14510.7	Class5	9.91667,0	NA	5250.76
serine 2	168	443.043	9.96304,0	23	117	Class1	9.96867,0	485	250178	Class1	9.96733,0	451	296147	Class1	9.96867,0	489	642005	Class2	9.96067,0	456	75643.5	Class2	9.962,0	311	75602.6	Class2	9.96067,0	484	81906	Class2	9.95933,0	457	84309.9	Class5	9.97133,0	483	4.10429e+06	Class5	9.966,0	370	19161.2	Class5	9.96467,0	434	1.11836e+06	Class5	9.97,0	385	256591
urea	169	836.875	10.0168,0	8	189	Class1	10.0033,0	792	118348	Class1	9.994,0	859	187457	Class1	9.99667,0	866	483945	NA	NA	0	NA	NA	NA	0	NA	NA	NA	0	NA	NA	NA	0	NA	Class5	10.0593,0	878	2.70773e+06	NA	NA	0	NA	Class5	10.002,0	893	1.69456e+06	Class5	10.082,0	863	5.21808e+06
2-ketoadipate 3	170	673.75	10.0047,0	21	100	Class1	10.01,0	759	121019	Class1	10.0073,0	844	155063	Class1	10.0073,0	735	344468	Class2	10.006,0	687	92610.9	Class2	10.006,0	709	101445	Class2	10.0033,0	725	124590	Class2	10.0047,0	684	121355	Class5	10.0033,0	929	755087	Class5	10.0073,0	502	24681.6	NA	NA	0	NA	Class5	10.0087,0	816	320439
Dihydroxyacetone	171	489	10.0691,0	16	217	Class1	10.0767,0	0	26117.5	Class1	10.074,0	315	37656.5	Class1	10.074,0	524	55993.5	NA	NA	0	NA	Class2	10.07,0	366	37215.7	Class2	10.0633,0	524	35527.7	Class2	10.0687,0	NA	41352.3	NA	NA	0	NA	NA	NA	0	NA	Class5	10.0687,0	502	57432.5	NA	NA	0	NA
unknown	172	260.071	10.0776,0	21	57	Class1	10.082,0	286	316608	Class1	10.082,0	394	376602	Class1	10.0833,0	NA	743139	Class2	10.0753,0	NA	617632	Class2	10.0767,0	377	679721	Class2	10.0753,0	NA	715202	Class2	10.0753,0	167	751931	Class5	10.0847,0	NA	267322	Class5	10.0807,0	159	160419	NA	NA	0	NA	NA	NA	0	NA
benzoic acid	173	952.87	10.0908,0	23	179	Class1	10.0967,0	954	945971	Class1	10.0953,0	967	1.34151e+06	Class1	10.0967,0	972	2.83722e+06	Class2	10.0887,0	966	2.16142e+06	Class2	10.0913,0	959	1854962	Class2	10.0887,0	966	1.99438e+06	Class2	10.0887,0	968	2.40962e+06	Class5	10.0927,0	948	1.33298e+06	Class5	10.0967,0	915	282230	Class5	10.0913,0	922	3.45794e+06	Class5	10.0953,0	924	1.40186e+06
Analyte 200	174	0	10.1203,0	19	66	Class1	10.1273,0	NA	19920.6	Class1	10.1247,0	NA	33682.3	Class1	10.126,0	NA	72721.5	Class2	10.118,0	NA	88033.4	Class2	10.1193,0	NA	89593.1	Class2	10.1207,0	NA	102577	Class2	10.118,0	NA	117437	NA	NA	0	NA	Class5	10.122,0	0	23272.6	NA	NA	0	NA	NA	NA	0	NA
oxamic acid	176	230.75	10.1492,0	22	175	Class1	10.1553,0	374	18925.7	Class1	10.1553,0	0	24447.7	NA	NA	0	NA	Class2	10.1473,0	206	42350.2	Class2	10.1487,0	9	43560.5	Class2	10.1433,0	0	42771.3	Class2	10.1487,0	0	44832.4	Class5	10.1567,0	0	14873.6	Class5	10.1487,0	254	14023.5	Class5	10.1527,0	215	41546.8	Class5	10.1593,0	0	15348.2
butyraldehyde 2	177	260	10.1693,0	22	71	Class1	10.17,0	NA	71576.3	Class1	10.1687,0	NA	82671.2	Class1	10.1713,0	NA	166965	Class2	10.1633,0	NA	128251	Class2	10.1607,0	NA	154098	Class2	10.158,0	NA	210134	Class2	10.1633,0	NA	216251	Class5	10.1633,0	0	57500.3	Class5	10.1673,0	241	35680.2	Class5	10.1727,0	NA	155291	Class5	10.174,0	NA	45259.2
caprylic acid	178	419.333	10.1795,0	7	117	Class1	10.1833,0	NA	16205.1	Class1	10.182,0	0	24930.4	Class1	10.1807,0	462	44482.4	Class2	10.1753,0	322	20296.7	NA	NA	0	NA	NA	NA	0	NA	Class2	10.1767,0	0	29654.5	NA	NA	0	NA	NA	NA	0	NA	NA	NA	0	NA	Class5	10.1793,0	474	27865.1
Analyte 205	179	0	10.1897,0	18	115	NA	NA	0	NA	Class1	10.1953,0	0	10900.2	Class1	10.1967,0	NA	24770.5	Class2	10.1873,0	NA	11795.6	Class2	10.1913,0	NA	9189.27	NA	NA	0	NA	NA	NA	0	NA	Class5	10.1967,0	0	20519.2	NA	NA	0	NA	Class5	10.1873,0	NA	49631.3	Class5	10.2007,0	NA	10524.2
Analyte 207	181	0	10.2484,0	23	319	Class1	10.2527,0	0	65349.2	Class1	10.2513,0	0	57050.2	Class1	10.2527,0	0	112788	Class2	10.2447,0	0	50245.8	Class2	10.246,0	NA	61381.9	Class2	10.2473,0	0	63347	Class2	10.2447,0	0	63368.6	Class5	10.2633,0	NA	115950	Class5	10.2473,0	NA	13714.1	Class5	10.2553,0	0	240789	Class5	10.262,0	0	246018
unknown	182	641.533	10.2789,0	23	174	Class1	10.282,0	NA	330588	Class1	10.2793,0	NA	334958	Class1	10.2833,0	NA	705736	Class2	10.278,0	615	306262	Class2	10.2793,0	566	238642	Class2	10.2753,0	NA	245867	Class2	10.278,0	645	309713	Class5	10.2807,0	NA	1.15781e+06	Class5	10.278,0	NA	74845.2	Class5	10.2793,0	NA	1.82028e+06	Class5	10.2847,0	395	508011
Ethanolamine	183	859.25	10.2852,0	8	174	Class1	10.2847,0	877	330588	Class1	10.2847,0	856	334958	Class1	10.2873,0	891	705736	NA	NA	0	NA	NA	NA	0	NA	Class2	10.2793,0	719	245867	NA	NA	0	NA	Class5	10.2873,0	907	1.15781e+06	NA	NA	0	NA	Class5	10.286,0	937	1.82028e+06	Class5	10.29,0	823	508011
unknown	184	247.188	10.2941,0	23	85	Class1	10.2993,0	297	113331	Class1	10.2967,0	NA	100386	Class1	10.3007,0	305	202495	Class2	10.2927,0	279	171769	Class2	10.294,0	332	175957	Class2	10.2927,0	53	188482	Class2	10.2913,0	217	202116	Class5	10.298,0	241	73113.2	Class5	10.294,0	NA	44564.2	Class5	10.298,0	NA	195762	Class5	10.3007,0	NA	55457.1
phosphate	185	713.609	10.3418,0	23	299	Class1	10.346,0	620	176500	Class1	10.3433,0	682	252658	Class1	10.3433,0	883	943093	Class2	10.3353,0	712	512489	Class2	10.334,0	826	687775	Class2	10.3327,0	844	784470	Class2	10.3327,0	837	841289	Class5	10.3833,0	467	151484	Class5	10.342,0	529	50919.7	Class5	10.3513,0	630	244313	Class5	10.3913,0	680	723734
glycerol	187	953.304	10.3625,0	23	205	Class1	10.3647,0	954	3.51063e+06	Class1	10.366,0	966	4.27292e+06	Class1	10.3673,0	959	7.2531e+06	Class2	10.3593,0	944	6.00565e+06	Class2	10.3593,0	951	4.88775e+06	Class2	10.358,0	958	5.68752e+06	Class2	10.3567,0	959	5.19077e+06	Class5	10.3953,0	952	1.46658e+07	Class5	10.3607,0	951	1.59904e+06	Class5	10.3767,0	943	13023553	Class5	10.3833,0	956	7.69435e+06
Analyte 214	188	0	10.3955,0	20	71	Class1	10.402,0	NA	70375.8	Class1	10.4007,0	0	97687.9	Class1	10.402,0	NA	211368	Class2	10.394,0	NA	191188	Class2	10.3953,0	NA	225401	Class2	10.394,0	NA	218909	Class2	10.394,0	NA	246254	NA	NA	0	NA	Class5	10.398,0	NA	57359.9	NA	NA	0	NA	NA	NA	0	NA
thymidine 1	189	629.417	10.4182,0	12	169	Class1	10.4193,0	546	17424.5	Class1	10.4167,0	637	25144	Class1	10.4207,0	574	47729.9	NA	NA	0	NA	NA	NA	0	NA	NA	NA	0	NA	NA	NA	0	NA	Class5	10.4247,0	717	44617.3	NA	NA	0	NA	Class5	10.4207,0	782	89856.8	Class5	10.4287,0	534	25783.6
Analyte 216	190	0	10.428,0	6	101	NA	NA	0	NA	Class1	10.4273,0	NA	16242.1	Class1	10.434,0	NA	40538.4	NA	NA	0	NA	Class2	10.426,0	0	26570.6	Class2	10.4247,0	0	21424.3	NA	NA	0	NA	NA	NA	0	NA	NA	NA	0	NA	NA	NA	0	NA	NA	NA	0	NA
N-cyclohexylformamide 1	192	308.783	10.4713,0	23	71	Class1	10.4753,0	232	660023	Class1	10.4753,0	363	862389	Class1	10.478,0	315	1.74828e+06	Class2	10.47,0	316	1.43555e+06	Class2	10.47,0	287	1.65011e+06	Class2	10.47,0	289	1.59263e+06	Class2	10.4687,0	295	1.80473e+06	Class5	10.4767,0	288	412269	Class5	10.4727,0	285	421713	Class5	10.4753,0	312	846152	Class5	10.4807,0	296	486616
Analyte 221	195	0	10.5621,0	17	341	Class1	10.562,0	0	8857.87	Class1	10.5647,0	0	6839.03	Class1	10.566,0	0	9684.56	Class2	10.5607,0	0	9330.01	Class2	10.562,0	NA	11598.8	Class2	10.5567,0	0	9531.68	Class2	10.566,0	0	14688.8	NA	NA	0	NA	NA	NA	0	NA	NA	NA	0	NA	NA	NA	0	NA
2-Deoxyuridine	197	317.538	10.6007,0	22	71	Class1	10.5967,0	NA	80213.5	Class1	10.594,0	232	106972	Class1	10.5967,0	364	205378	Class2	10.59,0	415	172080	Class2	10.6713,0	NA	159935	Class2	10.59,0	279	180061	Class2	10.59,0	343	203982	Class5	10.5993,0	0	52455.8	Class5	10.5927,0	NA	43982.5	Class5	10.5967,0	NA	112940	Class5	10.678,0	NA	55344.7
threonine 2	198	356.286	10.6243,0	7	146	Class1	10.63,0	385	19501	NA	NA	0	NA	Class1	10.626,0	263	48251.2	NA	NA	0	NA	NA	NA	0	NA	NA	NA	0	NA	NA	NA	0	NA	Class5	10.6273,0	492	72850.6	NA	NA	0	NA	Class5	10.626,0	502	124907	Class5	10.6287,0	257	121206
2-Deoxyerythritol	199	720.444	10.6316,0	18	117	Class1	10.634,0	792	144146	Class1	10.6367,0	714	198777	Class1	10.6353,0	813	388588	Class2	10.63,0	703	94563.6	Class2	10.6287,0	669	73719.6	Class2	10.6287,0	642	86146	NA	NA	0	61620.3	Class5	10.6393,0	893	828210	NA	NA	0	0	Class5	10.634,0	809	414832	NA	NA	0	NA
Isoleucine	200	740.043	10.6398,0	23	158	Class1	10.6447,0	845	131545	Class1	10.6447,0	736	157222	Class1	10.6447,0	932	294049	Class2	10.6353,0	813	59642.3	Class2	10.638,0	598	26562.9	Class2	10.638,0	562	32493.3	Class2	10.638,0	664	36501.4	Class5	10.6513,0	931	703223	Class5	10.638,0	362	13857.1	Class5	10.6447,0	893	525440	Class5	10.6513,0	830	418635
unknown	201	294.056	10.6711,0	19	85	Class1	10.6767,0	369	42252.9	Class1	10.6767,0	332	51726.7	Class1	10.678,0	255	83868.9	Class2	10.67,0	300	68854.4	NA	NA	0	NA	Class2	10.6687,0	442	74637.5	Class2	10.67,0	267	85185.3	Class5	10.6807,0	215	24291	NA	NA	0	NA	Class5	10.6767,0	148	42575.8	NA	NA	0	NA
Analyte 228	202	0	10.6966,0	16	150	Class1	10.694,0	NA	25523.7	Class1	10.694,0	NA	41473.2	Class1	10.698,0	NA	64188	Class2	10.6993,0	0	55329.3	NA	NA	0	NA	Class2	10.698,0	NA	62331.8	NA	NA	0	NA	NA	NA	0	NA	Class5	10.7007,0	0	14547.7	Class5	10.6967,0	NA	49130.9	Class5	10.6967,0	0	20906.4
unknown	203	283.857	10.7105,0	22	341	Class1	10.7087,0	0	31198	Class1	10.7087,0	328	30459.4	Class1	10.7153,0	NA	66123.7	Class2	10.71,0	0	65138.4	Class2	10.71,0	193	76822.8	Class2	10.7087,0	362	79677.3	Class2	10.71,0	NA	87484.1	Class5	10.7153,0	NA	9440.92	Class5	10.7127,0	NA	18051.5	NA	NA	0	NA	Class5	10.7193,0	NA	19883.7
maleic acid	204	308.692	10.7638,0	21	247	Class1	10.774,0	245	19767.7	Class1	10.766,0	201	19601.4	Class1	10.7673,0	299	39420.6	Class2	10.7633,0	NA	30342.7	Class2	10.758,0	340	33226.4	Class2	10.7633,0	297	36547.5	Class2	10.7633,0	NA	39186.3	Class5	10.766,0	0	9699.74	Class5	10.7647,0	0	10166.8	Class5	10.7633,0	410	26202.7	NA	NA	0	NA
unknown	205	367.5	10.7829,0	17	164	Class1	10.7807,0	345	17074.8	Class1	10.778,0	390	16786.4	Class1	10.7833,0	NA	37626.5	NA	NA	0	NA	Class2	10.786,0	NA	14946.6	Class2	10.7927,0	NA	18467.5	NA	NA	0	NA	Class5	10.774,0	NA	15673.2	NA	NA	0	NA	Class5	10.7767,0	NA	34758.1	Class5	10.7753,0	NA	24432.9
Phenylacetic acid	206	246.333	10.7849,0	12	180	Class1	10.7967,0	0	114760	NA	NA	0	NA	Class1	10.7967,0	NA	290690	NA	NA	0	NA	NA	NA	0	NA	NA	NA	0	NA	NA	NA	0	NA	Class5	10.7593,0	NA	141627	NA	NA	0	NA	Class5	10.77,0	NA	260043	Class5	10.7567,0	0	230242
glycine 2	207	778.522	10.8212,0	23	174	Class1	10.826,0	818	107444	Class1	10.8247,0	861	115685	Class1	10.8273,0	880	239922	Class2	10.818,0	661	57852.6	Class2	10.8193,0	718	64995.1	Class2	10.8193,0	776	64712	Class2	10.8193,0	597	89373	Class5	10.8287,0	851	223267	Class5	10.8207,0	507	21802	Class5	10.8247,0	860	336864	Class5	10.8313,0	718	199464
unknown	208	385.818	10.8288,0	23	69	Class1	10.8327,0	367	218518	Class1	10.8313,0	420	265917	Class1	10.834,0	408	518060	Class2	10.8273,0	322	407403	Class2	10.8287,0	372	469443	Class2	10.8273,0	385	457388	Class2	10.8273,0	358	477987	Class5	10.8353,0	319	117330	Class5	10.8287,0	429	107200	Class5	10.8313,0	390	414539	Class5	10.8367,0	NA	149223
Thymol	209	287	10.9064,0	23	71	Class1	10.91,0	NA	83568.8	Class1	10.9087,0	NA	98656.4	Class1	10.9113,0	NA	168685	Class2	10.9047,0	NA	146001	Class2	10.9073,0	NA	147253	Class2	10.9047,0	NA	142893	Class2	10.9073,0	NA	172693	Class5	10.91,0	NA	40930.6	Class5	10.9073,0	NA	36114	Class5	10.9073,0	NA	140271	Class5	10.9127,0	0	52474.1
succinic acid	211	677.727	10.9341,0	23	147	Class1	10.9353,0	644	114350	Class1	10.934,0	691	248916	Class1	10.9367,0	740	352079	Class2	10.934,0	667	173758	Class2	10.9353,0	694	185121	Class2	10.9353,0	671	249601	Class2	10.938,0	575	245212	Class5	10.934,0	753	148040	Class5	10.9353,0	753	25013	Class5	10.9273,0	NA	344303	Class5	10.9367,0	722	191501
1,4-Cyclohexanedione 2	212	349.739	10.9456,0	23	69	Class1	10.9487,0	313	205599	Class1	10.9473,0	335	263389	Class1	10.9513,0	382	449375	Class2	10.9447,0	382	336815	Class2	10.946,0	313	398055	Class2	10.9447,0	411	417274	Class2	10.9447,0	404	415889	Class5	10.95,0	239	108703	Class5	10.9473,0	337	85826.6	Class5	10.9473,0	240	359845	Class5	10.9513,0	262	138559
unknown	213	442.333	10.9578,0	13	129	Class1	10.9633,0	NA	17542.2	Class1	10.9647,0	0	36713.6	Class1	10.9673,0	253	25026.9	Class2	10.9553,0	0	29689.9	Class2	10.9593,0	NA	30408.4	Class2	10.9593,0	0	35557.7	Class2	10.954,0	0	38523.5	Class5	10.9633,0	511	40799.9	NA	NA	0	NA	Class5	10.9593,0	563	85617.5	NA	NA	0	NA
unknown	215	347.5	10.9937,0	20	281	Class1	10.9993,0	0	5997.14	Class1	10.9967,0	NA	6746.07	Class1	11.0007,0	NA	12216.1	Class2	10.9927,0	0	18306.3	Class2	10.9927,0	439	22789.8	Class2	10.994,0	237	22110.1	Class2	10.994,0	268	28040.6	NA	NA	0	NA	NA	NA	0	NA	Class5	10.9953,0	0	17541.6	Class5	10.9993,0	NA	7690.51
unknown	216	254	11.017,0	9	199	Class1	11.014,0	NA	17700.8	Class1	11.014,0	NA	22818.4	Class1	11.0153,0	0	38057.9	NA	NA	0	NA	NA	NA	0	NA	NA	NA	0	NA	NA	NA	0	NA	Class5	11.0153,0	254	14407.5	NA	NA	0	NA	Class5	11.0153,0	NA	35308.2	Class5	11.0193,0	NA	20243.5
unknown	217	342.6	11.0259,0	23	99	Class1	11.0287,0	NA	50659.7	Class1	11.0287,0	NA	68710.9	Class1	11.03,0	NA	118228	Class2	11.0247,0	336	96720.3	Class2	11.026,0	283	104602	Class2	11.026,0	218	94654.2	Class2	11.026,0	372	107995	Class5	11.0313,0	NA	25213.9	Class5	11.026,0	294	21466.3	Class5	11.0287,0	NA	85939.8	Class5	11.0313,0	NA	28190.2
Analyte 247	218	0	11.0396,0	22	341	NA	NA	0	NA	Class1	11.0433,0	NA	13999.8	Class1	11.046,0	0	26298.1	Class2	11.038,0	NA	28559.4	Class2	11.0393,0	NA	31705.6	Class2	11.042,0	NA	31155	Class2	11.0393,0	0	38075	Class5	11.0407,0	NA	8984.86	Class5	11.0407,0	0	6286.28	Class5	11.042,0	NA	31046	Class5	11.0433,0	NA	13696.4
Analyte 248	219	0	11.0519,0	23	221	Class1	11.0567,0	NA	70247.9	Class1	11.054,0	NA	90459.1	Class1	11.058,0	NA	150527	Class2	11.05,0	NA	83493.7	Class2	11.0513,0	NA	92334	Class2	11.0513,0	NA	82543.3	Class2	11.05,0	0	101536	Class5	11.058,0	0	50102.4	Class5	11.054,0	NA	22905	Class5	11.054,0	NA	148141	Class5	11.0593,0	NA	69657.4
Allylmalonic acid	220	324.833	11.0598,0	22	111	Class1	11.0647,0	NA	49740	Class1	11.0607,0	NA	52133	Class1	11.0647,0	276	93643.4	Class2	11.0593,0	347	64211.8	Class2	11.0607,0	NA	81630	Class2	11.0607,0	NA	85814.2	Class2	11.0593,0	NA	82881.8	Class5	11.0633,0	NA	23349.1	Class5	11.0607,0	NA	22424.3	Class5	11.0607,0	323	75619.4	NA	NA	0	NA
unknown	221	286.391	11.1024,0	23	71	Class1	11.106,0	286	1.36514e+06	Class1	11.1047,0	341	1.77703e+06	Class1	11.1073,0	278	3.02222e+06	Class2	11.102,0	320	2.00122e+06	Class2	11.102,0	298	2.02975e+06	Class2	11.102,0	204	1.91665e+06	Class2	11.102,0	239	2.20368e+06	Class5	11.106,0	232	509006	Class5	11.1033,0	308	481124	Class5	11.1047,0	324	1.73557e+06	Class5	11.1073,0	239	638131
D-Glyceric acid	222	751.211	11.117,0	20	189	NA	NA	0	NA	Class1	11.122,0	650	29399.2	Class1	11.1233,0	781	54117.4	Class2	11.114,0	828	25987.6	Class2	11.1167,0	742	20501.2	Class2	11.1167,0	383	24834.2	Class2	11.1153,0	749	25964.6	Class5	11.1207,0	881	39380.4	Class5	11.1153,0	0	5404.13	Class5	11.118,0	875	66183.8	Class5	11.1233,0	732	30767.5
Citraconic acid 4	226	471.95	11.1855,0	21	257	Class1	11.19,0	488	24896	Class1	11.19,0	463	26865.6	Class1	11.1913,0	513	57949.6	Class2	11.186,0	385	12632.2	Class2	11.1873,0	385	13026.8	Class2	11.186,0	410	14204.1	Class2	11.186,0	509	15063.1	Class5	11.1887,0	NA	17686.7	NA	NA	0	NA	Class5	11.1873,0	373	30344.2	Class5	11.1913,0	505	87898.8
Analyte 256	227	0	11.2148,0	22	221	Class1	11.2193,0	NA	10269.5	Class1	11.222,0	0	10184.9	Class1	11.218,0	NA	21818.5	Class2	11.214,0	0	15465.9	NA	NA	0	NA	Class2	11.214,0	NA	15398.6	Class2	11.2113,0	0	17363.7	Class5	11.2193,0	0	6837.57	Class5	11.2113,0	0	4862.95	Class5	11.2153,0	0	29282.5	Class5	11.2247,0	0	9113.34
unknown	228	191.6	11.2315,0	22	71	Class1	11.234,0	209	281214	Class1	11.2287,0	215	326763	Class1	11.238,0	NA	631481	Class2	11.2327,0	161	663856	Class2	11.2247,0	NA	634882	Class2	11.2327,0	NA	610444	Class2	11.2313,0	NA	718287	Class5	11.234,0	NA	174301	Class5	11.2353,0	36	106807	Class5	11.2327,0	182	605599	Class5	11.234,0	NA	231126
uracil	229	803.929	11.2529,0	14	241	Class1	11.2553,0	870	88206.2	Class1	11.2527,0	893	125582	Class1	11.2567,0	908	245557	NA	NA	0	NA	NA	NA	0	NA	Class2	11.2593,0	473	25924.4	NA	NA	0	NA	Class5	11.25,0	917	213106	NA	NA	0	NA	Class5	11.2487,0	942	560993	Class5	11.2527,0	925	264657
Analyte 259	230	0	11.2725,0	22	207	Class1	11.2607,0	NA	16673.8	Class1	11.2673,0	NA	19032.6	Class1	11.306,0	0	35489.2	Class2	11.2647,0	NA	85354	Class2	11.2673,0	0	98985.3	Class2	11.27,0	NA	112430	Class2	11.2673,0	NA	130647	Class5	11.2673,0	0	10334.2	Class5	11.2673,0	0	16538.8	Class5	11.27,0	0	56816.6	NA	NA	0	NA
Analyte 260	231	0	11.2785,0	23	130	Class1	11.2833,0	0	24457.4	Class1	11.282,0	0	48540.6	Class1	11.2833,0	NA	100719	Class2	11.2767,0	NA	42706.8	Class2	11.278,0	NA	85692.8	Class2	11.278,0	NA	74127.1	Class2	11.2767,0	NA	80348.7	Class5	11.282,0	NA	16533.2	Class5	11.278,0	0	13899.8	Class5	11.278,0	0	87330.9	Class5	11.2833,0	NA	38930.6
1-Methylhydantoin 1	232	359.667	11.3196,0	9	171	Class1	11.3247,0	0	17968.2	Class1	11.3233,0	203	18504	Class1	11.322,0	354	28467.6	NA	NA	0	NA	NA	NA	0	NA	NA	NA	0	NA	NA	NA	0	NA	NA	NA	0	NA	NA	NA	0	NA	Class5	11.318,0	0	35948	Class5	11.322,0	377	30240.8
Pyrrole-2-Carboxylic Acid	233	244.5	11.3367,0	23	300	Class1	11.3407,0	269	25166	Class1	11.3393,0	265	26726.8	Class1	11.3433,0	262	58969.2	Class2	11.3353,0	257	75140.5	Class2	11.3367,0	0	92616.6	Class2	11.3367,0	267	87612.7	Class2	11.3367,0	254	104217	Class5	11.3407,0	174	22018.4	Class5	11.338,0	0	27223.4	Class5	11.3367,0	205	93955.4	Class5	11.342,0	291	47367.8
unknown	234	222	11.3451,0	23	71	Class1	11.346,0	214	400527	Class1	11.346,0	NA	434818	Class1	11.3473,0	NA	850098	Class2	11.346,0	NA	774314	Class2	11.3473,0	255	788119	Class2	11.346,0	NA	742998	Class2	11.346,0	NA	855527	Class5	11.346,0	NA	200355	Class5	11.3473,0	NA	180593	Class5	11.346,0	NA	713192	Class5	11.35,0	272	278636
Analyte 265	236	0	11.3748,0	19	217	Class1	11.3807,0	0	22360.7	Class1	11.3793,0	0	16715.5	Class1	11.3807,0	0	25745.1	Class2	11.3753,0	NA	21166.6	Class2	11.3753,0	0	17795.1	Class2	11.3713,0	0	19296.3	Class2	11.374,0	0	22249.9	Class5	11.3793,0	0	26513.2	Class5	11.3753,0	0	7774.8	Class5	11.3767,0	0	43974.6	Class5	11.3807,0	NA	17507.7
unknown	237	429.87	11.3852,0	23	174	Class1	11.3887,0	440	57468.7	Class1	11.3887,0	452	68659.8	Class1	11.39,0	445	138269	Class2	11.3833,0	439	97742.3	Class2	11.386,0	464	111548	Class2	11.3847,0	483	120419	Class2	11.386,0	391	138533	Class5	11.3873,0	432	35375.8	Class5	11.386,0	395	29514.8	Class5	11.3873,0	420	112745	Class5	11.3913,0	411	41089
unknown	240	365.267	11.4561,0	23	221	Class1	11.4607,0	0	20648.1	Class1	11.4593,0	285	27026.2	Class1	11.4607,0	0	45983.2	Class2	11.4567,0	389	34560	Class2	11.4553,0	355	34383	Class2	11.4553,0	421	41055.2	Class2	11.4567,0	365	40254.2	Class5	11.458,0	310	12550.4	Class5	11.4553,0	0	10430.7	Class5	11.458,0	407	59174.6	Class5	11.4607,0	0	25479.1
3-Cyanoalanine	241	259.5	11.4814,0	23	71	Class1	11.482,0	NA	92806.5	Class1	11.482,0	206	114391	Class1	11.4833,0	137	204864	Class2	11.482,0	280	188552	Class2	11.482,0	NA	201423	Class2	11.482,0	200	182976	Class2	11.4833,0	255	204332	Class5	11.4833,0	NA	47455.3	Class5	11.486,0	310	41542.7	Class5	11.482,0	325	178104	Class5	11.4847,0	303	71146.3
unknown	242	434.773	11.5008,0	23	213	Class1	11.5007,0	236	20972.2	Class1	11.4993,0	310	25672	Class1	11.5007,0	308	47025.3	Class2	11.498,0	505	34161	Class2	11.4993,0	429	38112.1	Class2	11.4993,0	368	42511.8	Class2	11.4993,0	468	45911.7	Class5	11.5793,0	416	1045.67	Class5	11.498,0	516	13044.1	Class5	11.4953,0	442	37640.9	Class5	11.498,0	452	15473
unknown	243	469	11.5237,0	16	245	Class1	11.526,0	469	12328	Class1	11.5273,0	NA	19600.7	Class1	11.5287,0	NA	29813.6	Class2	11.5247,0	NA	11053.6	Class2	11.5233,0	NA	12024.5	NA	NA	0	NA	NA	NA	0	NA	Class5	11.5233,0	NA	30259.9	NA	NA	0	NA	Class5	11.5233,0	NA	55805.7	Class5	11.5273,0	NA	41725.9
unknown	245	626.625	11.5441,0	23	221	Class1	11.5487,0	NA	43154.8	Class1	11.5487,0	NA	66304.1	Class1	11.55,0	NA	134101	Class2	11.5473,0	399	52123.4	Class2	11.546,0	NA	54394.7	Class2	11.546,0	NA	68290.8	Class2	11.5473,0	NA	75171.9	Class5	11.546,0	761	13201.9	Class5	11.5473,0	387	11336.9	Class5	11.5393,0	736	30846.6	Class5	11.542,0	759	30014.8
Pelargonic acid	246	926	11.5841,0	23	215	Class1	11.586,0	954	597676	Class1	11.586,0	963	728027	Class1	11.5873,0	882	1.21552e+06	Class2	11.5847,0	923	837079	Class2	11.586,0	911	904741	Class2	11.586,0	954	1.03902e+06	Class2	11.586,0	962	1.08068e+06	Class5	11.5847,0	918	412933	Class5	11.5847,0	935	367989	Class5	11.5833,0	912	1.11077e+06	Class5	11.586,0	932	485842
unknown	247	487.739	11.5957,0	23	174	Class1	11.5993,0	506	320275	Class1	11.598,0	520	388062	Class1	11.6007,0	483	684597	Class2	11.5953,0	511	490766	Class2	11.5967,0	525	547123	Class2	11.5953,0	488	592335	Class2	11.5953,0	504	674882	Class5	11.598,0	393	178942	Class5	11.5967,0	507	155154	Class5	11.5967,0	459	567312	Class5	11.6007,0	446	215141
2,3-Dimethylsuccinic acid	248	216.5	11.6439,0	12	143	Class1	11.6473,0	0	23995.8	Class1	11.6447,0	234	25347.4	Class1	11.646,0	256	57612.5	NA	NA	0	NA	NA	NA	0	NA	Class2	11.654,0	226	41791.2	NA	NA	0	NA	NA	NA	0	NA	NA	NA	0	NA	Class5	11.634,0	NA	26147	Class5	11.63,0	NA	25784.4
unknown	249	306.625	11.6608,0	20	221	Class1	11.666,0	320	14217.6	Class1	11.662,0	244	18739	Class1	11.666,0	346	28154.2	Class2	11.658,0	232	21385.8	Class2	11.6607,0	258	18686	Class2	11.6607,0	378	18840.4	Class2	11.662,0	344	23113.2	NA	NA	0	NA	NA	NA	0	NA	Class5	11.6607,0	0	36972.3	NA	NA	0	NA
Analyte 280	250	0	11.6828,0	18	155	Class1	11.686,0	NA	36567.4	Class1	11.6807,0	NA	41854.5	Class1	11.686,0	NA	69896.6	Class2	11.686,0	NA	37329.8	Class2	11.686,0	NA	45791.4	Class2	11.6847,0	NA	49817.6	NA	NA	0	NA	Class5	11.6793,0	NA	20492.9	Class5	11.6847,0	NA	10523.1	Class5	11.6793,0	NA	71043.2	Class5	11.6807,0	0	30511.8
unknown	251	201.5	11.7043,0	22	300	Class1	11.706,0	0	10300.1	Class1	11.706,0	0	10783.6	Class1	11.7073,0	NA	14810.8	Class2	11.706,0	0	18393.9	Class2	11.706,0	0	21350.5	Class2	11.7033,0	0	24133.1	Class2	11.7033,0	0	27445.9	NA	NA	0	NA	Class5	11.7047,0	0	4826.85	Class5	11.7073,0	NA	15229.5	Class5	11.7073,0	0	10122.1
Analyte 282	252	0	11.7292,0	5	127	Class1	11.738,0	0	12090	Class1	11.7287,0	NA	10669.4	NA	NA	0	NA	NA	NA	0	NA	NA	NA	0	NA	NA	NA	0	NA	NA	NA	0	NA	NA	NA	0	NA	NA	NA	0	NA	NA	NA	0	NA	NA	NA	0	NA
N-Acetyl-beta-alanine 2	254	577.556	11.7626,0	20	158	Class1	11.762,0	669	62419.5	Class1	11.7633,0	433	59649.3	Class1	11.7567,0	462	87425.6	Class2	11.7727,0	0	4071.25	Class2	11.77,0	0	11131.9	Class2	11.77,0	NA	2565.9	Class2	11.7713,0	NA	4167.73	Class5	11.7593,0	626	142346	NA	NA	0	NA	Class5	11.7513,0	643	216016	Class5	11.7567,0	635	196291
Aminooxyacetic acid	257	426	11.8691,0	23	240	Class1	11.8727,0	447	33103.5	Class1	11.8713,0	0	41601.2	Class1	11.8753,0	NA	64684.2	Class2	11.874,0	NA	53828	Class2	11.8673,0	0	56362.6	Class2	11.8647,0	NA	61517	Class2	11.8673,0	NA	78059.3	Class5	11.874,0	467	29827.6	Class5	11.8673,0	0	16865.5	Class5	11.87,0	532	74615.3	Class5	11.8767,0	483	56130.3
Tartronic acid	258	401.571	11.888,0	23	221	Class1	11.89,0	414	59916.5	Class1	11.89,0	311	63123.7	Class1	11.8927,0	397	73812.2	Class2	11.8873,0	0	52152.3	Class2	11.89,0	392	49734.9	Class2	11.8887,0	361	60066.3	Class2	11.8873,0	348	72578.5	Class5	11.8913,0	229	32586	Class5	11.8873,0	400	14746.6	Class5	11.8887,0	487	82582.5	Class5	11.8927,0	419	40657.6
Analyte 289	259	0	11.9651,0	23	143	Class1	11.9633,0	NA	556183	Class1	11.958,0	NA	616453	Class1	11.962,0	NA	926214	Class2	11.9753,0	0	477775	Class2	11.9753,0	NA	639826	Class2	11.974,0	0	623946	Class2	11.9793,0	0	622595	Class5	11.946,0	0	159631	Class5	11.978,0	0	94370.3	Class5	11.95,0	NA	597989	Class5	11.9447,0	0	518103
thymine	265	692.062	12.0815,0	16	255	Class1	12.082,0	587	46894.7	Class1	12.0807,0	831	75227.7	Class1	12.082,0	840	107810	NA	NA	0	NA	NA	NA	0	NA	Class2	12.0873,0	500	25701	Class2	12.0887,0	507	21196.9	Class5	12.0753,0	821	76222	NA	NA	0	NA	Class5	12.0753,0	874	238924	Class5	12.0767,0	789	134947
methyl trans-cinnamate	266	296.583	12.0982,0	13	131	Class1	12.0993,0	422	55282.1	Class1	12.0993,0	350	60549.3	Class1	12.1007,0	306	79938.1	NA	NA	0	NA	NA	NA	0	NA	NA	NA	0	NA	NA	NA	0	NA	Class5	12.094,0	357	66936	NA	NA	0	NA	Class5	12.0927,0	321	154513	Class5	12.094,0	311	212604
3-aminopropionitrile 1	268	498.636	12.1222,0	23	239	Class1	12.1247,0	339	27378.9	Class1	12.1233,0	573	33724.6	Class1	12.1233,0	525	46064.4	Class2	12.126,0	440	40122.4	Class2	12.1273,0	568	42849.2	Class2	12.126,0	592	38873.9	Class2	12.126,0	617	47891.3	Class5	12.1207,0	384	18238.9	Class5	12.1193,0	0	5221.75	Class5	12.1207,0	505	48413.4	Class5	12.1207,0	603	26288
Glutaric Acid	269	570	12.1529,0	18	147	Class1	12.1527,0	473	55922.8	Class1	12.1487,0	594	78689.1	Class1	12.15,0	590	166259	Class2	12.1593,0	646	68120.3	NA	NA	0	NA	Class2	12.1593,0	648	65198	Class2	12.158,0	540	76088.4	Class5	12.1473,0	579	144667	NA	NA	0	NA	Class5	12.1473,0	583	113514	Class5	12.1473,0	630	72240.8
Analyte 303	270	0	12.1635,0	21	57	Class1	12.162,0	NA	73405.1	Class1	12.162,0	NA	83425	NA	NA	0	NA	Class2	12.166,0	NA	100278	Class2	12.166,0	NA	107757	Class2	12.1673,0	NA	131360	Class2	12.1687,0	NA	105178	NA	NA	0	NA	Class5	12.1727,0	0	22739.2	Class5	12.1593,0	NA	112475	Class5	12.158,0	NA	63043.9
2-Deoxytetronic acid	271	394	12.1715,0	8	234	Class1	12.1713,0	NA	26484	Class1	12.1713,0	0	30984.7	Class1	12.174,0	NA	47072	NA	NA	0	NA	NA	NA	0	NA	NA	NA	0	NA	NA	NA	0	NA	Class5	12.1727,0	394	103326	NA	NA	0	NA	Class5	12.1687,0	NA	48786.6	Class5	12.1713,0	NA	36547.9
N-Ethylglycine 1	273	393.478	12.2188,0	23	174	Class1	12.222,0	432	108282	Class1	12.222,0	458	124140	Class1	12.2233,0	396	182169	Class2	12.2193,0	378	129573	Class2	12.2193,0	426	150999	Class2	12.2193,0	453	164994	Class2	12.2193,0	383	182569	Class5	12.2207,0	322	49906.5	Class5	12.2193,0	276	36002.9	Class5	12.2193,0	396	157593	Class5	12.222,0	336	95448.1
unknown	274	446.046	12.272,0	23	174	Class1	12.2753,0	456	57151.8	Class1	12.2753,0	462	69558	Class1	12.2767,0	456	100286	Class2	12.2713,0	496	69098.5	Class2	12.2727,0	473	82948.5	Class2	12.2727,0	449	84008.9	Class2	12.2727,0	469	96007.6	Class5	12.274,0	361	26419.4	Class5	12.2727,0	0	21173.8	Class5	12.2727,0	388	86449.3	Class5	12.2767,0	390	51570.1
Biuret 3	275	331.421	12.2916,0	21	57	NA	NA	0	NA	Class1	12.2953,0	246	120310	Class1	12.2953,0	214	153605	Class2	12.294,0	376	150524	Class2	12.2953,0	0	138902	Class2	12.294,0	382	148279	Class2	12.294,0	307	151401	Class5	12.2887,0	189	33379.2	Class5	12.2927,0	311	29201.4	Class5	12.286,0	391	137349	Class5	12.294,0	129	79650.8
Biphenyl	276	374.524	12.3502,0	23	174	Class1	12.3527,0	390	219786	Class1	12.3527,0	399	257421	Class1	12.3553,0	365	364500	Class2	12.35,0	362	253851	Class2	12.3513,0	387	285930	Class2	12.3513,0	392	323137	Class2	12.3527,0	371	354229	Class5	12.3513,0	322	99363.3	Class5	12.3513,0	375	74147	Class5	12.35,0	379	306452	Class5	12.3527,0	305	166133
Maleamate 4	277	329.75	12.3704,0	18	327	Class1	12.37,0	NA	6302.21	Class1	12.374,0	0	6277.38	Class1	12.3753,0	NA	11180.1	NA	NA	0	NA	Class2	12.3687,0	315	11285.9	Class2	12.3713,0	358	13276.4	Class2	12.374,0	NA	14190.2	NA	NA	0	NA	NA	NA	0	NA	NA	NA	0	NA	NA	NA	0	NA
unknown	278	400.273	12.4095,0	17	231	Class1	12.414,0	NA	6686.46	Class1	12.4033,0	0	12205.2	Class1	12.4113,0	290	16396.1	Class2	12.4127,0	511	15770.1	Class2	12.4113,0	485	16458.3	NA	NA	0	NA	Class2	12.414,0	469	19992.3	NA	NA	0	NA	NA	NA	0	NA	Class5	12.3993,0	298	12314	NA	NA	0	NA
beta-Alanine 2	279	588.083	12.4308,0	12	248	Class1	12.4313,0	377	10548.5	Class1	12.4273,0	546	14420.1	NA	NA	0	NA	NA	NA	0	NA	NA	NA	0	NA	NA	NA	0	NA	NA	NA	0	NA	Class5	12.4313,0	570	14914.5	NA	NA	0	NA	Class5	12.4313,0	760	31745.8	Class5	12.434,0	746	41477.4
6-hydroxy caproic acid	280	518.722	12.4395,0	20	116	Class1	12.4393,0	627	26654.6	Class1	12.4367,0	534	29799.2	Class1	12.4393,0	493	46271.7	Class2	12.4367,0	NA	10855.1	Class2	12.4393,0	397	10660.8	NA	NA	0	NA	Class2	12.4447,0	0	13782.3	Class5	12.438,0	704	16358.7	NA	NA	0	NA	Class5	12.4407,0	749	32496.2	Class5	12.4407,0	678	37562.8
unknown	281	459.13	12.4727,0	23	174	Class1	12.4753,0	465	87581.3	Class1	12.474,0	381	104482	Class1	12.4767,0	465	146121	Class2	12.4727,0	517	108771	Class2	12.474,0	469	118983	Class2	12.474,0	475	137259	Class2	12.474,0	467	144629	Class5	12.4727,0	513	41691.9	Class5	12.4753,0	269	28547	Class5	12.474,0	518	126905	Class5	12.4767,0	568	73213.5
Erythrose 2	282	538.077	12.5382,0	22	240	Class1	12.538,0	NA	23205.3	Class1	12.5353,0	NA	28172	Class1	12.5393,0	NA	39959.6	Class2	12.542,0	705	1577.79	Class2	12.5433,0	705	6953.95	Class2	12.5433,0	706	7448.82	Class2	12.5447,0	765	7756.55	Class5	12.5287,0	NA	23980.4	NA	NA	0	NA	Class5	12.5287,0	NA	66430.9	Class5	12.5287,0	NA	167183
2,4-diaminobutyric acid 3	283	428.222	12.5605,0	9	100	Class1	12.566,0	366	33929	Class1	12.562,0	342	56723	Class1	12.5633,0	525	115021	NA	NA	0	NA	NA	NA	0	NA	NA	NA	0	NA	NA	NA	0	NA	Class5	12.5593,0	455	321497	NA	NA	0	NA	Class5	12.558,0	459	353801	Class5	12.5607,0	521	611635
Analyte 321	285	0	12.5763,0	19	257	Class1	12.5793,0	0	6954.52	Class1	12.5753,0	NA	52270.5	Class1	12.578,0	NA	52740.1	Class2	12.5793,0	NA	40986.2	Class2	12.578,0	0	32979.1	Class2	12.5807,0	0	36882	Class2	12.5807,0	NA	45518	NA	NA	0	NA	NA	NA	0	NA	Class5	12.5713,0	NA	36580	Class5	12.5753,0	NA	36704.4
unknown	286	319	12.6081,0	10	184	Class1	12.6087,0	260	36977.2	Class1	12.6087,0	334	63715.5	Class1	12.61,0	343	95459.4	NA	NA	0	NA	Class2	12.6193,0	NA	4957.02	NA	NA	0	NA	NA	NA	0	NA	Class5	12.6047,0	NA	53899.2	NA	NA	0	NA	Class5	12.6033,0	339	107386	Class5	12.6047,0	373	1413447
unknown	287	239.6	12.6238,0	23	243	Class1	12.6247,0	NA	46325	Class1	12.6207,0	NA	201526	Class1	12.6247,0	NA	185245	Class2	12.6287,0	0	147037	Class2	12.6273,0	NA	179806	Class2	12.6313,0	NA	157694	Class2	12.63,0	0	168502	Class5	12.6167,0	165	35124	Class5	12.6247,0	0	31343.8	Class5	12.6167,0	NA	159534	Class5	12.6153,0	NA	140360
MALONAMIDE 4	288	311.857	12.65,0	21	327	Class1	12.6567,0	NA	11864.4	Class1	12.654,0	0	9161.93	Class1	12.654,0	253	15417.7	Class2	12.65,0	NA	18324.1	Class2	12.606,0	0	5979.26	Class2	12.654,0	NA	24201.6	Class2	12.6527,0	NA	26418.2	NA	NA	0	NA	NA	NA	0	NA	Class5	12.654,0	0	16441.3	Class5	12.6567,0	364	13244.2
unknown	289	452.05	12.6608,0	22	174	Class1	12.666,0	0	28395.4	Class1	12.6607,0	405	26559.2	Class1	12.6647,0	387	30386.2	Class2	12.6607,0	509	27460.1	Class2	12.662,0	430	29190.4	Class2	12.6633,0	564	34982.2	Class2	12.6607,0	514	35946.9	NA	NA	0	NA	Class5	12.662,0	544	7216.54	Class5	12.662,0	243	31197.9	Class5	12.662,0	278	23634.2
L-homoserine 1	291	940.444	12.7011,0	9	218	Class1	12.698,0	928	716160	Class1	12.6967,0	944	918858	Class1	12.6993,0	911	1.47331e+06	NA	NA	0	NA	NA	NA	0	NA	NA	NA	0	NA	NA	NA	0	NA	Class5	12.7047,0	931	3.95998e+06	NA	NA	0	NA	Class5	12.6993,0	945	4.06236e+06	Class5	12.71,0	949	1.05721e+07
Mevalonic acid lactone	292	221.5	12.7098,0	17	69	Class1	12.7113,0	0	45178.5	Class1	12.718,0	NA	47788.1	Class1	12.7127,0	NA	64729.4	Class2	12.7127,0	NA	51738	Class2	12.7113,0	0	58659.5	Class2	12.7127,0	NA	62920.4	Class2	12.7127,0	0	58711.1	NA	NA	0	NA	NA	NA	0	NA	Class5	12.7047,0	NA	83229.2	NA	NA	0	NA
L-Threose 1	293	723.9	12.727,0	20	205	Class1	12.726,0	734	46356.1	Class1	12.7233,0	647	52169.1	Class1	12.7273,0	703	82821	Class2	12.7247,0	858	81936.9	Class2	12.7247,0	915	74287.2	Class2	12.7247,0	852	73575	Class2	12.726,0	886	91181.2	NA	NA	0	NA	Class5	12.7247,0	717	11489.3	Class5	12.7247,0	520	115914	NA	NA	0	NA
unknown	294	379.688	12.7409,0	23	350	Class1	12.742,0	429	93782.1	Class1	12.742,0	396	110154	Class1	12.7447,0	NA	175848	Class2	12.7393,0	197	29953.2	Class2	12.7407,0	NA	31521.7	Class2	12.7433,0	322	31785.8	Class2	12.7433,0	418	36530	Class5	12.746,0	251	29423.5	Class5	12.7407,0	391	12187.6	Class5	12.7433,0	382	56621.6	Class5	12.75,0	375	43037.3
unknown	295	449.4	12.7782,0	17	174	NA	NA	0	NA	Class1	12.7727,0	NA	45941	Class1	12.826,0	627	714896	Class2	12.778,0	510	39656.9	Class2	12.774,0	NA	45456.4	Class2	12.7807,0	409	50695.4	NA	NA	0	NA	NA	NA	0	NA	NA	NA	0	NA	Class5	12.7767,0	529	36489.9	NA	NA	0	NA
unknown	296	503.846	12.7928,0	15	205	Class1	12.7967,0	318	6010.23	NA	NA	0	NA	Class1	12.8007,0	328	12992.1	Class2	12.7927,0	458	15979.6	Class2	12.7927,0	415	15398.3	Class2	12.7967,0	692	16167.7	Class2	12.7927,0	582	15538.7	NA	NA	0	NA	NA	NA	0	NA	Class5	12.7913,0	543	15165.1	NA	NA	0	NA
3-Aminoisobutyric acid 1	297	547.045	12.8301,0	22	174	NA	NA	0	NA	Class1	12.83,0	565	158072	Class1	12.834,0	520	224903	Class2	12.8287,0	577	381103	Class2	12.8327,0	533	153903	Class2	12.8327,0	524	489338	Class2	12.834,0	586	536374	Class5	12.83,0	518	200051	Class5	12.8327,0	582	59738.8	Class5	12.83,0	493	612594	Class5	12.8313,0	608	263954
Capric Acid	298	731.609	12.8517,0	23	117	Class1	12.8447,0	513	214479	Class1	12.8487,0	763	299057	Class1	12.8527,0	737	391213	Class2	12.8567,0	856	185901	Class2	12.8553,0	629	207626	Class2	12.8567,0	618	248835	Class2	12.8593,0	829	240890	Class5	12.8447,0	798	176454	Class5	12.8567,0	637	35243	Class5	12.8447,0	862	403398	Class5	12.846,0	863	117195
unknown	299	248.4	12.8886,0	13	157	Class1	12.8793,0	0	19435.7	Class1	12.8767,0	0	32600.1	NA	NA	0	NA	NA	NA	0	NA	Class2	12.9007,0	227	11288.9	NA	NA	0	NA	Class2	12.9007,0	277	12301.5	NA	NA	0	NA	NA	NA	0	NA	NA	NA	0	NA	NA	NA	0	NA
unknown	300	316.167	12.8854,0	18	281	Class1	12.886,0	0	5963.17	Class1	12.886,0	0	8318.53	Class1	12.89,0	346	9516.87	Class2	12.8807,0	0	5879.9	Class2	12.89,0	NA	6861.01	NA	NA	0	NA	Class2	12.8847,0	NA	7101.36	Class5	12.8887,0	380	859.269	NA	NA	0	NA	Class5	12.8873,0	356	7914.43	NA	NA	0	NA
unknown	302	360.5	12.9209,0	10	227	Class1	12.9193,0	NA	15506.2	Class1	12.9113,0	NA	21728.8	Class1	12.9207,0	NA	24467.1	NA	NA	0	NA	NA	NA	0	NA	Class2	12.9393,0	NA	16743.4	NA	NA	0	NA	NA	NA	0	NA	NA	NA	0	NA	Class5	12.9153,0	NA	19649.6	Class5	12.8927,0	363	14091.9
Carbobenzyloxy-L-leucine degr2	303	274.75	12.9403,0	23	57	Class1	12.942,0	294	340385	Class1	12.942,0	NA	410804	Class1	12.9433,0	0	534058	Class2	12.9407,0	NA	453978	Class2	12.942,0	249	461285	Class2	12.942,0	NA	412651	Class2	12.9433,0	NA	458979	Class5	12.9407,0	NA	151650	Class5	12.9393,0	NA	90944.5	Class5	12.9433,0	NA	474865	Class5	12.9447,0	NA	211207
unknown	304	273.625	12.9494,0	23	255	Class1	12.9513,0	NA	16401.9	Class1	12.9473,0	NA	45827.4	Class1	12.95,0	230	38486.9	Class2	12.9487,0	NA	41225.9	Class2	12.95,0	NA	29603.2	Class2	12.9513,0	NA	30912.8	Class2	12.954,0	NA	39858.5	Class5	12.9487,0	0	20990	Class5	12.9527,0	0	7646.26	Class5	12.95,0	NA	49833	Class5	12.9567,0	299	22047.5
unknown	305	448.059	12.9961,0	22	245	Class1	12.9953,0	443	11547	Class1	12.9967,0	NA	18006.1	Class1	12.9967,0	634	18772	Class2	12.9967,0	451	9702.4	Class2	12.998,0	416	9979.02	Class2	13.0007,0	374	8804.79	Class2	12.9993,0	316	8392.85	Class5	12.9953,0	NA	22185	NA	NA	0	NA	Class5	12.9953,0	551	21106.3	Class5	12.9953,0	541	23148.1
unknown	306	276.2	13.0274,0	20	161	Class1	13.0193,0	309	45709.1	Class1	13.0153,0	287	57604.5	Class1	13.0193,0	NA	77382.2	Class2	13.0313,0	0	26592.9	Class2	13.0407,0	NA	18647.3	Class2	13.0407,0	NA	17362	Class2	13.0393,0	256	24387.4	NA	NA	0	NA	NA	NA	0	NA	Class5	13.0153,0	276	56199.1	Class5	13.006,0	228	64587.2
unknown	307	461.6	13.0401,0	10	103	Class1	13.0447,0	NA	16778	NA	NA	0	NA	Class1	13.0447,0	408	29988.3	Class2	13.0447,0	484	33948.7	NA	NA	0	NA	NA	NA	0	NA	Class2	13.046,0	NA	12581.5	Class5	13.0447,0	518	39718.3	NA	NA	0	NA	Class5	13.042,0	527	42697.1	Class5	13.0473,0	0	38842.1
Acetol 2	309	358	13.1007,0	22	131	Class1	13.102,0	392	102393	Class1	13.102,0	378	111958	Class1	13.1033,0	355	149232	Class2	13.1033,0	292	31439.3	Class2	13.106,0	NA	38752.7	Class2	13.1073,0	0	44050.5	Class2	13.1047,0	300	40121.7	Class5	13.0993,0	444	98733.7	NA	NA	0	NA	Class5	13.098,0	439	192906	Class5	13.098,0	448	519263
Analyte 347	310	0	13.1457,0	20	221	Class1	13.166,0	NA	11450.5	Class1	13.166,0	NA	12745.7	Class1	13.166,0	NA	16969.1	Class2	13.0927,0	NA	1517.8	Class2	13.094,0	NA	2414.8	Class2	13.0967,0	0	1158.12	Class2	13.1673,0	0	18985	NA	NA	0	NA	NA	NA	0	NA	Class5	13.162,0	NA	22448.7	NA	NA	0	NA
L-Malic acid	311	580.8	13.1732,0	5	73	Class1	13.1727,0	669	79610.3	Class1	13.1767,0	528	86957.7	Class1	13.1753,0	713	120401	NA	NA	0	NA	NA	NA	0	NA	NA	NA	0	NA	NA	NA	0	NA	Class5	13.1713,0	539	62066.4	NA	NA	0	NA	NA	NA	0	NA	Class5	13.17,0	455	232334
unknown	313	218.188	13.2099,0	23	71	Class1	13.2127,0	259	196240	Class1	13.2127,0	292	262965	Class1	13.214,0	248	277892	Class2	13.2113,0	193	251893	Class2	13.2113,0	155	341395	Class2	13.2127,0	186	217863	Class2	13.2127,0	192	245276	Class5	13.2113,0	252	84303.8	Class5	13.21,0	199	48709.3	Class5	13.2087,0	NA	247578	Class5	13.2113,0	NA	175087
unknown	315	309.454	13.247,0	18	174	Class1	13.2473,0	NA	57118	NA	NA	0	NA	Class1	13.25,0	0	122711	Class2	13.246,0	NA	59252.9	Class2	13.25,0	348	73653.2	Class2	13.2473,0	0	73388.4	Class2	13.2487,0	364	79521	NA	NA	0	NA	Class5	13.246,0	NA	19780.5	Class5	13.2447,0	256	116757	Class5	13.2487,0	318	62551.9
unknown	316	481.667	13.2505,0	10	175	Class1	13.2607,0	342	20583.5	Class1	13.258,0	497	28360.7	Class1	13.258,0	489	36269.2	NA	NA	0	NA	NA	NA	0	NA	NA	NA	0	NA	NA	NA	0	NA	Class5	13.2593,0	421	17073.4	NA	NA	0	NA	Class5	13.2567,0	544	47533.2	Class5	13.262,0	607	62988
4-Hydroxy-6-methyl-2-pyrone	317	352.05	13.2644,0	23	71	Class1	13.2647,0	342	774917	Class1	13.266,0	360	897337	Class1	13.2673,0	343	1.13089e+06	Class2	13.266,0	363	1.03536e+06	Class2	13.266,0	380	1.01295e+06	Class2	13.266,0	333	892005	Class2	13.2673,0	368	1.02072e+06	Class5	13.2647,0	NA	325895	Class5	13.2647,0	395	210418	Class5	13.2647,0	332	965445	Class5	13.266,0	308	666255
5,6-dihydrouracil 1	318	405	13.293,0	13	331	Class1	13.2967,0	0	9179.1	Class1	13.29,0	NA	9691.93	Class1	13.2993,0	NA	18343.2	Class2	13.298,0	NA	4739.06	NA	NA	0	NA	NA	NA	0	NA	NA	NA	0	NA	Class5	13.2913,0	NA	28688.7	NA	NA	0	NA	Class5	13.29,0	NA	32779.6	Class5	13.294,0	405	55059.8
unknown	319	725.783	13.3034,0	23	133	Class1	13.3047,0	813	75518.1	Class1	13.3047,0	740	95630.2	Class1	13.3047,0	835	123347	Class2	13.3033,0	727	86823	Class2	13.3047,0	628	82676.9	Class2	13.306,0	691	71554	Class2	13.306,0	707	79254	Class5	13.3073,0	938	51385.8	Class5	13.3047,0	384	14112.6	Class5	13.302,0	839	115206	Class5	13.306,0	917	87869
unknown	320	398.348	13.3521,0	23	191	Class1	13.3527,0	407	123103	Class1	13.354,0	399	153410	Class1	13.354,0	393	192154	Class2	13.3527,0	380	167977	Class2	13.354,0	388	158523	Class2	13.3553,0	382	190157	Class2	13.3527,0	436	191504	Class5	13.3553,0	362	70185.4	Class5	13.3527,0	409	45922.2	Class5	13.3527,0	421	237594	Class5	13.3553,0	430	124764
nicotinamide	322	238	13.3773,0	14	163	NA	NA	0	NA	Class1	13.362,0	0	78100.7	Class1	13.3607,0	238	98685.8	NA	NA	0	NA	Class2	13.3793,0	0	10689.4	NA	NA	0	NA	Class2	13.3873,0	NA	72991.6	NA	NA	0	NA	Class5	13.3887,0	0	16440.3	NA	NA	0	NA	Class5	13.3513,0	NA	32479.7
Threitol	323	903.826	13.4034,0	23	217	Class1	13.4047,0	942	443151	Class1	13.4047,0	940	563282	Class1	13.406,0	945	736463	Class2	13.4033,0	887	323723	Class2	13.4033,0	940	410775	Class2	13.406,0	920	470501	Class2	13.4047,0	937	402635	Class5	13.4073,0	936	629298	Class5	13.4047,0	853	21925.3	Class5	13.4047,0	924	1.31179e+06	Class5	13.406,0	939	877518
4-Acetamidobutyric acid 2	325	335.714	13.4234,0	23	174	Class1	13.4233,0	416	157049	Class1	13.4247,0	344	211290	Class1	13.4273,0	364	278850	Class2	13.4247,0	174	159055	Class2	13.4247,0	301	186584	Class2	13.426,0	393	195108	Class2	13.4273,0	338	219788	Class5	13.4233,0	357	79435.5	Class5	13.4247,0	346	50107.2	Class5	13.422,0	NA	254427	Class5	13.426,0	299	145736
unknown	326	350.174	13.464,0	23	174	Class1	13.466,0	245	131008	Class1	13.4647,0	354	162693	Class1	13.4673,0	389	224506	Class2	13.4633,0	378	118949	Class2	13.466,0	342	149350	Class2	13.4673,0	371	146452	Class2	13.466,0	356	165006	Class5	13.4633,0	331	58604.5	Class5	13.466,0	313	38894.4	Class5	13.4633,0	376	190073	Class5	13.466,0	224	105159
salicylic acid	327	583.091	13.4893,0	11	267	Class1	13.4913,0	619	24956	Class1	13.49,0	625	31342.2	Class1	13.4927,0	603	45946.4	NA	NA	0	NA	NA	NA	0	NA	NA	NA	0	NA	NA	NA	0	NA	Class5	13.4833,0	463	31581.6	NA	NA	0	NA	Class5	13.486,0	494	31610.5	Class5	13.482,0	634	56883.3
Analyte 369	328	0	13.4976,0	22	217	Class1	13.4993,0	0	37169.3	Class1	13.4993,0	0	79932.1	Class1	13.4993,0	0	106858	Class2	13.4993,0	0	50115.8	Class2	13.498,0	0	97107.3	Class2	13.4993,0	0	88750.6	Class2	13.5007,0	0	85366.3	Class5	13.4993,0	0	25087.8	Class5	13.4993,0	0	12023.1	Class5	13.4967,0	NA	92597	NA	NA	0	NA
N-Acetyl-L-leucine 1	330	222.933	13.5212,0	23	71	Class1	13.5207,0	236	88029.4	Class1	13.522,0	242	103200	Class1	13.5233,0	274	123353	Class2	13.5207,0	209	127582	Class2	13.5247,0	309	127867	Class2	13.5233,0	319	102471	Class2	13.5247,0	NA	126821	Class5	13.5207,0	NA	33654.6	Class5	13.522,0	NA	26837.1	Class5	13.518,0	230	109329	Class5	13.5193,0	NA	78500.1
Analyte 372	331	0	13.5565,0	21	227	Class1	13.5433,0	NA	24871.3	Class1	13.5407,0	0	35118.4	Class1	13.5433,0	NA	44832.1	Class2	13.562,0	0	27720.6	Class2	13.5647,0	0	29201.2	Class2	13.5673,0	NA	31220.2	Class2	13.566,0	0	32548.9	NA	NA	0	NA	NA	NA	0	NA	Class5	13.5553,0	0	27133.6	Class5	13.538,0	NA	29621.3
Analyte 373	332	0	13.5441,0	20	374	Class1	13.5513,0	NA	6138.91	Class1	13.5473,0	0	7908.44	Class1	13.5473,0	NA	8834.9	Class2	13.5447,0	0	11574.8	Class2	13.5433,0	0	15783.7	Class2	13.5473,0	0	15083.4	Class2	13.5447,0	NA	13803.3	NA	NA	0	NA	NA	NA	0	NA	NA	NA	0	NA	Class5	13.5447,0	NA	12209.4
unknown	333	233.5	13.5887,0	18	305	NA	NA	0	NA	Class1	13.59,0	0	13935.8	Class1	13.59,0	NA	13917.9	Class2	13.59,0	NA	8148.98	Class2	13.5913,0	NA	7457.64	Class2	13.5913,0	230	8014.55	Class2	13.5913,0	0	8973.59	Class5	13.59,0	0	25336.7	NA	NA	0	NA	Class5	13.5913,0	0	34740	Class5	13.5873,0	NA	27135.2
3-Hexenedioic acid	334	259.182	13.6173,0	23	69	Class1	13.618,0	270	111950	Class1	13.6167,0	308	132362	Class1	13.6193,0	287	182706	Class2	13.618,0	227	141411	Class2	13.6193,0	254	143113	Class2	13.6207,0	226	127649	Class2	13.6193,0	311	153982	Class5	13.6167,0	253	59726.5	Class5	13.6193,0	212	29591.4	Class5	13.6167,0	247	153911	Class5	13.6167,0	NA	127429
oxoproline	336	804.304	13.6432,0	23	156	Class1	13.6407,0	904	417156	Class1	13.638,0	866	596234	Class1	13.6407,0	894	738426	Class2	13.6487,0	747	253871	Class2	13.65,0	758	231885	Class2	13.6513,0	693	271994	Class2	13.65,0	792	282972	Class5	13.6313,0	886	545328	Class5	13.6473,0	476	32314.1	Class5	13.6327,0	894	438424	Class5	13.6287,0	870	2.65711e+06
4-aminobutyric acid 1	339	664.636	13.7156,0	22	174	NA	NA	0	NA	Class1	13.7247,0	530	316727	Class1	13.726,0	653	483241	Class2	13.7153,0	698	44754.6	Class2	13.7167,0	560	19109.7	Class2	13.718,0	519	24670.3	Class2	13.718,0	278	29897.8	Class5	13.7167,0	915	1.24673e+06	Class5	13.7153,0	541	13037.7	Class5	13.7153,0	933	1.69045e+06	Class5	13.7167,0	892	688576
Analyte 383	341	0	13.7659,0	9	117	Class1	13.7727,0	NA	187227	Class1	13.7727,0	NA	220307	Class1	13.778,0	NA	343573	Class2	13.7487,0	NA	178411	NA	NA	0	NA	NA	NA	0	NA	Class2	13.7447,0	0	30323.4	NA	NA	0	NA	NA	NA	0	NA	NA	NA	0	NA	NA	NA	0	NA
unknown	342	241.333	13.777,0	23	447	Class1	13.778,0	NA	4133.56	Class1	13.7807,0	NA	6696.4	Class1	13.7847,0	NA	17350.2	Class2	13.778,0	NA	17071.8	Class2	13.778,0	NA	19426.8	Class2	13.7847,0	98	22036.5	Class2	13.7807,0	0	19814.9	Class5	13.778,0	0	551.748	Class5	13.7767,0	348	2584.95	Class5	13.7847,0	NA	4570.02	Class5	13.7793,0	NA	10342.8
glutamine 3	343	305.118	13.8257,0	23	71	Class1	13.826,0	330	1.08189e+06	Class1	13.826,0	0	1.13214e+06	Class1	13.83,0	280	1.79893e+06	Class2	13.826,0	314	1.55096e+06	Class2	13.8287,0	235	1.52395e+06	Class2	13.8287,0	310	1.30492e+06	Class2	13.8287,0	0	1.51454e+06	Class5	13.8273,0	314	475114	Class5	13.826,0	327	300010	Class5	13.8247,0	294	1.43751e+06	Class5	13.8247,0	312	1.14716e+06
3-Isochromanone	344	305.2	13.848,0	23	263	Class1	13.85,0	NA	1.20423e+06	Class1	13.85,0	0	1.1294e+06	Class1	13.8513,0	NA	1.66899e+06	Class2	13.8487,0	0	1.41857e+06	Class2	13.85,0	330	1.4428e+06	Class2	13.8513,0	0	1.42363e+06	Class2	13.85,0	0	1.61574e+06	Class5	13.85,0	0	802138	Class5	13.8487,0	270	476522	Class5	13.8473,0	0	2.65263e+06	Class5	13.8473,0	296	1.35617e+06
Analyte 387	345	0	13.8402,0	17	203	Class1	13.8647,0	0	14645.4	Class1	13.8527,0	NA	19240.9	Class1	13.8607,0	NA	35885.2	Class2	13.8607,0	NA	21729.9	Class2	13.8593,0	NA	27541.2	Class2	13.8607,0	0	27758.8	NA	NA	0	NA	Class5	13.7473,0	0	2108.02	NA	NA	0	NA	Class5	13.7713,0	0	1444.89	Class5	13.7767,0	NA	7736.79
Analyte 388	346	0	13.8793,0	21	221	Class1	13.882,0	0	33478.2	NA	NA	0	NA	Class1	13.8807,0	NA	67111	Class2	13.8793,0	NA	41178.4	Class2	13.882,0	NA	46050.1	Class2	13.882,0	NA	49896.7	Class2	13.8833,0	0	51568.8	NA	NA	0	NA	Class5	13.8807,0	0	8400.65	Class5	13.8753,0	NA	36251.6	Class5	13.8833,0	NA	24559.6
4-Hydroxyquinazoline	347	395.5	13.9236,0	6	217	Class1	13.922,0	315	25728.3	NA	NA	0	NA	Class1	13.9287,0	436	43855.5	NA	NA	0	NA	NA	NA	0	NA	Class2	13.9367,0	0	25728.8	NA	NA	0	NA	NA	NA	0	NA	NA	NA	0	NA	Class5	13.922,0	503	48916.7	NA	NA	0	NA
unknown	348	305.143	13.9492,0	23	71	Class1	13.9487,0	NA	165280	Class1	13.9513,0	NA	170390	Class1	13.9513,0	NA	269159	Class2	13.9513,0	NA	250566	Class2	13.9513,0	336	276224	Class2	13.9527,0	307	207799	Class2	13.9513,0	NA	244745	Class5	13.9487,0	0	73986.7	Class5	13.9473,0	NA	59814	Class5	13.9487,0	NA	230966	Class5	13.95,0	NA	183817
unknown	349	337.8	13.9539,0	22	219	Class1	13.9553,0	NA	115449	Class1	13.9553,0	442	117881	Class1	13.9567,0	NA	194539	Class2	13.954,0	NA	135461	Class2	13.9553,0	341	46777	Class2	13.9567,0	NA	70409.2	Class2	13.9553,0	274	49053.9	Class5	13.9567,0	NA	288391	Class5	13.9513,0	298	14389.4	Class5	13.954,0	NA	220839	Class5	13.9553,0	NA	190712
Analyte 392	350	0	13.9854,0	16	114	Class1	13.9873,0	0	24300.8	NA	NA	0	NA	Class1	13.9887,0	NA	94738.1	Class2	13.9833,0	0	45156	Class2	13.9887,0	NA	49898.7	Class2	13.9887,0	NA	81987.1	Class2	13.9887,0	NA	113280	NA	NA	0	NA	Class5	13.9833,0	NA	8786.37	NA	NA	0	NA	NA	NA	0	NA
2-aminophenol 2	351	405.083	14.0106,0	17	131	Class1	14.0113,0	346	30777.4	Class1	14.01,0	441	17012.4	Class1	14.0207,0	NA	50614.9	Class2	14.0087,0	269	18914.9	Class2	14.0127,0	429	7504.1	Class2	14.014,0	NA	14747.5	Class2	14.01,0	401	12743.3	NA	NA	0	NA	NA	NA	0	NA	Class5	14.0087,0	NA	135795	NA	NA	0	NA
unknown	353	385.538	14.0343,0	23	149	Class1	14.0353,0	NA	55194	Class1	14.0327,0	401	59130.5	Class1	14.0367,0	NA	107783	Class2	14.0353,0	NA	85820.3	Class2	14.034,0	416	83348.3	Class2	14.0367,0	358	72105.2	Class2	14.0367,0	383	91491.1	Class5	14.0367,0	NA	36723	Class5	14.038,0	0	13776.6	Class5	14.034,0	NA	94800.4	Class5	14.034,0	NA	92392.4
Analyte 396	354	0	14.0551,0	21	117	Class1	14.05,0	NA	55866.2	Class1	14.042,0	NA	80950.9	Class1	14.0473,0	NA	116426	Class2	14.0607,0	NA	65608.9	Class2	14.0607,0	NA	62756.8	Class2	14.0633,0	0	78360.8	Class2	14.066,0	0	73959.9	Class5	14.0473,0	NA	76455.5	Class5	14.058,0	0	11707.6	Class5	14.046,0	NA	141024	NA	NA	0	NA
unknown	355	299.462	14.0697,0	23	71	Class1	14.07,0	303	217810	Class1	14.07,0	265	247023	Class1	14.0727,0	331	350713	Class2	14.0727,0	NA	316317	Class2	14.0727,0	0	332629	Class2	14.074,0	293	262297	Class2	14.0727,0	NA	321593	Class5	14.0673,0	NA	99859.7	Class5	14.07,0	275	52634.6	Class5	14.0673,0	304	287502	Class5	14.0673,0	263	228914
Analyte 400	357	0	14.1479,0	5	290	Class1	14.1513,0	NA	6571.59	Class1	14.1487,0	0	6204.76	NA	NA	0	NA	NA	NA	0	NA	NA	NA	0	NA	NA	NA	0	NA	NA	NA	0	NA	Class5	14.15,0	0	14655.9	NA	NA	0	NA	Class5	14.146,0	0	22079.3	Class5	14.1433,0	NA	15041.1
Analyte 401	358	0	14.1628,0	12	191	NA	NA	0	NA	Class1	14.162,0	NA	26086.8	Class1	14.1647,0	NA	41592.2	Class2	14.166,0	0	17855.2	Class2	14.1647,0	0	17670.5	NA	NA	0	NA	Class2	14.1633,0	NA	19182.3	NA	NA	0	NA	NA	NA	0	NA	Class5	14.1633,0	NA	42289.5	NA	NA	0	NA
Analyte 402	359	0	14.1921,0	20	142	Class1	14.194,0	NA	45319	Class1	14.1927,0	NA	52018.7	Class1	14.194,0	NA	82685.4	NA	NA	0	NA	Class2	14.1927,0	NA	6479.77	Class2	14.198,0	NA	6820.46	NA	NA	0	NA	Class5	14.1953,0	NA	35627.9	NA	NA	0	NA	Class5	14.1913,0	0	89254.4	Class5	14.1927,0	NA	54084
6-Hydroxynicotinic acid	360	638.177	14.2684,0	17	268	Class1	14.2607,0	390	43054.7	Class1	14.266,0	571	50192.7	Class1	14.2673,0	633	78104.4	NA	NA	0	NA	NA	NA	0	NA	Class2	14.2767,0	284	9495.46	NA	NA	0	NA	Class5	14.2607,0	765	41158.5	NA	NA	0	NA	Class5	14.2633,0	751	69489.5	Class5	14.2593,0	862	216645
N-Methyl-L-glutamic acid 2	361	301	14.276,0	22	219	Class1	14.2833,0	342	40020.8	Class1	14.2807,0	260	61521.9	Class1	14.282,0	0	95156.4	Class2	14.282,0	NA	52124.9	Class2	14.2793,0	0	63262.9	Class2	14.282,0	NA	69004.8	Class2	14.2847,0	NA	81469.4	Class5	14.2313,0	NA	29059.2	NA	NA	0	NA	Class5	14.2793,0	0	16875.7	Class5	14.226,0	NA	156973
(2R,3S)-2-hydroxy-3-isopropylbutanedioic acid	363	455.714	14.2292,0	23	71	Class1	14.3167,0	513	84437.6	Class1	14.3167,0	540	97110.7	Class1	14.3193,0	555	133607	Class2	14.2087,0	NA	201520	Class2	14.2127,0	0	203591	Class2	14.2113,0	NA	178617	Class2	14.2127,0	0	198892	Class5	14.322,0	599	50344.9	Class5	14.2073,0	NA	34756.3	Class5	14.2073,0	NA	197813	Class5	14.206,0	0	188882
Analyte 408	364	0	14.3289,0	22	71	Class1	14.3273,0	NA	84437.6	Class1	14.326,0	0	97110.7	Class1	14.3287,0	NA	133607	Class2	14.3327,0	NA	120974	Class2	14.3327,0	NA	119451	Class2	14.3327,0	NA	105540	Class2	14.3327,0	NA	108627	NA	NA	0	NA	Class5	14.3313,0	NA	21506.8	Class5	14.3273,0	NA	109584	Class5	14.326,0	NA	108418
Analyte 409	365	0	14.3551,0	10	186	Class1	14.3553,0	NA	23714.3	Class1	14.354,0	NA	30745.2	Class1	14.3567,0	NA	56234.8	Class2	14.3593,0	NA	12789.4	NA	NA	0	NA	NA	NA	0	NA	Class2	14.358,0	NA	11361.5	NA	NA	0	NA	NA	NA	0	NA	NA	NA	0	NA	Class5	14.3473,0	NA	224257
Analyte 410	366	0	14.3898,0	23	217	Class1	14.3913,0	0	209228	Class1	14.3913,0	0	254428	Class1	14.3927,0	0	341547	Class2	14.3913,0	0	277915	Class2	14.3927,0	0	179826	Class2	14.394,0	0	175520	Class2	14.394,0	0	193733	Class5	14.3953,0	0	836700	Class5	14.39,0	0	41385	Class5	14.39,0	0	638492	Class5	14.3927,0	0	540017
D-erythronolactone 2	367	431	14.4117,0	21	71	Class1	14.4127,0	467	25506.2	NA	NA	0	NA	Class1	14.418,0	420	42127.6	Class2	14.418,0	508	37195.6	Class2	14.414,0	424	33076.5	Class2	14.418,0	496	36221.6	Class2	14.4193,0	368	22896.3	Class5	14.4153,0	NA	16611.5	NA	NA	0	NA	Class5	14.382,0	344	3469.48	Class5	14.414,0	459	34222.7
3-hydroxybenzoic acid	368	314.5	14.4422,0	7	236	NA	NA	0	NA	Class1	14.4433,0	NA	28203.5	Class1	14.446,0	257	44142.2	NA	NA	0	NA	Class2	14.4527,0	NA	33254.3	NA	NA	0	NA	NA	NA	0	NA	Class5	14.4327,0	0	32859.4	NA	NA	0	NA	NA	NA	0	NA	Class5	14.4273,0	372	268347
Digitoxose 2	370	421.182	14.4531,0	23	143	Class1	14.4553,0	466	140925	Class1	14.454,0	409	204457	Class1	14.4567,0	420	307275	Class2	14.4553,0	393	180157	Class2	14.4567,0	424	189793	Class2	14.458,0	332	203640	Class2	14.4593,0	410	245553	Class5	14.4513,0	389	58954.1	Class5	14.4553,0	338	15902.3	Class5	14.4513,0	428	171240	Class5	14.45,0	439	190252
3-Methylthiopropylamine	372	532.261	14.4939,0	23	174	Class1	14.4953,0	529	129625	Class1	14.494,0	517	162301	Class1	14.498,0	545	223080	Class2	14.4953,0	536	146686	Class2	14.498,0	580	180225	Class2	14.498,0	511	190593	Class2	14.498,0	530	216091	Class5	14.498,0	449	72276.8	Class5	14.4967,0	581	40997.7	Class5	14.494,0	554	193375	Class5	14.4953,0	541	155229
3-Phenyllactic acid	373	286.25	14.5119,0	23	235	Class1	14.5113,0	NA	146206	Class1	14.51,0	NA	176193	Class1	14.5127,0	262	268847	Class2	14.5153,0	303	166948	Class2	14.518,0	NA	184093	Class2	14.5193,0	NA	216701	Class2	14.5193,0	316	220927	Class5	14.506,0	0	101569	Class5	14.514,0	293	53137.3	Class5	14.5087,0	NA	219257	Class5	14.5047,0	NA	203356
unknown	374	384.778	14.5222,0	13	103	Class1	14.522,0	397	123301	Class1	14.5207,0	267	148750	Class1	14.5247,0	373	214212	Class2	14.5207,0	0	119828	Class2	14.5233,0	0	84899.5	Class2	14.5247,0	292	128891	NA	NA	0	NA	Class5	14.526,0	415	416276	NA	NA	0	NA	Class5	14.5193,0	428	455665	Class5	14.518,0	468	295461
unknown	375	338.5	14.537,0	14	245	Class1	14.538,0	NA	22775.5	Class1	14.5353,0	NA	31489.1	Class1	14.538,0	NA	47244.9	Class2	14.5393,0	409	14320.2	NA	NA	0	NA	NA	NA	0	NA	NA	NA	0	NA	Class5	14.5353,0	NA	50906.1	NA	NA	0	NA	Class5	14.5353,0	NA	76329.4	Class5	14.5327,0	NA	97163
Analyte 422	376	0	14.5468,0	23	217	Class1	14.5473,0	0	183927	Class1	14.5473,0	0	216217	Class1	14.5513,0	0	286723	Class2	14.5487,0	0	227400	Class2	14.5487,0	0	131684	Class2	14.55,0	NA	136993	Class2	14.55,0	0	144253	Class5	14.5527,0	0	850631	Class5	14.5473,0	0	29189.4	Class5	14.5473,0	0	638113	Class5	14.5513,0	0	496045
1,2,4-Benzenetriol	377	490.5	14.5595,0	23	119	Class1	14.562,0	NA	116498	Class1	14.5607,0	NA	137471	Class1	14.558,0	494	197001	Class2	14.562,0	528	142031	Class2	14.5633,0	552	149398	Class2	14.5633,0	493	120497	Class2	14.566,0	562	140983	Class5	14.5607,0	498	62294.9	Class5	14.5633,0	402	21926.5	Class5	14.5593,0	NA	142964	Class5	14.562,0	NA	135408
unknown	378	343.769	14.6128,0	19	204	Class1	14.614,0	357	15464.2	Class1	14.614,0	381	18400.4	Class1	14.614,0	NA	26786.2	Class2	14.6167,0	NA	17650.8	Class2	14.614,0	336	22000.4	Class2	14.618,0	289	20528.5	Class2	14.6167,0	373	22084.8	Class5	14.6193,0	279	14425.2	NA	NA	0	NA	Class5	14.6153,0	471	37989.6	NA	NA	0	NA
hexadecane	379	501.238	14.6354,0	23	57	Class1	14.6247,0	539	86544.8	Class1	14.6247,0	564	107900	Class1	14.6287,0	652	144163	Class2	14.6407,0	363	137708	Class2	14.642,0	658	132934	Class2	14.6447,0	398	150283	Class2	14.6447,0	523	137462	Class5	14.6287,0	353	50359.4	Class5	14.642,0	361	27993.4	Class5	14.6313,0	753	142436	Class5	14.626,0	620	129409
unknown	381	338	14.6493,0	16	217	Class1	14.6473,0	0	35567.3	Class1	14.6487,0	360	33360.3	Class1	14.65,0	0	60627	Class2	14.6487,0	0	40816.3	Class2	14.65,0	NA	43057.9	Class2	14.6513,0	0	37684.9	Class2	14.65,0	0	39783.8	Class5	14.6527,0	0	77836.1	NA	NA	0	NA	Class5	14.6487,0	0	87171.1	NA	NA	0	NA
Analyte 428	382	0	14.6588,0	21	191	Class1	14.658,0	NA	37540.2	Class1	14.6607,0	NA	53127.6	Class1	14.662,0	NA	73073	Class2	14.6607,0	NA	45714.3	Class2	14.6593,0	NA	50519.6	Class2	14.6633,0	0	49852	Class2	14.662,0	NA	48080.3	Class5	14.646,0	NA	42426.7	Class5	14.662,0	0	10931.1	Class5	14.6567,0	NA	69687.2	NA	NA	0	NA
Analyte 431	385	0	14.7181,0	23	215	Class1	14.7207,0	0	82250.4	Class1	14.722,0	0	102467	Class1	14.722,0	0	138226	Class2	14.722,0	0	70301.8	Class2	14.722,0	0	52978.7	Class2	14.722,0	0	68384.6	Class2	14.7233,0	0	73385.7	Class5	14.722,0	0	176074	Class5	14.7153,0	NA	7705.61	Class5	14.7193,0	0	214531	Class5	14.7207,0	0	183316
asparagine 2	387	313	14.7393,0	11	148	Class1	14.7407,0	NA	227070	Class1	14.7393,0	303	295262	Class1	14.7407,0	338	411221	NA	NA	0	NA	NA	NA	0	NA	NA	NA	0	NA	NA	NA	0	NA	Class5	14.734,0	NA	302182	NA	NA	0	NA	Class5	14.7353,0	NA	478006	Class5	14.734,0	336	1.3607e+06
pimelic acid	388	375.111	14.769,0	20	244	Class1	14.774,0	267	40590.1	Class1	14.7647,0	445	46449.7	Class1	14.7673,0	455	76568.6	NA	NA	0	NA	Class2	14.774,0	447	23956.5	Class2	14.7727,0	294	27423.7	Class2	14.7767,0	330	25958.7	Class5	14.7633,0	346	14016.7	Class5	14.7713,0	NA	5496.16	Class5	14.7633,0	487	25841.3	Class5	14.7607,0	320	2835.1
phloroglucinol	389	295.636	14.7858,0	23	207	Class1	14.7873,0	NA	430391	Class1	14.7873,0	294	550654	Class1	14.79,0	300	780281	Class2	14.7873,0	265	639419	Class2	14.7887,0	343	593292	Class2	14.79,0	291	550807	Class2	14.79,0	NA	612053	Class5	14.79,0	274	241572	Class5	14.7873,0	NA	96436.4	Class5	14.7873,0	NA	609242	Class5	14.7887,0	NA	564052
unknown	390	415.933	14.8248,0	15	158	Class1	14.8167,0	504	371215	Class1	14.8167,0	472	375156	Class1	14.8167,0	447	555315	NA	NA	0	NA	NA	NA	0	NA	NA	NA	0	NA	NA	NA	0	NA	Class5	14.8113,0	454	364345	Class5	14.8367,0	354	13352.3	Class5	14.814,0	480	578552	Class5	14.8207,0	479	7.03636e+06
tartaric acid	391	368.214	14.8791,0	23	328	Class1	14.882,0	NA	32532	Class1	14.8807,0	347	39274.5	Class1	14.882,0	270	155093	Class2	14.878,0	397	11458.5	Class2	14.882,0	NA	13612.3	Class2	14.8833,0	491	17425.2	Class2	14.8793,0	NA	24347	Class5	14.882,0	NA	107431	Class5	14.8767,0	196	1833.71	Class5	14.8793,0	333	115682	Class5	14.8807,0	NA	83575.2
unknown	392	655.211	14.8924,0	20	103	Class1	14.8953,0	808	451391	Class1	14.8953,0	790	583575	Class1	14.8967,0	707	759132	Class2	14.894,0	507	62234.2	Class2	14.898,0	431	21237.7	Class2	14.8913,0	521	28746.7	NA	NA	0	NA	Class5	14.8993,0	784	318061	NA	NA	0	NA	Class5	14.8953,0	696	576833	Class5	14.8967,0	730	618275
4-Hydroxybenzoic acid	395	894.565	14.9178,0	23	267	Class1	14.9193,0	893	279903	Class1	14.918,0	889	465684	Class1	14.9193,0	845	646136	Class2	14.9207,0	938	522003	Class2	14.922,0	927	412968	Class2	14.9233,0	926	432087	Class2	14.922,0	912	576608	Class5	14.9153,0	886	373436	Class5	14.922,0	889	57874.1	Class5	14.9153,0	880	662993	Class5	14.9127,0	840	740397
Adipamide 2	396	424.857	15.0382,0	12	116	Class1	15.0407,0	369	68130.9	Class1	15.038,0	401	86271.4	Class1	15.042,0	NA	117030	Class2	15.0393,0	481	153803	NA	NA	0	NA	Class2	15.0447,0	NA	52598.4	Class2	15.0407,0	NA	23927.1	Class5	15.0407,0	468	564163	NA	NA	0	NA	Class5	15.0367,0	415	84496.5	Class5	15.0407,0	446	165191
allose 1	397	504.941	14.9661,0	22	117	Class1	15.046,0	642	49943.1	Class1	14.9607,0	463	85587.5	Class1	15.0473,0	335	82827.6	Class2	14.9593,0	520	69512.2	Class2	14.9633,0	NA	71341.1	Class2	14.962,0	461	81407	Class2	14.9633,0	552	94702.4	Class5	14.958,0	543	92904.1	NA	NA	0	NA	Class5	14.9553,0	567	176825	Class5	14.9593,0	0	87870.5
unknown	398	762.909	15.0542,0	22	103	NA	NA	0	NA	Class1	15.0553,0	784	168808	Class1	15.058,0	751	226323	Class2	15.054,0	795	99347.9	Class2	15.058,0	809	70232.3	Class2	15.058,0	663	80785	Class2	15.054,0	755	87458.9	Class5	15.0553,0	868	228553	Class5	15.0527,0	526	18697.7	Class5	15.0567,0	893	396150	Class5	15.0593,0	680	280846
unknown	399	278.5	15.0961,0	7	204	Class1	15.094,0	NA	11569.4	NA	NA	0	NA	Class1	15.0953,0	NA	14586.1	NA	NA	0	NA	NA	NA	0	NA	NA	NA	0	NA	NA	NA	0	NA	Class5	15.0993,0	NA	38712.1	NA	NA	0	NA	Class5	15.0953,0	NA	65951.4	Class5	15.098,0	NA	46417.1
lauric acid	403	866.478	15.1981,0	23	257	Class1	15.198,0	896	77123.4	Class1	15.1967,0	866	105815	Class1	15.1993,0	898	121897	Class2	15.2007,0	872	101868	Class2	15.2033,0	881	70701.7	Class2	15.2047,0	898	84550.8	Class2	15.2047,0	931	84160	Class5	15.1927,0	768	156576	Class5	15.202,0	756	21437.9	Class5	15.1953,0	851	204021	Class5	15.19,0	903	148510
unknown	404	312.667	15.2276,0	14	226	Class1	15.2193,0	NA	70675.7	Class1	15.2167,0	261	113062	Class1	15.2193,0	NA	112860	Class2	15.2393,0	NA	68898.5	Class2	15.242,0	222	65329.6	NA	NA	0	NA	NA	NA	0	NA	Class5	15.1993,0	455	89480.7	NA	NA	0	NA	Class5	15.2167,0	NA	171899	NA	NA	0	NA
xylose 2	405	933.87	15.2285,0	23	103	Class1	15.23,0	967	2.30202e+06	Class1	15.23,0	941	3.11412e+06	Class1	15.2327,0	971	3.88109e+06	Class2	15.23,0	937	1.46603e+06	Class2	15.23,0	908	1.29998e+06	Class2	15.2313,0	942	1.36411e+06	Class2	15.2313,0	950	1.48644e+06	Class5	15.2367,0	951	4.77153e+06	Class5	15.2287,0	936	357854	Class5	15.2327,0	970	1.09079e+07	Class5	15.234,0	938	6.63533e+06
unknown	407	420.5	15.278,0	6	174	Class1	15.2793,0	373	21551.7	Class1	15.2753,0	441	36839.8	Class1	15.2753,0	439	41152.1	NA	NA	0	NA	NA	NA	0	NA	NA	NA	0	NA	NA	NA	0	NA	NA	NA	0	NA	NA	NA	0	NA	NA	NA	0	NA	NA	NA	0	NA
Ribonic acid, gamma-lactone	408	445.909	15.3122,0	17	143	Class1	15.322,0	256	15059.5	Class1	15.3113,0	388	22269.7	Class1	15.318,0	446	29154.1	NA	NA	0	NA	Class2	15.3167,0	475	20406.5	Class2	15.3193,0	557	19804.2	Class2	15.318,0	558	19743.1	NA	NA	0	NA	NA	NA	0	NA	NA	NA	0	NA	Class5	15.2287,0	NA	129756
ribose	410	910.391	15.4003,0	23	103	Class1	15.4033,0	956	1.65723e+06	Class1	15.402,0	849	2.26098e+06	Class1	15.4033,0	931	2.82643e+06	Class2	15.3993,0	915	607309	Class2	15.4007,0	830	332426	Class2	15.402,0	907	346103	Class2	15.402,0	914	395544	Class5	15.41,0	950	3.70461e+06	Class5	15.4007,0	836	133424	Class5	15.4047,0	952	6.19656e+06	Class5	15.406,0	945	4.23552e+06
Analyte 461	412	0	15.4406,0	23	57	Class1	15.442,0	NA	235154	Class1	15.4407,0	NA	322114	Class1	15.4433,0	NA	361254	Class2	15.442,0	NA	339030	Class2	15.4447,0	NA	305694	Class2	15.4487,0	NA	255678	Class2	15.4447,0	NA	299156	Class5	15.4407,0	NA	144213	Class5	15.4447,0	NA	60476.5	Class5	15.4407,0	NA	397519	Class5	15.4407,0	NA	242281
Methyl jasmonate 3	413	310.333	15.4972,0	18	279	Class1	15.4993,0	0	13577.9	NA	NA	0	NA	Class1	15.5007,0	NA	46717.1	Class2	15.5007,0	NA	23597.1	Class2	15.502,0	NA	24598.2	Class2	15.5007,0	NA	32456.4	Class2	15.502,0	389	37137.4	NA	NA	0	NA	NA	NA	0	NA	Class5	15.4993,0	NA	38534.3	Class5	15.4967,0	224	31249.9
5-Aminovaleric acid 2	414	431.333	15.5056,0	11	146	Class1	15.506,0	405	156165	Class1	15.5047,0	NA	232780	Class1	15.506,0	NA	286071	NA	NA	0	NA	NA	NA	0	NA	NA	NA	0	NA	NA	NA	0	NA	Class5	15.5113,0	368	198430	NA	NA	0	NA	Class5	15.506,0	506	541061	Class5	15.506,0	453	657602
unknown	416	232.333	15.5348,0	12	172	NA	NA	0	NA	Class1	15.53,0	NA	9928.38	Class1	15.5327,0	NA	14264.4	Class2	15.5327,0	NA	8927.01	Class2	15.5353,0	NA	10891.6	Class2	15.5393,0	NA	12703.5	Class2	15.5353,0	206	11075.1	Class5	15.5393,0	NA	3558.39	NA	NA	0	NA	NA	NA	0	NA	Class5	15.5353,0	NA	39051.6
unknown	417	317.333	15.5453,0	21	159	Class1	15.5487,0	NA	30648.5	Class1	15.5473,0	NA	47860.1	Class1	15.5473,0	NA	69016.6	Class2	15.5407,0	NA	30907.8	Class2	15.5487,0	NA	38297.3	Class2	15.5487,0	282	38602.1	Class2	15.5487,0	NA	44954.4	NA	NA	0	NA	Class5	15.5513,0	285	8898.8	NA	NA	0	NA	Class5	15.542,0	NA	44717.5
xylitol	418	814	15.6302,0	23	103	Class1	15.6287,0	864	343840	Class1	15.6273,0	849	476847	Class1	15.63,0	871	563436	Class2	15.626,0	874	340094	Class2	15.6247,0	808	76844.9	Class2	15.6287,0	834	106113	Class2	15.626,0	743	91441.4	Class5	15.6367,0	846	1.00966e+06	Class5	15.6233,0	643	29432.4	Class5	15.6287,0	813	1.14514e+06	Class5	15.6353,0	880	833451
unknown	420	424	15.6483,0	8	128	Class1	15.6393,0	286	215067	Class1	15.638,0	403	565606	Class1	15.6407,0	412	982085	NA	NA	0	NA	NA	NA	0	NA	NA	NA	0	NA	NA	NA	0	NA	Class5	15.6447,0	456	1.70295e+06	NA	NA	0	NA	NA	NA	0	NA	Class5	15.6433,0	463	9.22869e+06
unknown	421	502.75	15.5608,0	20	267	Class1	15.654,0	447	420.631	Class1	15.554,0	493	30585.7	Class1	15.558,0	573	52969.5	Class2	15.5553,0	471	22151.4	Class2	15.558,0	529	28623.6	Class2	15.558,0	532	33219.1	Class2	15.5593,0	457	40514.5	NA	NA	0	NA	NA	NA	0	NA	Class5	15.5567,0	522	23162.5	Class5	15.558,0	536	49574.3
Levoglucosan	425	784.857	15.7183,0	22	204	Class1	15.7207,0	887	99347.7	Class1	15.7193,0	837	135528	Class1	15.722,0	842	176533	Class2	15.7193,0	899	182735	Class2	15.7207,0	876	92890.4	Class2	15.7207,0	650	92496.9	Class2	15.7207,0	781	111143	Class5	15.726,0	854	273544	Class5	15.7247,0	765	22194.9	Class5	15.7193,0	839	258849	Class5	15.7247,0	737	168636
Analyte 479	426	0	15.7282,0	15	255	Class1	15.7313,0	NA	6262.09	Class1	15.7287,0	NA	18333.1	Class1	15.7327,0	NA	13377.5	Class2	15.7327,0	0	14477.1	Class2	15.73,0	NA	6981.12	Class2	15.726,0	NA	11961.9	NA	NA	0	NA	NA	NA	0	NA	NA	NA	0	NA	Class5	15.73,0	NA	16576	Class5	15.73,0	NA	13953.9
unknown	427	497.692	15.7513,0	13	219	Class1	15.75,0	537	40516.9	Class1	15.7487,0	576	69491.4	Class1	15.7513,0	567	87880.2	NA	NA	0	NA	NA	NA	0	NA	NA	NA	0	NA	NA	NA	0	NA	Class5	15.754,0	288	71529.1	NA	NA	0	NA	Class5	15.7513,0	457	115999	Class5	15.754,0	441	102968
N-formyl-L-methionine 2	428	264.87	15.7603,0	23	71	Class1	15.7633,0	205	591091	Class1	15.762,0	280	760291	Class1	15.7647,0	265	960741	Class2	15.762,0	240	1.04395e+06	Class2	15.7633,0	251	863308	Class2	15.7633,0	279	781806	Class2	15.7633,0	268	908164	Class5	15.7647,0	295	338045	Class5	15.7633,0	280	193104	Class5	15.7607,0	252	832619	Class5	15.7633,0	286	576773
Aniline-o-sulfonic acid	429	308.5	15.7696,0	14	97	Class1	15.7713,0	286	50396.8	Class1	15.7713,0	NA	67748.2	Class1	15.774,0	319	81835.5	NA	NA	0	NA	Class2	15.7713,0	410	73897.5	Class2	15.774,0	318	86693.3	Class2	15.7727,0	356	85497.6	NA	NA	0	NA	Class5	15.7713,0	294	17920.6	NA	NA	0	NA	NA	NA	0	NA
fucose 1	431	813	15.8504,0	23	160	Class1	15.8527,0	859	503864	Class1	15.8527,0	838	714890	Class1	15.8553,0	868	942473	Class2	15.85,0	707	203072	Class2	15.8527,0	739	187359	Class2	15.8513,0	716	218908	Class2	15.8527,0	659	221870	Class5	15.8593,0	729	531289	Class5	15.8513,0	829	139319	Class5	15.8527,0	834	1.10741e+06	Class5	15.8553,0	849	891119
D-Arabitol	433	682.333	15.8861,0	23	154	Class1	15.882,0	NA	2.75246e+06	Class1	15.8807,0	364	3.35819e+06	Class1	15.8833,0	NA	4.19958e+06	Class2	15.89,0	499	3.65226e+06	Class2	15.8887,0	788	4.5652e+06	Class2	15.8913,0	803	5.09046e+06	Class2	15.8913,0	800	5.28815e+06	Class5	15.8887,0	756	986393	Class5	15.8887,0	681	1.30574e+06	Class5	15.8847,0	NA	2.69567e+06	Class5	15.8807,0	545	1.36892e+06
IS	437	0	15.9586,0	23	103	Class1	15.9633,1	NA	23916346	Class2	15.962,1	NA	27733773	Class1	15.966,0	NA	3.16453e+07	Class2	15.9593,0	NA	2.6777e+07	Class2	15.942,0	NA	2.80958e+07	Class2	15.9647,0	NA	3.00285e+07	Class2	15.9633,0	NA	3.24284e+07	Class5	15.9687,0	NA	1.49251e+07	Class5	15.9607,0	NA	11591416	Class5	15.9633,0	NA	2.54573e+07	Class5	15.9633,0	NA	1.99187e+07
unknown	440	701.364	16.0998,0	11	117	Class1	16.0993,0	656	55999.9	Class1	16.0993,0	635	60069.1	Class1	16.102,0	763	81869.8	NA	NA	0	NA	NA	NA	0	NA	NA	NA	0	NA	NA	NA	0	NA	Class5	16.1047,0	754	216504	NA	NA	0	NA	Class5	16.0993,0	851	167466	Class5	16.102,0	759	185190
citrulline 2	442	393.652	16.2482,0	23	71	Class1	16.25,0	385	403477	Class1	16.25,0	364	541694	Class1	16.254,0	376	951599	Class2	16.25,0	365	853678	Class2	16.2513,0	418	885609	Class2	16.2513,0	351	855024	Class2	16.2527,0	375	1.03842e+06	Class5	16.2513,0	370	398653	Class5	16.25,0	361	257293	Class5	16.25,0	461	453794	Class5	16.2487,0	413	528971
methionine sulfoxide 3	443	445.952	16.2838,0	21	128	Class1	16.2847,0	482	188225	Class1	16.286,0	558	367664	Class1	16.2873,0	541	746553	Class2	16.282,0	341	28708.2	Class2	16.2847,0	296	35702.8	Class2	16.286,0	395	39989.9	Class2	16.286,0	453	54900.3	Class5	16.2927,0	529	755413	Class5	16.282,0	426	14384	Class5	16.2847,0	544	335237	Class5	16.2913,0	550	1.88337e+06
Glucose-1-phosphate	444	761.435	16.3131,0	23	217	Class1	16.3153,0	786	569021	Class1	16.314,0	847	1.10973e+06	Class1	16.3167,0	795	1.54446e+06	Class2	16.3153,0	726	1.22412e+06	Class2	16.3153,0	810	911341	Class2	16.3167,0	783	1.05695e+06	Class2	16.3167,0	799	1.26635e+06	Class5	16.3273,0	821	2.40688e+06	Class5	16.3127,0	811	269105	Class5	16.3193,0	854	1.53186e+06	Class5	16.318,0	652	1.10306e+06
unknown	445	432.5	16.3198,0	12	259	Class1	16.3273,0	NA	5674.51	Class1	16.33,0	463	8898.89	Class1	16.3233,0	402	12413.5	NA	NA	0	NA	NA	NA	0	NA	NA	NA	0	NA	Class2	16.3287,0	445	16887.8	NA	NA	0	NA	NA	NA	0	NA	NA	NA	0	NA	NA	NA	0	NA
D-(glycerol 1-phosphate)	446	678.261	16.3484,0	23	299	Class1	16.35,0	725	21606.2	Class1	16.3487,0	653	38460.8	Class1	16.35,0	648	84449.5	Class2	16.35,0	820	54837.7	Class2	16.3487,0	795	71418.4	Class2	16.35,0	743	81254.3	Class2	16.3487,0	649	87985.4	Class5	16.3647,0	475	31261.4	Class5	16.35,0	472	7555.89	Class5	16.3567,0	372	10032.5	Class5	16.354,0	829	164919
Analyte 502	449	0	16.37,0	4	292	NA	NA	0	NA	Class1	16.366,0	NA	12802.6	Class1	16.3713,0	NA	17966.3	NA	NA	0	NA	NA	NA	0	NA	NA	NA	0	NA	NA	NA	0	NA	NA	NA	0	NA	NA	NA	0	NA	NA	NA	0	NA	Class5	16.3713,0	0	13994
Diglycerol 1	450	423.8	16.3886,0	13	117	Class1	16.3887,0	485	53073.2	Class1	16.3873,0	NA	117956	Class1	16.3873,0	331	146919	NA	NA	0	NA	NA	NA	0	NA	Class2	16.3847,0	492	65277.7	Class2	16.3847,0	0	90792.3	Class5	16.3953,0	539	216847	NA	NA	0	NA	Class5	16.3967,0	338	108870	Class5	16.3887,0	330	155777
4-hydroxy-3-methoxybenzoic acid;	453	324	16.4411,0	9	297	NA	NA	0	NA	Class1	16.438,0	206	17648.2	Class1	16.4433,0	361	24801.3	Class2	16.4433,0	390	18412	Class2	16.4407,0	366	21175.4	Class2	16.4407,0	386	23693.9	Class2	16.442,0	377	23556.1	NA	NA	0	NA	NA	NA	0	NA	NA	NA	0	NA	NA	NA	0	NA
Farnesal 2	454	397.304	16.4519,0	23	226	Class1	16.454,0	378	2.44356e+06	Class1	16.4527,0	400	4.09006e+06	Class1	16.4567,0	411	6.79524e+06	Class2	16.4527,0	403	4.2453e+06	Class2	16.454,0	399	5.3717e+06	Class2	16.4553,0	404	6.66414e+06	Class2	16.4553,0	403	7.33868e+06	Class5	16.458,0	390	1.88564e+06	Class5	16.4513,0	379	1.24343e+06	Class5	16.4513,0	379	1.36699e+06	Class5	16.4567,0	390	3.11129e+06
unknown	455	599.217	16.4818,0	23	217	Class1	16.4833,0	688	731487	Class1	16.482,0	706	1.11335e+06	Class1	16.4847,0	603	1.84453e+06	Class2	16.4833,0	678	1.21725e+06	Class2	16.4833,0	476	1.00841e+06	Class2	16.4847,0	649	1.28093e+06	Class2	16.4847,0	646	1.38277e+06	Class5	16.5007,0	708	7.45306e+06	Class5	16.482,0	550	67574.7	Class5	16.4873,0	705	1.501e+06	Class5	16.4913,0	714	3.43114e+06
unknown	457	237	16.6624,0	21	217	Class1	16.5993,0	NA	11086.6	Class1	16.69,0	NA	22381.7	Class1	16.694,0	NA	35163.6	Class2	16.5967,0	NA	29338.8	Class2	16.5953,0	NA	42791.5	Class2	16.5953,0	NA	36353.5	Class2	16.5953,0	NA	46574.5	NA	NA	0	NA	NA	NA	0	NA	Class5	16.6953,0	NA	37842	Class5	16.698,0	NA	126296
unknown	459	223	16.7327,0	16	295	Class1	16.7313,0	NA	4607.85	Class1	16.7287,0	NA	11932.1	NA	NA	0	NA	Class2	16.7313,0	NA	11878.8	Class2	16.7327,0	NA	12857.4	Class2	16.7353,0	NA	13849.4	Class2	16.734,0	NA	18499.7	Class5	16.7367,0	NA	8840.62	NA	NA	0	NA	Class5	16.7353,0	NA	13851.7	NA	NA	0	NA
unknown	460	296.5	16.7428,0	18	69	NA	NA	0	NA	Class1	16.742,0	NA	49365.1	Class1	16.7447,0	205	81280.8	Class2	16.7447,0	NA	44678.9	Class2	16.75,0	246	60794.9	Class2	16.7447,0	328	58333.3	Class2	16.7473,0	126	48841.2	Class5	16.746,0	355	17967.4	NA	NA	0	NA	Class5	16.746,0	317	32786.5	NA	NA	0	NA
azelaic acid	461	760.913	16.7654,0	23	317	Class1	16.766,0	683	15438.1	Class1	16.766,0	850	28744.3	Class1	16.7687,0	873	45745	Class2	16.7687,0	810	27794.2	Class2	16.7687,0	545	39292.4	Class2	16.766,0	908	42328.8	Class2	16.7673,0	854	44425.1	Class5	16.7713,0	583	19173.7	Class5	16.7673,0	709	8641.96	Class5	16.7713,0	707	18667.2	Class5	16.7687,0	805	40369.2
9-Fluorenone 2	462	388.5	16.7938,0	14	217	Class1	16.786,0	NA	30602.2	Class1	16.786,0	NA	65373	Class1	16.7927,0	NA	66601.8	NA	NA	0	NA	Class2	16.7847,0	NA	45051	NA	NA	0	NA	NA	NA	0	NA	Class5	16.8007,0	NA	166811	Class5	16.7807,0	NA	11071.9	Class5	16.7993,0	NA	156810	Class5	16.7967,0	NA	105061
shikimic acid	463	319.143	16.8088,0	12	318	NA	NA	0	NA	Class1	16.8087,0	NA	24508.4	Class1	16.81,0	351	26185.5	Class2	16.8073,0	421	15135.4	NA	NA	0	NA	Class2	16.8033,0	334	20264.3	Class2	16.81,0	293	12595	NA	NA	0	NA	NA	NA	0	NA	Class5	16.8127,0	NA	80248.3	Class5	16.8153,0	NA	51208.6
Analyte 518	464	0	16.86,0	23	57	Class1	16.8527,0	NA	80369.8	Class1	16.8553,0	NA	159118	Class1	16.8593,0	NA	184134	Class2	16.8633,0	NA	132845	Class2	16.862,0	NA	143873	Class2	16.8633,0	NA	162890	Class2	16.8647,0	NA	177889	Class5	16.8647,0	NA	57645.6	Class5	16.8593,0	NA	31431.4	Class5	16.8633,0	NA	107375	Class5	16.854,0	NA	66130.7
unknown	465	373.25	16.9309,0	16	355	Class1	16.938,0	NA	8073.77	Class1	16.9313,0	NA	15692.8	Class1	16.9367,0	NA	27899.5	Class2	16.9313,0	NA	19419.2	Class2	16.9273,0	NA	19912.6	Class2	16.9273,0	NA	23550.4	Class2	16.93,0	NA	33497.5	NA	NA	0	NA	NA	NA	0	NA	NA	NA	0	NA	Class5	16.9407,0	NA	30759.8
10-Hydroxydecanoic acid	466	352.546	16.9499,0	23	117	Class1	16.954,0	395	106841	Class1	16.9513,0	379	203169	Class1	16.9527,0	343	267711	Class2	16.9513,0	424	167915	Class2	16.95,0	379	158673	Class2	16.9513,0	303	219752	Class2	16.9513,0	391	228013	Class5	16.9607,0	NA	168076	Class5	16.9487,0	315	30249.5	Class5	16.958,0	356	269906	Class5	16.9553,0	347	141678
unknown	467	538.333	16.9984,0	15	204	Class1	16.99,0	NA	29362.9	Class1	16.9927,0	NA	51647.4	Class1	16.9953,0	NA	66253.7	Class2	16.982,0	NA	62179.4	Class2	16.974,0	NA	57350.1	Class2	16.9767,0	NA	62928.6	Class2	16.978,0	NA	86448	NA	NA	0	NA	NA	NA	0	NA	NA	NA	0	NA	Class5	16.906,0	NA	61591.1
unknown	469	300.833	17.0185,0	10	225	Class1	17.0207,0	NA	9851.54	NA	NA	0	NA	Class1	17.0207,0	239	21124.2	NA	NA	0	NA	NA	NA	0	NA	NA	NA	0	NA	NA	NA	0	NA	NA	NA	0	NA	NA	NA	0	NA	NA	NA	0	NA	NA	NA	0	NA
beta-Mannosylglycerate 2	470	610	17.1153,0	23	260	Class1	17.1247,0	596	1.85998e+07	Class1	17.1247,0	603	2.01629e+07	Class1	17.1273,0	597	2.06659e+07	Class2	17.11,0	605	1.45851e+07	Class2	17.09,0	629	8.02647e+06	Class2	17.094,0	627	8.74514e+06	Class2	17.094,0	632	9.72185e+06	Class5	17.2287,0	600	5.29803e+07	Class5	17.0847,0	608	2.76886e+06	Class5	17.1873,0	579	4.71911e+07	Class5	17.182,0	593	3.97042e+07
quinic acid	471	354	17.1727,0	20	69	Class1	17.1713,0	NA	62186.1	Class1	17.17,0	NA	39007.3	Class1	17.174,0	NA	46251.3	Class2	17.1753,0	NA	49265	Class2	17.1753,0	NA	120502	Class2	17.178,0	NA	131144	Class2	17.1793,0	354	104675	NA	NA	0	NA	Class5	17.174,0	NA	19192.2	NA	NA	0	NA	NA	NA	0	NA
unknown	472	338.368	17.2517,0	23	68	Class1	17.2527,0	339	29298.1	Class1	17.2513,0	317	36040.4	Class1	17.254,0	NA	35237.4	Class2	17.2473,0	346	55566	Class2	17.2433,0	359	76122.4	Class2	17.2433,0	368	93102.5	Class2	17.2447,0	379	103499	Class5	17.3167,0	NA	54691	Class5	17.242,0	303	26708.3	Class5	17.2833,0	NA	29685	Class5	17.2793,0	NA	36090.5
Myristic Acid	474	914	17.3314,0	23	117	Class1	17.33,0	922	383868	Class1	17.3287,0	859	488484	Class1	17.3313,0	923	481189	Class2	17.3313,0	905	586340	Class2	17.33,0	960	1.16863e+06	Class2	17.3327,0	960	1.49527e+06	Class2	17.3327,0	952	1.42635e+06	Class5	17.3727,0	844	675008	Class5	17.3313,0	857	198103	Class5	17.3447,0	919	780107	Class5	17.342,0	881	682245
Allo-inositol	475	490.091	17.4048,0	13	217	Class1	17.402,0	350	13735.9	NA	NA	0	NA	Class1	17.41,0	377	17979	NA	NA	0	NA	Class2	17.4153,0	357	4922.5	Class2	17.4113,0	444	4055.43	Class2	17.4113,0	NA	4364.65	Class5	17.446,0	662	48142.9	NA	NA	0	NA	NA	NA	0	NA	Class5	17.418,0	679	103891
fructose 1	476	939.957	17.496,0	23	103	Class1	17.4993,0	919	1.44507e+07	Class1	17.4993,0	931	1.6057e+07	Class1	17.5007,0	933	1.75145e+07	Class2	17.4927,0	945	7.95628e+06	Class2	17.49,0	961	1.07195e+07	Class2	17.49,0	963	1.11169e+07	Class2	17.4913,0	966	1.33084e+07	Class5	17.5487,0	882	7.28313e+07	Class5	17.486,0	951	1.1017e+06	Class5	17.5273,0	935	48399781	Class5	17.522,0	932	3.46692e+07
Hippuric acid 2	477	224.389	17.5372,0	23	149	Class1	17.538,0	223	3.54764e+06	Class1	17.5367,0	272	3.99093e+06	Class1	17.538,0	225	4.27054e+06	Class2	17.538,0	230	5.28712e+06	Class2	17.5393,0	220	1.17653e+07	Class2	17.5407,0	206	1.27342e+07	Class2	17.542,0	229	14470777	Class5	17.5607,0	NA	4.52593e+06	Class5	17.5407,0	227	2.34015e+06	Class5	17.5367,0	NA	4.78508e+06	Class5	17.5367,0	226	6.401e+06
D-Talose 1	481	894.05	17.6377,0	20	160	Class1	17.6447,0	894	251213	Class1	17.6433,0	915	279786	Class1	17.646,0	901	293130	Class2	17.6393,0	893	154966	Class2	17.638,0	934	325848	Class2	17.6393,0	895	274363	Class2	17.6393,0	924	383397	NA	NA	0	NA	Class5	17.638,0	882	88704	NA	NA	0	NA	NA	NA	0	NA
Gluconic lactone 1	482	716.053	17.6449,0	19	220	Class1	17.65,0	597	17851.7	Class1	17.6487,0	771	21985.8	Class1	17.6513,0	758	24600.8	Class2	17.6487,0	810	38314	Class2	17.646,0	819	43235.1	Class2	17.646,0	734	51360.1	Class2	17.646,0	843	42750.3	NA	NA	0	NA	Class5	17.6447,0	602	11937.4	NA	NA	0	NA	NA	NA	0	NA
unknown	483	877.455	17.6882,0	22	205	Class1	17.6927,0	937	269225	Class1	17.6913,0	911	287319	Class1	17.694,0	917	314516	Class2	17.6873,0	880	117984	Class2	17.6887,0	817	210741	Class2	17.6873,0	818	179906	Class2	17.6873,0	839	231721	NA	NA	0	NA	Class5	17.686,0	877	128103	Class5	17.7113,0	931	1.19035e+06	Class5	17.7073,0	920	782005
mannose 2	489	906.348	17.9556,0	23	319	Class1	17.958,0	927	1.01317e+06	Class1	17.9567,0	921	1.11064e+06	Class1	17.958,0	925	1.14809e+06	Class2	17.9527,0	916	750422	Class2	17.9513,0	928	1025468	Class2	17.9527,0	944	1.07376e+06	Class2	17.9527,0	933	1.29085e+06	Class5	18.0233,0	887	2.76345e+06	Class5	17.9487,0	887	170940	Class5	17.994,0	934	4.67604e+06	Class5	17.9753,0	933	2.3815e+06
D-Altrose 1	490	381.529	17.9603,0	21	132	NA	NA	0	NA	Class1	17.9607,0	NA	178802	Class1	17.962,0	512	176190	Class2	17.9607,0	382	154050	Class2	17.962,0	325	245729	Class2	17.9607,0	339	281145	Class2	17.962,0	NA	336490	Class5	18.006,0	NA	135427	Class5	17.9553,0	330	84077.3	NA	NA	0	NA	Class5	17.9913,0	NA	278217
Atrazine-2-hydroxy 5	492	305.954	17.9982,0	22	71	Class1	18.0007,0	329	106644	Class1	18.0033,0	363	135309	Class1	18.0047,0	306	124951	Class2	17.9993,0	342	240726	Class2	17.998,0	359	462713	Class2	17.998,0	353	435755	Class2	17.9993,0	312	486559	NA	NA	0	NA	Class5	17.9953,0	112	104586	Class5	18.0273,0	239	108234	Class5	18.0167,0	310	148383
erythrose 4-phosphate 1	493	349.4	18.0419,0	23	299	Class1	18.0407,0	339	48261.6	Class1	18.0407,0	NA	61861.5	Class1	18.042,0	0	52313.2	Class2	18.0407,0	321	40192.4	Class2	18.042,0	0	59193.8	Class2	18.042,0	0	72845.3	Class2	18.0433,0	0	82333.1	Class5	18.0847,0	NA	39110.1	Class5	18.0393,0	0	34855.9	Class5	18.0633,0	0	94651	Class5	18.054,0	0	165114
sorbitol	495	944.304	18.0934,0	23	319	Class1	18.0993,0	937	2.36969e+06	Class1	18.0993,0	943	2.56779e+06	Class1	18.1007,0	941	2.64675e+06	Class2	18.0913,0	947	2.68873e+06	Class2	18.09,0	940	3.98081e+06	Class2	18.09,0	937	4.42129e+06	Class2	18.0927,0	956	4.85925e+06	Class5	18.162,0	935	4.74304e+06	Class5	18.0887,0	938	1.24768e+06	Class5	18.1167,0	932	4.141e+06	Class5	18.1273,0	936	8.76965e+06
o-Hydroxyhippuric acid 1	498	305.556	18.1725,0	19	141	Class1	18.1927,0	321	10608.2	Class1	18.1927,0	305	9525.94	Class1	18.198,0	422	11645.5	Class2	18.1913,0	NA	12484.4	Class2	18.1913,0	300	25593.7	Class2	18.19,0	343	32196.1	Class2	18.19,0	362	31360.2	NA	NA	0	NA	Class5	18.19,0	314	6349.84	NA	NA	0	NA	NA	NA	0	NA
unknown	500	582.191	18.2619,0	22	260	Class1	18.266,0	632	62430.4	Class1	18.262,0	656	69290.7	Class1	18.266,0	668	69097.1	NA	NA	0	NA	Class2	18.2647,0	369	6786.94	Class2	18.262,0	431	9857.83	Class2	18.2633,0	435	11433.4	Class5	18.2767,0	680	99752.2	Class5	18.262,0	NA	7983.72	Class5	18.266,0	692	226910	Class5	18.2687,0	657	214063
pentadecanoic acid	503	707.696	18.3223,0	23	117	Class1	18.3207,0	653	164688	Class1	18.3193,0	811	220759	Class1	18.3207,0	646	239595	Class2	18.3233,0	655	149924	Class2	18.3247,0	722	313447	Class2	18.3247,0	758	402187	Class2	18.326,0	719	400769	Class5	18.3433,0	697	96066.5	Class5	18.322,0	704	85473.1	Class5	18.3273,0	731	377323	Class5	18.3287,0	715	459828
conduritol b epoxide 2	506	647.217	18.3706,0	23	217	Class1	18.342,0	733	482700	Class1	18.342,0	770	536237	Class1	18.3433,0	711	598176	Class2	18.3393,0	692	218644	Class2	18.3407,0	754	312132	Class2	18.3393,0	762	290552	Class2	18.3407,0	749	315420	Class5	18.4367,0	375	18623.6	Class5	18.3993,0	301	12857.1	Class5	18.4167,0	593	100659	Class5	18.418,0	679	175875
lipoic acid	507	362.217	18.421,0	23	71	Class1	18.4233,0	374	221597	Class1	18.4207,0	333	253791	Class1	18.4247,0	396	293615	Class2	18.4193,0	383	338874	Class2	18.4207,0	391	657896	Class2	18.4207,0	388	648494	Class2	18.422,0	344	710127	Class5	18.454,0	268	57797.2	Class5	18.4207,0	331	183812	Class5	18.4327,0	420	241088	Class5	18.4353,0	416	349626
1-Hexadecanol	508	792.522	18.4464,0	23	299	Class1	18.4473,0	823	39226.3	Class1	18.446,0	826	48199.8	Class1	18.4473,0	803	45183.2	Class2	18.4473,0	690	25058.7	Class2	18.4473,0	864	67026.5	Class2	18.45,0	864	64525.6	Class2	18.4513,0	788	58827.9	Class5	18.4647,0	478	31618.8	Class5	18.446,0	743	23122.1	Class5	18.45,0	833	79691.4	Class5	18.4513,0	857	255404
paraoxone	510	267.636	18.5277,0	23	149	Class1	18.5287,0	266	381920	Class1	18.526,0	285	433438	Class1	18.5287,0	299	466428	Class2	18.534,0	314	570478	Class2	18.5393,0	295	1.33018e+06	Class2	18.5407,0	234	1.50783e+06	Class2	18.5393,0	244	1.69111e+06	Class5	18.5087,0	128	89620.9	Class5	18.538,0	0	266712	Class5	18.5167,0	286	512013	Class5	18.506,0	268	777931
unknown	511	318.842	18.5541,0	22	204	Class1	18.5553,0	359	26628.3	Class1	18.5553,0	258	24704.7	Class1	18.562,0	261	23319.5	Class2	18.5553,0	373	25196.3	Class2	18.5567,0	264	45291.1	Class2	18.5567,0	371	45980.1	Class2	18.5567,0	337	44931.5	Class5	18.5633,0	459	26842.7	Class5	18.554,0	141	9996.65	Class5	18.558,0	437	52974.1	Class5	18.5593,0	492	90846.5
Analyte 576	512	0	18.5907,0	22	71	Class1	18.594,0	NA	38919.2	Class1	18.5953,0	NA	43821.8	Class1	18.594,0	NA	50427.6	Class2	18.5913,0	NA	64629	Class2	18.594,0	NA	136843	Class2	18.5953,0	NA	117402	Class2	18.5967,0	NA	143215	NA	NA	0	NA	Class5	18.59,0	NA	32884.5	Class5	18.6007,0	NA	39890.2	Class5	18.598,0	NA	58873.7
4-nitrophenyl phosphate	513	279.667	18.6402,0	22	415	Class1	18.6447,0	212	11164.5	Class1	18.6407,0	NA	19538.2	Class1	18.6447,0	0	43923	Class2	18.642,0	0	33080.6	Class2	18.6433,0	NA	91952.5	Class2	18.6447,0	298	121668	Class2	18.6447,0	0	135302	NA	NA	0	NA	Class5	18.642,0	0	12586.5	Class5	18.6433,0	0	13095.5	Class5	18.646,0	NA	41204.8
Galactonic acid	516	584.261	18.7695,0	23	217	Class1	18.7727,0	533	130700	Class1	18.7713,0	601	136062	Class1	18.7727,0	620	142368	Class2	18.7713,0	579	48101.1	Class2	18.77,0	660	56325.8	Class2	18.7727,0	575	68303.6	Class2	18.774,0	665	78407.3	Class5	18.7847,0	580	128773	Class5	18.7687,0	389	22232.5	Class5	18.774,0	613	535684	Class5	18.7767,0	613	538374
Analyte 582	517	0	18.8341,0	20	293	NA	NA	0	NA	Class1	18.8393,0	NA	9495.86	Class1	18.838,0	NA	10648.9	Class2	18.8367,0	NA	16595.4	Class2	18.838,0	NA	26494.3	Class2	18.8393,0	NA	29209.9	Class2	18.8367,0	NA	35435.8	NA	NA	0	NA	Class5	18.834,0	NA	8611.25	Class5	18.8393,0	NA	20179	Class5	18.838,0	NA	19777.6
Cysteinylglycine 2	518	207.286	18.8701,0	22	57	Class1	18.8727,0	207	27955.2	Class1	18.8753,0	NA	33842	Class1	18.8753,0	NA	34008.4	Class2	18.8753,0	NA	50058.1	Class2	18.8767,0	184	111958	Class2	18.878,0	172	104232	Class2	18.8807,0	NA	131979	NA	NA	0	NA	Class5	18.8753,0	NA	28484.6	Class5	18.874,0	NA	26081.4	Class5	18.874,0	NA	33616.3
unknown	519	578.864	18.9221,0	22	132	Class1	18.926,0	582	54704.2	Class1	18.9233,0	543	76073.6	Class1	18.9273,0	584	73770.9	Class2	18.9247,0	611	74086.4	Class2	18.926,0	603	109947	Class2	18.9247,0	620	139730	Class2	18.926,0	597	160442	Class5	18.9287,0	342	25726.8	Class5	18.9233,0	603	39690.8	Class5	18.9233,0	550	106144	Class5	18.9247,0	542	148882
beta-Hydroxymyristic acid	521	367.6	18.9626,0	19	159	Class1	18.9647,0	280	13350.8	Class1	18.9647,0	249	11042.6	Class1	18.966,0	NA	14092.1	Class2	18.9647,0	438	32658.5	Class2	18.966,0	401	44836.8	Class2	18.9673,0	405	50983.9	Class2	18.9687,0	380	59842.4	NA	NA	0	NA	NA	NA	0	NA	NA	NA	0	NA	Class5	18.9633,0	345	14266.1
unknown	522	768.045	19.0342,0	22	117	Class1	19.0273,0	743	114363	Class1	19.026,0	770	138658	Class1	19.03,0	804	178556	Class2	19.0273,0	841	211556	Class2	19.0273,0	816	318584	Class2	19.03,0	777	477116	Class2	19.03,0	867	508580	Class5	19.0393,0	517	54346.7	Class5	19.078,0	904	133020	Class5	19.0767,0	821	262298	Class5	19.0713,0	763	350931
Analyte 588	523	0	19.0422,0	22	318	Class1	19.0447,0	NA	18428.7	Class1	19.046,0	0	20733.8	Class1	19.0447,0	NA	25029.8	Class2	19.0473,0	0	10204	Class2	19.0447,0	0	12816.4	Class2	19.0433,0	0	14104	Class2	19.0433,0	NA	17267.4	Class5	19.0567,0	NA	13074.4	Class5	19.0433,0	0	8901.74	Class5	19.0473,0	NA	35769.2	Class5	19.0487,0	NA	71809.1
palmitoleic acid	524	873.182	19.0667,0	22	311	Class1	19.078,0	906	43073.6	Class1	19.0767,0	817	45786.3	Class1	19.0807,0	751	62057.2	Class2	19.0767,0	903	68661.5	Class2	19.0793,0	908	76252.8	Class2	19.0793,0	921	111753	Class2	19.0793,0	930	114143	Class5	19.0833,0	834	27939.1	Class5	19.0247,0	741	5980.71	Class5	19.03,0	856	27756.5	Class5	19.0313,0	855	29566.8
xanthine	525	238.5	19.0983,0	5	195	NA	NA	0	NA	Class1	19.0967,0	NA	14396.9	Class1	19.098,0	265	20516.5	NA	NA	0	NA	NA	NA	0	NA	NA	NA	0	NA	Class2	19.1007,0	NA	56613.4	NA	NA	0	NA	NA	NA	0	NA	NA	NA	0	NA	NA	NA	0	NA
unknown	527	344.105	19.251,0	21	335	Class1	19.2553,0	NA	16545.4	Class1	19.2527,0	NA	24232.3	Class1	19.2553,0	385	33793.9	Class2	19.2527,0	393	53761.6	Class2	19.254,0	358	63604.7	Class2	19.254,0	348	65333.2	Class2	19.254,0	355	74434.4	NA	NA	0	NA	Class5	19.2527,0	237	16271	Class5	19.2527,0	307	25130.9	Class5	19.2527,0	225	33636.3
palmitic acid	528	930.545	19.3054,0	22	132	Class1	19.3047,0	928	8.46888e+06	Class1	19.306,0	933	1.0116e+07	Class1	19.3073,0	940	1.16177e+07	Class2	19.3033,0	942	1.13999e+07	Class2	19.302,0	944	1.47157e+07	Class2	19.302,0	948	1.55693e+07	Class2	19.3007,0	944	1.61035e+07	Class5	19.3473,0	887	6.86437e+06	Class5	19.2993,0	920	4.86001e+06	Class5	19.3273,0	904	1.5831e+07	Class5	19.3287,0	914	15539428
unknown	529	382.364	19.3511,0	22	282	Class1	19.3473,0	428	15270.9	Class1	19.3433,0	NA	18231.6	Class1	19.346,0	251	20397.2	Class2	19.3527,0	NA	15245.7	Class2	19.3607,0	320	13986	Class2	19.3607,0	386	23199.1	Class2	19.3607,0	457	25113.4	Class5	19.374,0	NA	14509.8	Class5	19.3527,0	319	20393.5	Class5	19.358,0	0	30157.6	Class5	19.358,0	0	52480.3
unknown	530	359.5	19.4685,0	20	285	Class1	19.47,0	NA	10967.4	Class1	19.4687,0	NA	10660.1	Class1	19.4753,0	NA	9761.69	Class2	19.4687,0	NA	6074.38	Class2	19.4727,0	NA	11192.3	Class2	19.4713,0	NA	14093.5	Class2	19.474,0	NA	16994.6	NA	NA	0	NA	NA	NA	0	NA	Class5	19.4727,0	NA	19027	Class5	19.4727,0	NA	38893
N-Acetyl-D-galactosamine 1	531	825.045	19.5269,0	22	202	Class1	19.5287,0	827	24220.8	Class1	19.5273,0	782	31473	Class1	19.53,0	876	32645.3	Class2	19.526,0	912	39269.1	Class2	19.5287,0	834	63189.2	Class2	19.53,0	917	81209.3	Class2	19.5287,0	926	94303.5	Class5	19.542,0	726	18757.6	Class5	19.5247,0	661	14653.6	Class5	19.5313,0	786	56786.1	Class5	19.538,0	909	86618.4
myo-inositol	532	837.955	19.6487,0	22	305	Class1	19.65,0	881	396489	Class1	19.6513,0	863	424791	Class1	19.6513,0	864	473126	Class2	19.6473,0	808	113787	Class2	19.6487,0	684	160669	Class2	19.6593,0	838	199969	Class2	19.6473,0	809	222337	Class5	19.6713,0	899	751197	Class5	19.6473,0	854	124486	Class5	19.6607,0	877	1.70047e+06	Class5	19.6647,0	863	1.33524e+06
unknown	533	397.143	19.6637,0	19	204	Class1	19.6607,0	506	318043	Class1	19.6607,0	494	359874	Class1	19.662,0	414	390277	Class2	19.6607,0	545	184002	Class2	19.6673,0	NA	277556	Class2	19.6687,0	232	368407	Class2	19.666,0	243	379450	NA	NA	0	NA	NA	NA	0	NA	Class5	19.6647,0	NA	1.10475e+06	Class5	19.67,0	375	1.16171e+06
Linoleic acid methyl ester	534	585.182	19.6905,0	22	122	Class1	19.686,0	569	144049	Class1	19.6847,0	605	188608	Class1	19.6873,0	561	203848	Class2	19.6993,0	554	43022.4	Class2	19.7007,0	591	147851	Class2	19.702,0	596	215201	Class2	19.7007,0	534	237604	Class5	19.69,0	536	142395	Class5	19.6927,0	595	117735	Class5	19.686,0	607	545115	Class5	19.6913,0	629	1.1163e+06
Analyte 601	535	0	19.7076,0	16	71	Class1	19.7087,0	NA	69109.4	NA	NA	0	NA	Class1	19.714,0	NA	70483.4	Class2	19.7087,0	NA	55857.2	Class2	19.7087,0	NA	119018	Class2	19.71,0	NA	156886	NA	NA	0	NA	NA	NA	0	NA	Class5	19.6993,0	NA	75929.7	NA	NA	0	NA	NA	NA	0	NA
N-Acetyl-beta-D-mannosamine 4	539	593.1	19.8044,0	20	319	Class1	19.8047,0	740	25526.2	Class1	19.8087,0	712	25500.9	Class1	19.8047,0	654	31733	Class2	19.802,0	738	140039	Class2	19.8073,0	509	11999.1	Class2	19.806,0	711	24497.6	Class2	19.802,0	605	22707	Class5	19.8113,0	561	65208.8	NA	NA	0	NA	Class5	19.81,0	724	40947.3	Class5	19.81,0	738	63655.6
unknown	540	385.053	19.8331,0	20	87	Class1	19.8207,0	329	7909.51	Class1	19.822,0	352	12820.8	Class1	19.8247,0	411	13001.9	Class2	19.8793,0	361	23237.9	Class2	19.8313,0	413	26421.8	Class2	19.8313,0	460	29583.2	Class2	19.8833,0	547	52840.1	Class5	19.766,0	360	1323.47	Class5	19.8233,0	272	7440.59	Class5	19.8193,0	NA	13276	Class5	19.8207,0	527	23439.8
Analyte 609	541	0	19.8504,0	22	117	Class1	19.8513,0	NA	68497.7	Class1	19.8513,0	0	95986.9	Class1	19.8527,0	NA	131748	Class2	19.8513,0	NA	123430	Class2	19.8527,0	NA	206996	Class2	19.854,0	NA	261788	Class2	19.8553,0	NA	307008	Class5	19.854,0	NA	38710.8	Class5	19.8513,0	NA	47865	Class5	19.8513,0	NA	116249	Class5	19.8527,0	NA	138060
unknown	542	480.8	19.9183,0	16	57	NA	NA	0	NA	Class1	19.9207,0	NA	86947.8	Class1	19.926,0	419	124572	Class2	19.9287,0	504	59595.7	NA	NA	0	NA	Class2	19.9207,0	NA	117108	Class2	19.9327,0	573	242746	Class5	19.906,0	NA	23862.5	Class5	19.9247,0	NA	64703	Class5	19.9073,0	NA	182672	Class5	19.906,0	NA	324602
unknown	543	861.8	19.931,0	22	132	Class1	19.9327,0	758	41425.4	Class1	19.9327,0	838	71622.8	Class1	19.934,0	866	81427.7	Class2	19.9353,0	863	56641.9	Class2	19.9353,0	866	94105.3	Class2	19.9353,0	904	101096	Class2	19.9353,0	864	144781	Class5	19.938,0	771	27032.7	Class5	19.9313,0	655	29322.1	Class5	19.9313,0	849	89531.8	Class5	19.934,0	876	145781
unknown	544	545.1	19.9747,0	21	325	Class1	19.9713,0	295	5529.01	Class1	19.97,0	527	9159.35	Class1	19.974,0	611	9627.68	Class2	19.9713,0	608	9572.9	Class2	19.9713,0	607	10807.5	Class2	19.9753,0	506	15320.5	Class2	19.9727,0	502	14676.5	Class5	19.9687,0	282	5719.82	Class5	19.9687,0	NA	4066.02	Class5	19.966,0	453	10352.5	Class5	20.0593,0	476	20078
unknown	545	446.389	20.0015,0	22	204	Class1	20.006,0	473	96586.9	Class1	20.0047,0	0	112830	Class1	20.0073,0	567	174954	Class2	20.002,0	388	123218	Class2	20.002,0	478	155932	Class2	20.0033,0	522	193800	Class2	20.0033,0	536	184153	Class5	20.0087,0	379	102630	Class5	20.0047,0	NA	28047.2	Class5	20.002,0	339	304095	Class5	20.006,0	549	374322
Glucoheptonic acid 3	546	528	20.0111,0	21	71	Class1	20.0193,0	440	41930.8	Class1	20.0127,0	499	52795.2	NA	NA	0	NA	Class2	20.014,0	NA	276175	Class2	20.014,0	0	397892	Class2	20.014,0	402	379919	Class2	20.0127,0	NA	422356	Class5	20.0167,0	653	38513.7	Class5	20.0127,0	NA	97938.1	Class5	20.0127,0	629	140480	Class5	20.0207,0	493	203659
d-Glucoheptose 2	548	510.45	20.0702,0	20	319	Class1	20.0713,0	607	35320.7	Class1	20.0727,0	455	40174.5	Class1	20.022,0	456	41563.1	Class2	20.07,0	444	13742.9	Class2	20.0767,0	361	7465.64	Class2	20.0687,0	563	16335.4	NA	NA	0	NA	Class5	20.0753,0	703	51884.9	Class5	20.07,0	549	7769.77	Class5	20.1433,0	297	8461.99	Class5	20.074,0	622	89825.4
heptadecanoic acid	550	907.045	20.1846,0	22	117	Class1	20.186,0	906	136005	Class1	20.1847,0	899	196947	Class1	20.186,0	928	288189	Class2	20.1873,0	920	349433	Class2	20.1887,0	958	375926	Class2	20.1887,0	958	457694	Class2	20.19,0	957	504237	Class5	20.19,0	831	146869	Class5	20.1847,0	823	85041.7	Class5	20.186,0	855	285213	Class5	20.1873,0	884	323567
Octadecanol	551	779.682	20.2915,0	22	327	Class1	20.2927,0	807	25491.9	Class1	20.2913,0	762	29972.3	Class1	20.2953,0	703	34983.1	Class2	20.294,0	638	39030.3	Class2	20.294,0	806	45844.3	Class2	20.2953,0	860	54606.9	Class2	20.2953,0	859	49497.2	Class5	20.298,0	772	60424.4	Class5	20.2913,0	779	12306.8	Class5	20.294,0	591	50422.9	Class5	20.2953,0	856	108883
Analyte 621	552	0	20.3067,0	17	361	Class1	20.2967,0	NA	4934.2	Class1	20.306,0	0	6140.39	Class1	20.3113,0	0	7780.72	Class2	20.3073,0	NA	9752.91	Class2	20.3007,0	NA	14303.3	Class2	20.314,0	0	9173.51	NA	NA	0	NA	Class5	20.3033,0	NA	5532.45	NA	NA	0	NA	Class5	20.3087,0	0	13300.7	Class5	20.31,0	NA	14692.8
unknown	554	269.227	20.3934,0	22	71	Class1	20.3953,0	299	232828	Class1	20.3967,0	150	241548	Class1	20.398,0	276	411036	Class2	20.394,0	273	613476	Class2	20.398,0	313	659525	Class2	20.3953,0	302	643528	Class2	20.3953,0	246	647306	Class5	20.4007,0	286	87157.3	Class5	20.3967,0	240	155816	Class5	20.3953,0	279	198607	Class5	20.3967,0	246	262911
Phytol	555	855.818	20.4346,0	22	143	Class1	20.438,0	884	105029	Class1	20.4367,0	799	134257	Class1	20.438,0	861	250429	Class2	20.4367,0	799	408439	Class2	20.4367,0	903	316710	Class2	20.4393,0	919	338325	Class2	20.438,0	942	334003	Class5	20.442,0	922	385112	Class5	20.434,0	451	44623.5	Class5	20.4353,0	879	105335	Class5	20.438,0	749	88771.8
unknown	557	467.083	20.4622,0	15	204	Class1	20.4593,0	515	191007	Class1	20.4567,0	512	245640	Class1	20.4647,0	484	462150	Class2	20.4567,0	544	1.93618e+06	Class2	20.4593,0	405	237850	Class2	20.458,0	397	460207	Class2	20.462,0	496	282503	Class5	20.5047,0	NA	844307	NA	NA	0	NA	Class5	20.4633,0	0	147447	Class5	20.4673,0	0	128858
unknown	558	427	20.5192,0	18	145	Class1	20.5233,0	0	10211.5	Class1	20.4913,0	NA	399.281	Class1	20.5273,0	657	23960.6	Class2	20.5273,0	667	35261.8	Class2	20.5233,0	526	17870.1	Class2	20.5193,0	NA	22925.4	NA	NA	0	NA	NA	NA	0	NA	NA	NA	0	NA	NA	NA	0	NA	Class5	20.5273,0	0	16765.2
unknown	560	163	20.5424,0	17	71	Class1	20.542,0	144	25803.7	Class1	20.5407,0	127	36304	Class1	20.542,0	NA	67798.8	Class2	20.5393,0	NA	62010.4	Class2	20.542,0	NA	133428	Class2	20.5433,0	NA	73853.6	Class2	20.546,0	NA	133305	NA	NA	0	NA	NA	NA	0	NA	NA	NA	0	NA	NA	NA	0	NA
3-Hydroxypalmitic acid	561	453.25	20.6682,0	22	299	Class1	20.6753,0	447	13859.5	Class1	20.6687,0	398	16926.1	Class1	20.67,0	466	26819.3	Class2	20.6727,0	458	15815.1	Class2	20.6687,0	445	11762.9	Class2	20.67,0	487	13716.3	Class2	20.6687,0	528	13374.8	Class5	20.6873,0	NA	30259.6	Class5	20.67,0	NA	5192.68	Class5	20.6687,0	NA	25496.2	Class5	20.678,0	465	77602.4
Thioctamide 1	562	201.778	20.7112,0	17	57	Class1	20.714,0	NA	46128	Class1	20.718,0	NA	53921.5	Class1	20.714,0	NA	97129.8	Class2	20.7153,0	165	133783	Class2	20.7153,0	217	128120	Class2	20.7167,0	NA	128278	Class2	20.7153,0	243	134281	NA	NA	0	NA	Class5	20.714,0	NA	25735.9	NA	NA	0	NA	NA	NA	0	NA
Fructose 2,6-biphosphate degr prod 2	563	456.048	20.7456,0	22	299	Class1	20.7487,0	496	10783.3	Class1	20.7487,0	447	18253.8	Class1	20.746,0	568	42401.8	Class2	20.7487,0	503	40471.1	Class2	20.742,0	496	33646.4	Class2	20.7473,0	304	45203.7	Class2	20.75,0	370	44314.5	Class5	20.7607,0	357	8636.98	Class5	20.7447,0	344	8347.95	Class5	20.75,0	NA	5532.13	Class5	20.758,0	460	45963
Analyte 633	564	0	20.763,0	12	319	Class1	20.762,0	NA	7603.46	Class1	20.762,0	NA	14171.3	NA	NA	0	NA	Class2	20.7607,0	NA	43240.9	Class2	20.7593,0	0	32093.8	Class2	20.7593,0	NA	47340.4	Class2	20.758,0	NA	43336.6	Class5	20.7847,0	NA	26441.3	Class5	20.762,0	0	6892.36	NA	NA	0	NA	Class5	20.766,0	NA	22505.2
linoleic acid	565	919.727	20.7852,0	22	337	Class1	20.786,0	900	61511.4	Class1	20.7847,0	928	92504	Class1	20.79,0	911	155383	Class2	20.786,0	949	173416	Class2	20.786,0	925	148151	Class2	20.7873,0	933	173867	Class2	20.79,0	947	189286	Class5	20.8033,0	906	194971	Class5	20.786,0	922	59495.3	Class5	20.7887,0	935	111536	Class5	20.7927,0	886	140570
spermidine 2	566	314.556	20.8092,0	22	314	Class1	20.81,0	0	519155	Class1	20.81,0	278	658016	Class1	20.8113,0	307	1.10538e+06	Class2	20.81,0	348	1.27773e+06	Class2	20.81,0	375	1.48922e+06	Class2	20.8113,0	350	1.60222e+06	Class2	20.8113,0	393	1.53898e+06	Class5	20.8273,0	NA	439611	Class5	20.8087,0	363	513984	Class5	20.8127,0	298	757890	Class5	20.818,0	248	717918
Elaidic acid	567	929.955	20.8458,0	22	129	Class1	20.8433,0	882	748787	Class1	20.842,0	942	1.17544e+06	Class1	20.8433,0	953	2.11079e+06	Class2	20.8393,0	911	1.6802e+06	Class2	20.8407,0	930	1.93931e+06	Class2	20.842,0	952	2.52971e+06	Class2	20.8407,0	951	2.89098e+06	Class5	20.866,0	932	1.2877e+06	Class5	20.8393,0	940	645010	Class5	20.902,0	919	624730	Class5	20.9073,0	897	1.08905e+06
trans-sinapinic acid	569	332.5	20.8601,0	18	328	NA	NA	0	NA	Class1	20.8633,0	NA	17768.5	Class1	20.866,0	NA	32620.3	Class2	20.862,0	NA	37038.2	NA	NA	0	NA	Class2	20.862,0	NA	43461.5	Class2	20.8647,0	NA	61166.1	NA	NA	0	NA	Class5	20.8633,0	383	20074.9	NA	NA	0	NA	Class5	20.87,0	NA	32023
unknown	573	623.714	20.9605,0	14	339	Class1	20.9873,0	556	5738.55	NA	NA	0	NA	Class1	20.9927,0	480	14232.5	Class2	20.9873,0	516	15116.5	Class2	20.99,0	697	20319.1	Class2	20.9833,0	655	20681.8	Class2	20.986,0	718	26786.1	NA	NA	0	NA	NA	NA	0	NA	Class5	20.89,0	537	190138	Class5	20.9007,0	708	355931
unknown	574	270.824	20.9961,0	22	131	Class1	20.9953,0	384	74681.6	Class1	20.9993,0	NA	87988.5	Class1	21.0007,0	266	181971	Class2	20.998,0	293	196021	Class2	20.998,0	282	233794	Class2	20.9993,0	0	247374	Class2	20.9993,0	326	290994	Class5	21.0087,0	42	37834.3	Class5	20.9967,0	NA	60369.2	Class5	20.998,0	195	72297.8	Class5	21.0033,0	211	163590
stearic acid	575	926.727	21.0888,0	22	132	Class1	21.0913,0	925	6.83814e+06	Class1	21.0913,0	941	9.37864e+06	Class1	21.0913,0	923	1.12871e+07	Class2	21.086,0	937	9.62135e+06	Class2	21.0847,0	943	1.03717e+07	Class2	21.0833,0	947	11304805	Class2	21.0833,0	950	1.15377e+07	Class5	21.1367,0	869	11828702	Class5	21.0793,0	907	2.94367e+06	Class5	21.1167,0	898	1.27004e+07	Class5	21.114,0	887	11734868
cystine	576	333	21.1036,0	17	353	Class1	21.1087,0	NA	12524.2	Class1	21.1087,0	NA	12235.9	NA	NA	0	NA	Class2	21.1047,0	NA	8863.55	Class2	21.1033,0	NA	5952.04	Class2	21.1047,0	333	11208.7	NA	NA	0	NA	NA	NA	0	NA	NA	NA	0	NA	NA	NA	0	NA	Class5	21.118,0	NA	18638.4
Analyte 648	577	0	21.114,0	21	204	Class1	21.1193,0	NA	193773	Class1	21.1193,0	0	225122	Class1	21.1193,0	0	296691	Class2	21.1193,0	NA	385819	Class2	21.1207,0	0	366558	Class2	21.1207,0	NA	496635	Class2	21.1207,0	NA	422257	Class5	21.1287,0	NA	313798	Class5	21.118,0	NA	35003.3	Class5	21.0593,0	NA	27822.1	NA	NA	0	NA
indole-3-acetamide 4	578	309.5	21.2209,0	15	131	Class1	21.2247,0	0	27204.8	NA	NA	0	NA	Class1	21.226,0	NA	36797.8	Class2	21.2247,0	NA	41024	Class2	21.2247,0	NA	48320.6	Class2	21.226,0	0	50435.7	Class2	21.2247,0	NA	55902.3	NA	NA	0	NA	NA	NA	0	NA	NA	NA	0	NA	NA	NA	0	NA
unknown	580	244.25	21.2486,0	20	87	Class1	21.25,0	255	28501.8	Class1	21.2447,0	NA	35521.7	Class1	21.2487,0	0	53052.1	Class2	21.2553,0	NA	42760.7	Class2	21.2593,0	NA	64938.4	Class2	21.2607,0	276	77977.5	Class2	21.2593,0	NA	86385.8	NA	NA	0	NA	Class5	21.2553,0	NA	24149.3	Class5	21.2393,0	0	30668.2	Class5	21.222,0	NA	39857.6
fructose-6-phosphate	582	285.111	21.306,0	18	348	Class1	21.3073,0	NA	8221.03	Class1	21.3127,0	238	12495.9	Class1	21.3073,0	138	15332.7	NA	NA	0	NA	Class2	21.3047,0	363	9471.61	Class2	21.3087,0	NA	11765.6	Class2	21.3047,0	365	15907.1	NA	NA	0	NA	NA	NA	0	NA	Class5	21.3153,0	485	6435.26	Class5	21.3113,0	NA	50183.4
unknown	583	309.333	21.354,0	8	174	Class1	21.354,0	0	14316.1	NA	NA	0	NA	Class1	21.362,0	NA	33067.4	NA	NA	0	NA	Class2	21.362,0	NA	19619.3	Class2	21.362,0	0	24151.3	NA	NA	0	NA	NA	NA	0	NA	NA	NA	0	NA	NA	NA	0	NA	Class5	21.3553,0	296	7259.3
Analyte 657	585	0	21.3688,0	22	117	Class1	21.3713,0	0	29860.1	Class1	21.37,0	NA	20358.2	Class1	21.3713,0	NA	78323.9	Class2	21.37,0	0	55842.9	Class2	21.3767,0	0	81073.9	Class2	21.3753,0	0	127179	Class2	21.3713,0	0	164027	Class5	21.374,0	0	14102.6	Class5	21.37,0	NA	23716.3	Class5	21.366,0	0	13605.2	Class5	21.3687,0	NA	63938.4
Analyte 659	587	0	21.4493,0	20	204	Class1	21.4393,0	NA	142742	Class1	21.438,0	NA	172950	Class1	21.4407,0	NA	340378	Class2	21.4367,0	NA	318634	Class2	21.4367,0	NA	44575.3	Class2	21.4367,0	NA	84648	Class2	21.4393,0	0	67264.4	Class5	21.442,0	NA	760822	NA	NA	0	NA	Class5	21.4367,0	NA	239417	Class5	21.4393,0	NA	90873.2
Analyte 661	588	0	21.521,0	21	122	Class1	21.5233,0	0	9389.42	Class1	21.5207,0	NA	15124.9	Class1	21.5207,0	NA	27335.4	Class2	21.522,0	NA	11385.6	Class2	21.5287,0	NA	16564.5	Class2	21.5327,0	NA	21709.8	Class2	21.53,0	0	22041.4	Class5	21.5153,0	NA	11853.2	Class5	21.5207,0	NA	9127.73	Class5	21.5153,0	NA	26560.1	Class5	21.5087,0	NA	62568.1
Analyte 663	590	0	21.5638,0	18	57	Class1	21.5687,0	NA	95100.7	Class1	21.5753,0	NA	94761.5	Class1	21.5713,0	0	296683	Class2	21.566,0	0	241473	Class2	21.574,0	0	270036	NA	NA	0	NA	Class2	21.5647,0	0	184141	NA	NA	0	NA	NA	NA	0	NA	Class5	21.5647,0	0	72068.2	Class5	21.5607,0	0	37023.3
Analyte 664	591	0	21.5911,0	21	204	Class1	21.5993,0	NA	113533	Class1	21.5993,0	0	168121	Class1	21.6007,0	0	313501	Class2	21.5927,0	0	303698	Class2	21.5953,0	NA	137466	Class2	21.5967,0	0	196944	Class2	21.5953,0	0	195666	Class5	21.6007,0	0	427878	NA	NA	0	NA	Class5	21.598,0	NA	193908	Class5	21.598,0	NA	182183
Phenyl beta-D-glucopyranoside	592	369.25	21.6017,0	9	117	Class1	21.6073,0	392	10535.1	NA	NA	0	NA	Class1	21.6047,0	386	53703.4	NA	NA	0	NA	Class2	21.602,0	0	24625.7	NA	NA	0	NA	Class2	21.6073,0	NA	63223.7	NA	NA	0	NA	NA	NA	0	NA	NA	NA	0	NA	Class5	21.6033,0	377	24198.6
Analyte 666	593	0	21.6182,0	22	328	Class1	21.6193,0	NA	15203.5	Class1	21.6167,0	0	20376.2	Class1	21.6207,0	0	39163	Class2	21.6207,0	0	39822.6	Class2	21.6233,0	NA	34852.6	Class2	21.6233,0	0	47745.2	Class2	21.6233,0	NA	52652.8	Class5	21.6207,0	NA	21774.8	Class5	21.6193,0	NA	25454.9	Class5	21.6193,0	0	30676.9	Class5	21.6233,0	NA	34485.4
Analyte 668	595	0	21.6886,0	13	355	NA	NA	0	NA	Class1	21.6833,0	0	5675.78	Class1	21.6927,0	0	9150.37	Class2	21.6927,0	NA	3680.48	Class2	21.6913,0	NA	6643.85	Class2	21.6873,0	NA	10953.2	Class2	21.694,0	0	7741.94	NA	NA	0	NA	NA	NA	0	NA	Class5	21.686,0	0	10884	Class5	21.6847,0	0	12348
Analyte 669	596	0	21.7337,0	21	204	Class1	21.7407,0	0	14925.3	Class1	21.7407,0	0	25848.4	Class1	21.742,0	0	47370.6	Class2	21.734,0	0	32447.6	Class2	21.7393,0	0	12424.5	Class2	21.7367,0	0	21604.4	Class2	21.7367,0	0	19870.4	Class5	21.742,0	0	23883	Class5	21.7353,0	NA	13385.9	Class5	21.7367,0	0	27646.1	Class5	21.7153,0	NA	1210.67
Analyte 670	597	0	21.8028,0	22	145	Class1	21.8113,0	0	34246.8	Class1	21.8073,0	0	58962	Class1	21.8087,0	NA	108829	Class2	21.8033,0	0	41927.5	Class2	21.8073,0	NA	37293.7	Class2	21.8073,0	0	48695.5	Class2	21.8073,0	0	54212.2	Class5	21.8033,0	0	18386.2	Class5	21.8033,0	0	12482.6	Class5	21.8047,0	0	28352.3	Class5	21.8033,0	0	36244.2
Analyte 673	600	0	21.8521,0	22	204	Class1	21.8553,0	0	109827	Class1	21.8553,0	0	165007	Class1	21.8553,0	0	354931	Class2	21.8527,0	0	383603	Class2	21.854,0	0	356012	Class2	21.8567,0	0	467128	Class2	21.8553,0	0	479917	Class5	21.8553,0	0	90102.3	Class5	21.8527,0	0	64049.6	Class5	21.854,0	0	85807.4	Class5	21.8567,0	0	84830.2
N-Acetyl-N-formyl-5-methoxykynurenamine 1	602	298	21.9044,0	21	132	Class1	21.906,0	0	15944.9	Class1	21.9033,0	NA	23637.3	Class1	21.9047,0	0	45406.3	Class2	21.9047,0	NA	28818.3	Class2	21.9073,0	0	25194.3	Class2	21.91,0	0	34694.3	Class2	21.9073,0	0	38015	Class5	21.9073,0	NA	38831.8	Class5	21.9087,0	0	5540.08	Class5	21.906,0	0	20178.5	Class5	21.9047,0	0	27955.9
glucose-6-phosphate 2	604	298.5	21.962,0	17	205	Class1	21.9633,0	300	17409	NA	NA	0	NA	Class1	21.9647,0	0	51735.9	NA	NA	0	NA	Class2	21.9673,0	0	29931.7	Class2	21.9687,0	0	31831.3	Class2	21.966,0	0	37049.5	NA	NA	0	NA	Class5	21.962,0	0	12658.9	NA	NA	0	NA	NA	NA	0	NA
Analyte 679	605	0	21.9927,0	22	355	Class1	21.9927,0	NA	13239.5	Class1	21.9927,0	NA	21255.8	Class1	21.9953,0	NA	33363.9	Class2	21.994,0	NA	25136.6	Class2	21.9967,0	NA	26713.9	Class2	21.9953,0	NA	28265.5	Class2	21.9993,0	NA	28017.7	Class5	21.9967,0	NA	49542.3	Class5	21.9993,0	NA	7013.2	Class5	21.9953,0	NA	28330.3	Class5	21.9953,0	NA	62840.1
Analyte 681	606	0	22.0169,0	7	191	NA	NA	0	NA	Class1	22.0167,0	NA	19929.5	Class1	22.018,0	0	45331.7	NA	NA	0	NA	NA	NA	0	NA	NA	NA	0	NA	NA	NA	0	NA	Class5	22.0247,0	0	65021.6	NA	NA	0	NA	Class5	22.0193,0	0	16956.7	Class5	22.0153,0	0	24406.5
Analyte 683	608	0	21.9914,0	16	204	Class1	22.0593,0	NA	660.387	Class1	21.9487,0	0	50338.1	Class1	21.9527,0	NA	78182.8	Class2	22.0127,0	0	26881.5	Class2	21.95,0	NA	65190.3	Class2	21.9487,0	0	40317.2	NA	NA	0	NA	Class5	21.9513,0	0	139078	NA	NA	0	NA	Class5	22.058,0	NA	297.874	Class5	22.0607,0	NA	480.615
arachidonic acid	610	702.318	22.1248,0	22	80	Class1	22.1247,0	701	26951	Class1	22.126,0	764	50721.3	Class1	22.1247,0	845	94046.7	Class2	22.1273,0	813	124269	Class2	22.13,0	802	114990	Class2	22.1287,0	819	138703	Class2	22.13,0	823	170635	Class5	22.1247,0	397	26103.3	Class5	22.1273,0	431	14590.7	Class5	22.1233,0	642	16156.5	Class5	22.1247,0	613	26237.7
tetracosane	611	785.571	22.1938,0	22	71	Class1	22.1953,0	848	174255	Class1	22.1993,0	876	334426	Class1	22.198,0	792	563240	Class2	22.1953,0	862	529868	Class2	22.1967,0	868	560144	Class2	22.1967,0	879	495769	Class2	22.1993,0	897	521555	Class5	22.2007,0	816	100142	Class5	22.1953,0	721	109637	Class5	22.1953,0	787	112124	Class5	22.194,0	429	178728
Analyte 688	612	0	22.2305,0	17	204	Class1	22.2313,0	0	23603.7	Class1	22.234,0	NA	45626.8	Class1	22.2313,0	NA	78688.2	Class2	22.23,0	0	316239	Class2	22.2327,0	0	51835	Class2	22.234,0	0	70557	Class2	22.2327,0	0	49927.1	Class5	22.2367,0	0	81541.2	NA	NA	0	NA	Class5	22.2313,0	0	21416.5	Class5	22.2313,0	NA	36545.6
unknown	613	202.429	22.2936,0	20	159	Class1	22.2913,0	NA	19572.1	Class1	22.29,0	156	35431.1	Class1	22.294,0	NA	62675.4	Class2	22.2927,0	NA	63289.1	Class2	22.2953,0	0	73757.1	Class2	22.2953,0	277	64462.5	Class2	22.294,0	192	61410.1	Class5	22.298,0	NA	15075	Class5	22.294,0	0	15001.3	Class5	22.2967,0	NA	22180.2	Class5	22.2913,0	206	29653.4
unknown	614	552.471	22.3007,0	22	67	Class1	22.3033,0	307	10540.7	Class1	22.302,0	501	26291.1	Class1	22.3047,0	552	62644.7	Class2	22.302,0	663	34080.2	Class2	22.3033,0	709	45653.5	Class2	22.306,0	532	47447.2	Class2	22.306,0	576	54441.2	Class5	22.3087,0	NA	15190	Class5	22.3007,0	NA	11759.3	Class5	22.302,0	0	12580.5	Class5	22.3033,0	325	13142.2
unknown	615	324.556	22.3129,0	19	343	Class1	22.3193,0	NA	7086.97	Class1	22.3167,0	NA	12946.6	Class1	22.3167,0	0	19343.1	Class2	22.3167,0	277	21745.9	Class2	22.3153,0	NA	20462.5	Class2	22.3153,0	0	22908.4	Class2	22.3153,0	378	23159.9	Class5	22.3153,0	215	14222.5	Class5	22.314,0	289	5800.42	Class5	22.3193,0	394	10482.8	NA	NA	0	NA
Analyte 695	617	0	22.3597,0	15	204	Class1	22.354,0	0	121482	Class1	22.354,0	0	236514	Class1	22.3553,0	0	379656	Class2	22.3607,0	0	3.90057e+06	Class2	22.3567,0	0	102297	Class2	22.358,0	0	153159	Class2	22.3593,0	0	80079.4	Class5	22.3593,0	0	931326	NA	NA	0	NA	Class5	22.3767,0	NA	55649.3	Class5	22.3553,0	NA	60074.7
Analyte 696	618	0	22.4072,0	22	342	Class1	22.406,0	NA	22998.6	Class1	22.4113,0	NA	40020.5	Class1	22.41,0	NA	54200.6	Class2	22.41,0	0	66719.9	Class2	22.41,0	NA	65768.1	Class2	22.4087,0	NA	66688.5	Class2	22.41,0	0	68797.7	Class5	22.414,0	NA	30131.5	Class5	22.41,0	NA	24830.2	Class5	22.41,0	NA	31673.9	Class5	22.414,0	NA	32673.9
Analyte 697	619	0	22.4152,0	10	157	Class1	22.4167,0	0	17362.4	Class1	22.4153,0	NA	33419.6	Class1	22.4167,0	0	48052.1	Class2	22.418,0	0	1.03902e+06	Class2	22.418,0	NA	26308.7	Class2	22.4167,0	0	37310.1	Class2	22.418,0	NA	15946.2	Class5	22.422,0	0	18592.8	NA	NA	0	NA	NA	NA	0	NA	NA	NA	0	NA
6-phosphogluconic acid	621	455.909	22.4405,0	22	318	Class1	22.4407,0	445	12806	Class1	22.442,0	394	26302.9	Class1	22.4447,0	507	39291.2	Class2	22.442,0	486	39221.4	Class2	22.4447,0	596	37731.4	Class2	22.4433,0	622	40636.3	Class2	22.4433,0	574	41823.9	Class5	22.446,0	394	26217.7	Class5	22.442,0	393	9913.93	Class5	22.442,0	422	20600.1	Class5	22.4487,0	293	49465.2
Analyte 700	622	0	22.4616,0	9	130	Class1	22.458,0	0	8310.38	Class1	22.458,0	NA	19406	Class1	22.4607,0	NA	30225	NA	NA	0	NA	NA	NA	0	NA	NA	NA	0	NA	NA	NA	0	NA	Class5	22.4633,0	NA	30275.7	NA	NA	0	NA	Class5	22.462,0	NA	21199.6	Class5	22.466,0	0	33607.7
Analyte 701	623	0	22.5228,0	22	117	Class1	22.51,0	NA	34454.5	Class1	22.51,0	NA	92930.3	Class1	22.514,0	NA	147382	Class2	22.562,0	NA	230186	Class2	22.5713,0	NA	110248	Class2	22.514,0	NA	89378.1	Class2	22.5713,0	NA	189135	Class5	22.5193,0	NA	47391.5	Class5	22.5153,0	NA	20192	Class5	22.5647,0	0	27398.7	Class5	22.5207,0	NA	115737
DL-dihydrosphingosine 2	624	523.444	22.5919,0	20	204	Class1	22.5513,0	608	82746.9	Class1	22.55,0	519	179707	Class1	22.5513,0	0	246204	Class2	22.5513,0	NA	1.11766e+06	Class2	22.5487,0	461	95302.3	Class2	22.5513,0	552	178911	Class2	22.55,0	510	129185	Class5	22.5593,0	573	583364	NA	NA	0	NA	Class5	22.554,0	465	71633.3	Class5	22.554,0	478	182411
Analyte 703	625	0	22.553,0	9	217	Class1	22.5607,0	NA	29022.9	Class1	22.5633,0	NA	75845.5	Class1	22.4753,0	NA	46227.7	NA	NA	0	NA	NA	NA	0	NA	NA	NA	0	NA	NA	NA	0	NA	Class5	22.574,0	NA	145242	NA	NA	0	NA	NA	NA	0	NA	Class5	22.57,0	NA	186124
Albendazole 1	628	392	22.642,0	3	87	Class1	22.6407,0	392	11457.4	Class1	22.642,0	NA	25564.4	Class1	22.6433,0	NA	35563.1	NA	NA	0	NA	NA	NA	0	NA	NA	NA	0	NA	NA	NA	0	NA	NA	NA	0	NA	NA	NA	0	NA	NA	NA	0	NA	NA	NA	0	NA
Arachidic acid	629	920.273	22.7122,0	22	132	Class1	22.714,0	917	216088	Class1	22.714,0	912	510247	Class1	22.7153,0	947	661985	Class2	22.7153,0	948	587344	Class2	22.7153,0	944	655698	Class2	22.7167,0	951	674426	Class2	22.7167,0	952	747817	Class5	22.7193,0	882	575890	Class5	22.714,0	876	79881.8	Class5	22.714,0	883	210368	Class5	22.7167,0	890	375249
unknown	630	337.917	22.7419,0	22	187	Class1	22.7433,0	288	39631.1	Class1	22.742,0	0	95677.8	Class1	22.746,0	0	116345	Class2	22.7433,0	NA	139416	Class2	22.7447,0	0	129381	Class2	22.7433,0	0	123761	Class2	22.746,0	341	125454	Class5	22.746,0	NA	52301.3	Class5	22.7433,0	303	22005	Class5	22.7447,0	NA	40781.9	Class5	22.746,0	NA	68281
unknown	632	427.2	22.783,0	11	217	Class1	22.7833,0	516	20508.1	Class1	22.7847,0	298	39125.8	Class1	22.786,0	451	53228.9	NA	NA	0	NA	NA	NA	0	NA	NA	NA	0	NA	NA	NA	0	NA	Class5	22.7967,0	596	70288	NA	NA	0	NA	Class5	22.7927,0	421	30412.8	Class5	22.794,0	607	73869.6
cytidine-monophosphate degr prod	633	419.5	22.8709,0	21	357	Class1	22.8727,0	NA	8090.51	Class1	22.8727,0	0	16262.8	Class1	22.874,0	0	20032.5	Class2	22.8713,0	462	6093.02	Class2	22.874,0	NA	7927.02	Class2	22.8713,0	NA	8225.93	Class2	22.8713,0	0	8984.19	Class5	22.8753,0	NA	14267.7	NA	NA	0	NA	Class5	22.8753,0	NA	9580.49	Class5	22.878,0	NA	36530.1
saccharopine 3	634	383.954	22.9296,0	22	314	Class1	22.93,0	311	71020.9	Class1	22.9313,0	376	163977	Class1	22.9327,0	387	193353	Class2	22.9313,0	375	219951	Class2	22.9327,0	391	250536	Class2	22.9327,0	402	265355	Class2	22.9327,0	401	247031	Class5	22.9353,0	355	108808	Class5	22.9313,0	356	82156.1	Class5	22.934,0	459	112328	Class5	22.938,0	329	109893
Analyte 716	635	0	22.9751,0	19	145	Class1	22.9767,0	NA	15748.3	Class1	22.9753,0	NA	32106.3	Class1	22.9793,0	NA	41485.2	Class2	22.974,0	0	21601.8	Class2	22.9793,0	0	23264.6	Class2	22.9833,0	NA	32543.5	NA	NA	0	NA	NA	NA	0	NA	Class5	22.974,0	NA	7440.87	Class5	22.9807,0	0	22556.8	Class5	22.9793,0	0	41912.1
biotin	636	243	23.0073,0	20	174	Class1	23.0073,0	0	27671.2	Class1	23.006,0	0	67875.2	Class1	23.0073,0	0	91616	Class2	23.014,0	NA	29988.6	Class2	23.0087,0	NA	38084.4	Class2	23.014,0	0	39736.4	Class2	23.0127,0	NA	36908.1	NA	NA	0	NA	Class5	23.0087,0	0	8111.31	Class5	23.01,0	NA	10356.7	Class5	23.0087,0	0	13189.3
unknown	637	464.75	23.0319,0	20	205	Class1	23.0353,0	0	10399.1	Class1	23.0327,0	NA	25304.9	Class1	23.0367,0	0	35494	Class2	23.0313,0	0	35773.3	Class2	23.0327,0	0	24897.1	Class2	23.034,0	468	28484.2	Class2	23.0367,0	0	31231.3	NA	NA	0	NA	Class5	23.0353,0	0	4776.24	Class5	23.042,0	NA	6779.5	NA	NA	0	NA
Analyte 719	638	0	23.0937,0	21	204	Class1	23.102,0	NA	35744.9	Class1	23.1007,0	0	72110.7	Class1	23.1033,0	NA	94577.4	Class2	23.1007,0	NA	420023	Class2	23.0953,0	NA	40515.9	Class2	23.098,0	NA	69835.4	Class2	23.0913,0	NA	60821.2	Class5	23.1033,0	NA	315637	NA	NA	0	NA	Class5	23.102,0	NA	19721.7	Class5	23.1087,0	0	22915
Neohesperidin	640	477.895	23.1614,0	19	217	Class1	23.1647,0	456	41639.1	Class1	23.1673,0	617	69659.5	Class1	23.166,0	478	85238.2	Class2	23.162,0	506	102951	Class2	23.1647,0	546	92010.9	Class2	23.1633,0	569	99754.1	Class2	23.166,0	493	78360	NA	NA	0	NA	Class5	23.1633,0	391	23376.3	NA	NA	0	NA	NA	NA	0	NA
Analyte 725	643	0	23.1995,0	22	122	Class1	23.1993,0	0	1.26009e+06	Class1	23.1993,0	0	2.49183e+06	Class1	23.2007,0	0	3.87585e+06	Class2	23.1967,0	0	1.87156e+06	Class2	23.1993,0	0	2.56027e+06	Class2	23.1993,0	0	2.62377e+06	Class2	23.1993,0	0	3.42191e+06	Class5	23.2127,0	0	1.59793e+06	Class5	23.2007,0	0	1.04336e+06	Class5	23.2113,0	0	1.72137e+06	Class5	23.2327,0	0	3.7109e+06
piceatannol 2	644	387	23.2376,0	14	131	Class1	23.2407,0	NA	13809	NA	NA	0	NA	Class1	23.2433,0	0	51816.2	Class2	23.238,0	NA	47265.5	Class2	23.2407,0	365	48944.5	Class2	23.2407,0	NA	55808.2	Class2	23.2407,0	308	82941.9	Class5	23.2433,0	436	19115.9	Class5	23.2353,0	519	12555.3	NA	NA	0	NA	NA	NA	0	NA
unknown	645	505.444	23.2436,0	10	73	Class1	23.2473,0	546	107895	Class1	23.2473,0	413	269449	Class1	23.246,0	463	468237	NA	NA	0	NA	NA	NA	0	NA	NA	NA	0	NA	NA	NA	0	NA	NA	NA	0	NA	NA	NA	0	NA	Class5	23.2487,0	NA	184750	NA	NA	0	NA
Analyte 729	646	0	23.3758,0	22	57	Class1	23.3713,0	NA	42555.8	Class1	23.3767,0	NA	78322	Class1	23.3753,0	NA	112746	Class2	23.378,0	NA	78347.1	Class2	23.3807,0	0	105230	Class2	23.3847,0	NA	100282	Class2	23.3873,0	NA	119695	Class5	23.3807,0	NA	64237.2	Class5	23.3807,0	0	41066.9	Class5	23.374,0	0	60791.3	Class5	23.374,0	0	115660
Dioctyl phthalate	651	889.545	23.4892,0	22	149	Class1	23.494,0	894	865617	Class1	23.4953,0	909	1.94258e+06	Class1	23.4953,0	895	2.78219e+06	Class2	23.49,0	901	2.19364e+06	Class2	23.4927,0	906	1.86559e+06	Class2	23.494,0	869	2.00587e+06	Class2	23.4927,0	893	2.37437e+06	Class5	23.4927,0	916	2.88072e+06	Class5	23.4913,0	912	388336	Class5	23.4887,0	897	797205	Class5	23.4873,0	916	941503
arbutin	652	497.667	23.5038,0	15	204	Class1	23.5007,0	0	82424.4	Class1	23.5007,0	0	187986	Class1	23.5007,0	0	262630	Class2	23.5273,0	613	487763	NA	NA	0	NA	Class2	23.4993,0	330	73610.9	Class2	23.5007,0	0	64248.1	Class5	23.522,0	0	620405	NA	NA	0	NA	Class5	23.5047,0	0	182463	Class5	23.5073,0	550	295314
unknown	653	378.909	23.563,0	21	383	Class1	23.5647,0	430	45537.2	Class1	23.566,0	NA	90159.4	Class1	23.5673,0	432	106617	Class2	23.5647,0	339	88566.5	Class2	23.5633,0	389	107715	Class2	23.5673,0	NA	112088	Class2	23.5647,0	439	111801	Class5	23.57,0	291	204231	Class5	23.5647,0	NA	22652.9	Class5	23.5647,0	305	66570.2	Class5	23.5687,0	NA	137624
2-Monopalmitin	654	844.727	23.5688,0	22	129	Class1	23.57,0	718	238891	Class1	23.57,0	825	511195	Class1	23.5727,0	881	733763	Class2	23.57,0	900	677950	Class2	23.5713,0	804	780194	Class2	23.5713,0	897	959064	Class2	23.5713,0	883	988161	Class5	23.578,0	760	373651	Class5	23.57,0	877	226810	Class5	23.5713,0	819	299963	Class5	23.5753,0	825	281300
unknown	657	470.111	23.6997,0	16	129	Class1	23.7047,0	372	16381.4	Class1	23.698,0	456	38969.1	Class1	23.7033,0	601	53797	NA	NA	0	NA	Class2	23.7007,0	NA	36507	Class2	23.694,0	366	41854.3	NA	NA	0	NA	NA	NA	0	NA	NA	NA	0	NA	Class5	23.7073,0	517	23363	Class5	23.7073,0	444	32116
Analyte 744	659	0	23.7804,0	20	219	Class1	23.782,0	0	109722	Class1	23.782,0	0	212669	Class1	23.782,0	NA	284473	Class2	23.7793,0	NA	32329.1	Class2	23.7793,0	0	28366.5	Class2	23.7807,0	NA	32683.9	Class2	23.782,0	NA	33396.7	Class5	23.814,0	0	413278	Class5	23.7767,0	0	26566.2	Class5	23.7913,0	0	217954	Class5	23.7967,0	0	622629
1-Monopalmitin	660	921.818	23.8402,0	22	371	Class1	23.8393,0	929	1.03675e+06	Class1	23.8393,0	937	1.67714e+06	Class1	23.8407,0	938	2.04986e+06	Class2	23.842,0	937	2.25546e+06	Class2	23.842,0	937	2.44135e+06	Class2	23.8433,0	945	2.70226e+06	Class2	23.8447,0	928	2.71404e+06	Class5	23.85,0	853	1.38603e+06	Class5	23.8433,0	918	1.08152e+06	Class5	23.846,0	900	1.34346e+06	Class5	23.8473,0	888	1.23292e+06
unknown	661	680.9	23.8797,0	22	361	Class1	23.8807,0	887	257410	Class1	23.882,0	883	478371	Class1	23.882,0	881	693668	Class2	23.8793,0	747	36209	Class2	23.8807,0	554	50265.6	Class2	23.8793,0	692	90924	Class2	23.8793,0	658	89824.1	Class5	23.9113,0	889	2.90144e+06	Class5	23.8753,0	637	17836.7	Class5	23.8887,0	861	303960	Class5	23.894,0	763	150102
Alizarin	662	379.5	23.9089,0	22	370	Class1	23.9113,0	374	54054	Class1	23.91,0	429	94362.1	Class1	23.9113,0	405	120740	Class2	23.9073,0	356	33380.4	Class2	23.9113,0	350	40428	Class2	23.91,0	389	57847.4	Class2	23.9113,0	305	49620.1	Class5	23.9233,0	384	126251	Class5	23.91,0	349	49419.7	Class5	23.9127,0	470	110944	Class5	23.918,0	404	400918
Analyte 748	663	0	23.9194,0	20	191	Class1	23.9193,0	0	133205	Class1	23.9193,0	0	223688	Class1	23.922,0	0	351912	Class2	23.922,0	0	54571.4	Class2	23.9153,0	NA	42601.4	Class2	23.9233,0	0	66043	Class2	23.9193,0	0	71684	Class5	23.934,0	0	966272	Class5	23.9167,0	0	18213.2	Class5	23.9313,0	0	374043	Class5	23.9313,0	0	483809
Analyte 749	664	0	23.9727,0	22	57	Class1	23.9753,0	NA	86403.6	Class1	23.9687,0	NA	132152	Class1	23.9793,0	NA	188072	Class2	23.974,0	0	108347	Class2	23.9753,0	NA	121526	Class2	23.9727,0	0	170574	Class2	23.9767,0	NA	244404	Class5	23.9833,0	0	292210	Class5	23.978,0	0	58350.8	Class5	23.9753,0	NA	99134.6	Class5	23.9807,0	0	73531.3
unknown	665	641.955	24.0641,0	22	145	Class1	24.0647,0	644	38828.9	Class1	24.066,0	647	102975	Class1	24.0687,0	605	94905.7	Class2	24.066,0	619	38025.8	Class2	24.066,0	661	31946.5	Class2	24.0647,0	627	39984.2	Class2	24.0673,0	655	56430.4	Class5	24.078,0	643	67468.3	Class5	24.0633,0	623	29185.3	Class5	24.07,0	580	52745.9	Class5	24.074,0	667	133462
prostaglandin A2 1	666	327.333	24.104,0	4	275	Class1	24.1087,0	0	15354.2	Class1	24.114,0	367	26128.5	Class1	24.114,0	263	33849.1	NA	NA	0	NA	NA	NA	0	NA	NA	NA	0	NA	NA	NA	0	NA	NA	NA	0	NA	NA	NA	0	NA	NA	NA	0	NA	NA	NA	0	NA
unknown	668	265.5	24.2169,0	7	173	Class1	24.1967,0	163	793793	NA	NA	0	NA	Class1	24.1993,0	212	1.01696e+06	NA	NA	0	NA	NA	NA	0	NA	NA	NA	0	NA	NA	NA	0	NA	NA	NA	0	NA	NA	NA	0	NA	Class5	24.242,0	273	1.67296e+06	Class5	24.2473,0	221	2.11624e+06
sucrose	669	913.591	24.1918,0	22	361	Class1	24.2127,0	922	18006808	Class1	24.2113,0	924	2.02446e+07	Class1	24.214,0	898	2.08081e+07	Class2	24.2047,0	937	1.82107e+07	Class2	24.1967,0	936	1.47127e+07	Class2	24.1993,0	931	17080578	Class2	24.198,0	930	1.61924e+07	Class5	24.2247,0	909	1.45525e+07	Class5	24.1687,0	921	1.25745e+06	Class5	24.2007,0	913	7.59459e+06	Class5	24.2687,0	903	36278748
unknown	670	267	24.2624,0	3	275	Class1	24.2513,0	267	18864.4	Class1	24.2513,0	NA	19817.4	NA	NA	0	NA	NA	NA	0	NA	NA	NA	0	NA	NA	NA	0	NA	NA	NA	0	NA	NA	NA	0	NA	NA	NA	0	NA	Class5	24.2847,0	0	39141.6	NA	NA	0	NA
Behenic acid	671	871.15	24.2541,0	20	132	Class1	24.2633,0	890	457578	Class1	24.2647,0	874	486135	Class1	24.266,0	889	478237	Class2	24.2633,0	907	570661	Class2	24.258,0	942	943871	Class2	24.2607,0	927	974634	Class2	24.258,0	936	1.10098e+06	NA	NA	0	NA	Class5	24.246,0	862	142925	NA	NA	0	NA	Class5	24.2887,0	410	475738
unknown	672	290.833	24.3155,0	8	397	Class1	24.322,0	NA	7560.52	NA	NA	0	NA	Class1	24.326,0	0	5433.71	NA	NA	0	NA	Class2	24.3193,0	268	7127.65	NA	NA	0	NA	Class2	24.318,0	320	11435.5	NA	NA	0	NA	NA	NA	0	NA	NA	NA	0	NA	NA	NA	0	NA
lactose 2	673	307.727	24.3351,0	11	204	Class1	24.338,0	117	98420.5	Class1	24.3367,0	253	82783.4	Class1	24.3407,0	288	67230.4	NA	NA	0	NA	NA	NA	0	NA	NA	NA	0	NA	NA	NA	0	NA	NA	NA	0	NA	NA	NA	0	NA	NA	NA	0	NA	NA	NA	0	NA
cellobiose 1	674	449.933	24.3733,0	18	259	Class1	24.3713,0	445	26284.2	Class1	24.374,0	493	34405.4	Class1	24.3767,0	409	41978.6	Class2	24.3687,0	NA	13462.7	NA	NA	0	NA	NA	NA	0	NA	Class2	24.37,0	302	20305.1	Class5	24.4233,0	687	54439.4	Class5	24.3673,0	460	8636.83	Class5	24.3847,0	564	44417.7	Class5	24.3887,0	423	69405.2
unknown	675	377.25	24.3871,0	6	186	Class1	24.3887,0	NA	6136.44	Class1	24.3847,0	379	7086.52	Class1	24.39,0	281	10315.1	NA	NA	0	NA	NA	NA	0	NA	NA	NA	0	NA	NA	NA	0	NA	NA	NA	0	NA	NA	NA	0	NA	NA	NA	0	NA	Class5	24.406,0	327	20518
lactulose 2	677	421.667	24.4504,0	9	437	Class1	24.442,0	405	8713.81	Class1	24.4407,0	306	10174.8	Class1	24.4393,0	310	11562.4	NA	NA	0	NA	NA	NA	0	NA	NA	NA	0	NA	NA	NA	0	NA	Class5	24.498,0	NA	16701.6	NA	NA	0	NA	Class5	24.4607,0	575	38306	Class5	24.4647,0	591	48873.2
estrone 1	684	446.909	24.8444,0	22	372	Class1	24.838,0	579	128212	Class1	24.838,0	505	192876	Class1	24.8407,0	488	275131	Class2	24.8513,0	357	100858	Class2	24.8553,0	528	101663	Class2	24.8553,0	496	128901	Class2	24.8553,0	579	129242	Class5	24.85,0	432	75264.1	Class5	24.8527,0	496	61902.9	Class5	24.842,0	316	150824	Class5	24.8367,0	562	717894
resveratrol 1	687	369.364	24.9339,0	22	252	Class1	24.9327,0	380	751607	Class1	24.9327,0	392	1.24825e+06	Class1	24.934,0	398	1.75643e+06	Class2	24.934,0	365	1.22247e+06	Class2	24.934,0	340	636454	Class2	24.934,0	369	914071	Class2	24.9353,0	361	947087	Class5	24.966,0	426	1.09836e+06	Class5	24.9353,0	323	133084	Class5	24.942,0	402	1.03127e+06	Class5	24.9727,0	405	5.60803e+06
unknown	688	822.5	24.9651,0	3	87	Class1	24.966,0	845	4.4656e+06	Class1	24.9647,0	NA	6.01903e+06	Class1	24.9647,0	800	7.37302e+06	NA	NA	0	NA	NA	NA	0	NA	NA	NA	0	NA	NA	NA	0	NA	NA	NA	0	NA	NA	NA	0	NA	NA	NA	0	NA	NA	NA	0	NA
trehalose	689	916.773	25.0279,0	22	191	Class1	25.026,0	932	3.19437e+07	Class1	25.026,0	935	3.56475e+07	Class1	25.026,0	928	3.70994e+07	Class2	25.0327,0	941	4.24518e+07	Class2	25.0287,0	927	4.25771e+07	Class2	25.0287,0	929	4.3094e+07	Class2	25.0313,0	936	4.36163e+07	Class5	25.0807,0	896	4.50808e+07	Class5	25.0393,0	938	4.56868e+07	Class5	25.062,0	933	5.63061e+07	Class5	25.0793,0	928	6.42422e+07
Lactobionic Acid 1	693	589.2	25.0765,0	20	204	Class1	25.0687,0	741	1.23949e+06	Class1	25.0687,0	734	1.33102e+06	Class1	25.0713,0	720	1.34729e+06	Class2	25.0727,0	522	1.08236e+06	Class2	25.0687,0	524	127931	Class2	25.07,0	562	174377	Class2	25.0767,0	464	191597	Class5	25.114,0	285	398544	Class5	25.0767,0	511	1.34714e+06	Class5	25.138,0	484	70611.6	Class5	25.11,0	668	2.63347e+06
N-Oleoyldopamine 2	694	220.364	25.1003,0	12	70	Class1	25.0993,0	201	49290.8	Class1	25.102,0	209	46432.4	Class1	25.1033,0	170	57620.7	Class2	25.106,0	220	46239	Class2	25.1047,0	239	100845	NA	NA	0	NA	Class2	25.1087,0	NA	22832.5	NA	NA	0	NA	Class5	25.1087,0	253	15265.2	NA	NA	0	NA	NA	NA	0	NA
maltose	695	736.857	25.1151,0	7	160	Class1	25.122,0	649	18763.7	Class1	25.122,0	724	21825.1	Class1	25.126,0	637	22369.3	NA	NA	0	NA	NA	NA	0	NA	NA	NA	0	NA	NA	NA	0	NA	NA	NA	0	NA	NA	NA	0	NA	NA	NA	0	NA	Class5	25.07,0	745	178461
unknown	698	551.417	25.2024,0	12	204	Class1	25.2087,0	438	50265.8	Class1	25.2073,0	450	54355.5	Class1	25.2113,0	426	55969.2	Class2	25.2127,0	585	126213	Class2	25.2073,0	546	72642.9	Class2	25.2113,0	576	81394.9	Class2	25.2127,0	547	77390.5	Class5	25.2327,0	618	51886.1	NA	NA	0	NA	NA	NA	0	NA	Class5	25.114,0	747	3.78481e+06
Monostearin	700	835.909	25.2636,0	22	399	Class1	25.2607,0	818	792534	Class1	25.262,0	837	880605	Class1	25.262,0	819	840108	Class2	25.266,0	831	1.22666e+06	Class2	25.2633,0	845	1.18492e+06	Class2	25.2647,0	847	1.18162e+06	Class2	25.266,0	849	1.18119e+06	Class5	25.2847,0	778	420111	Class5	25.2647,0	845	1.20873e+06	Class5	25.274,0	802	1.27745e+06	Class5	25.2807,0	797	1.06954e+06
Sophorose 1	701	716.273	25.2989,0	22	319	Class1	25.298,0	718	59330.5	Class1	25.298,0	604	75930.3	Class1	25.2993,0	744	67690	Class2	25.2993,0	444	40184.9	Class2	25.2993,0	657	34806.8	Class2	25.2993,0	477	32129	Class2	25.2993,0	813	33692.2	Class5	25.318,0	616	12996.4	Class5	25.3007,0	822	116709	Class5	25.31,0	717	59742.4	Class5	25.318,0	726	61753.4
4',7-dihyroxyflavanone 2	702	296.474	25.3148,0	19	398	Class1	25.314,0	257	49526.2	Class1	25.3127,0	284	61398.5	Class1	25.3113,0	380	55291.7	NA	NA	0	NA	Class2	25.31,0	233	12541.6	Class2	25.3127,0	239	16308.7	NA	NA	0	NA	Class5	25.3327,0	339	45865.7	Class5	25.314,0	324	56388	Class5	25.3247,0	319	138228	Class5	25.3353,0	357	552068
15-Keto-prostaglandin F2alpha	703	428.227	25.3388,0	22	282	Class1	25.338,0	448	109404	Class1	25.3367,0	487	130324	Class1	25.3393,0	399	129048	Class2	25.342,0	442	171590	Class2	25.338,0	398	109270	Class2	25.338,0	393	118411	Class2	25.3407,0	506	163162	Class5	25.366,0	302	63657.1	Class5	25.342,0	478	74309.1	Class5	25.3513,0	504	127304	Class5	25.3647,0	471	364652
Cellobiotol	704	582.429	25.3473,0	14	204	Class1	25.3487,0	631	228612	Class1	25.3447,0	519	258924	Class1	25.35,0	625	266639	Class2	25.3487,0	561	247932	Class2	25.3447,0	526	77973.6	Class2	25.3473,0	452	88312.6	Class2	25.3487,0	412	82372	Class5	25.358,0	753	540741	NA	NA	0	NA	NA	NA	0	NA	Class5	25.358,0	695	1.02989e+06
squalene	705	752.955	25.5477,0	22	69	Class1	25.5473,0	739	220356	Class1	25.5473,0	790	280685	Class1	25.55,0	661	277711	Class2	25.5473,0	774	291941	Class2	25.5487,0	673	245481	Class2	25.5487,0	681	297797	Class2	25.5487,0	802	235484	Class5	25.5687,0	714	202069	Class5	25.5487,0	671	140469	Class5	25.5567,0	692	235501	Class5	25.5687,0	829	992187
Gentiobiose 2	708	698.4	25.6191,0	20	204	Class1	25.6207,0	768	391469	Class1	25.6193,0	723	443765	Class1	25.622,0	681	427970	Class2	25.6207,0	684	200267	Class2	25.622,0	646	82468.4	Class2	25.6207,0	662	91303.4	Class2	25.622,0	582	97558	Class5	25.6313,0	736	371330	Class5	25.618,0	790	491251	Class5	25.6233,0	752	635508	Class5	25.6353,0	743	1.85091e+06
Lignoceric acid	709	898.545	25.6708,0	22	132	Class1	25.6727,0	907	585714	Class1	25.6727,0	907	619951	Class1	25.6727,0	883	631374	Class2	25.6727,0	905	739882	Class2	25.674,0	900	911238	Class2	25.674,0	890	674309	Class2	25.674,0	912	708598	Class5	25.682,0	842	203553	Class5	25.6673,0	888	196335	Class5	25.6713,0	877	330138	Class5	25.6873,0	886	1.40318e+06
(+)-catechin	711	232.917	25.7469,0	17	325	Class1	25.7513,0	NA	8748.8	Class1	25.7473,0	306	10315.4	Class1	25.7487,0	259	8784	NA	NA	0	NA	NA	NA	0	NA	Class2	25.7527,0	266	8967.15	Class2	25.7513,0	219	9349.07	NA	NA	0	NA	Class5	25.7447,0	197	9424.92	Class5	25.7487,0	287	7514.22	NA	NA	0	NA
melibiose 1	712	808.545	25.7892,0	22	204	Class1	25.8007,0	831	233064	Class1	25.802,0	919	261185	Class1	25.8033,0	939	256060	Class2	25.8007,0	718	44593.3	Class2	25.8007,0	585	33402.9	Class2	25.8007,0	722	39255.7	Class2	25.8047,0	752	33065.5	Class5	25.8047,0	764	52579.3	Class5	25.7207,0	783	64266.3	Class5	25.7993,0	856	90863.1	Class5	25.8073,0	880	584048
unknown	715	447.923	25.9266,0	13	204	Class1	25.9273,0	367	29513	Class1	25.926,0	584	31154.3	Class1	25.9287,0	415	33178.1	NA	NA	0	NA	Class2	25.9287,0	337	10185.5	Class2	25.9287,0	419	11942.9	NA	NA	0	NA	Class5	25.9353,0	441	31073.4	NA	NA	0	NA	Class5	25.9287,0	428	35583.6	Class5	25.9327,0	399	104519
unknown	716	623.737	26.0593,0	19	204	Class1	26.0113,0	421	39441	Class1	26.01,0	661	47293.7	Class1	26.0127,0	768	51340.5	Class2	26.1087,0	600	11943.8	Class2	26.1047,0	357	17839.6	Class2	26.11,0	655	19579.7	Class2	26.1047,0	342	32510.7	NA	NA	0	NA	NA	NA	0	NA	Class5	26.0087,0	639	20051.9	Class5	26.014,0	769	83030.3
Analyte 811	719	0	26.1213,0	9	57	NA	NA	0	NA	Class1	26.1233,0	NA	42861.6	Class1	26.1273,0	NA	47917	NA	NA	0	NA	Class2	26.1233,0	0	35378.1	NA	NA	0	NA	Class2	26.1233,0	NA	39652.2	Class5	26.1273,0	NA	233233	NA	NA	0	NA	NA	NA	0	NA	NA	NA	0	NA
Galactinol 3	720	624	26.2662,0	19	204	Class1	26.3007,0	637	76548.5	Class1	26.3033,0	744	78533	Class1	26.3073,0	776	116520	NA	NA	0	NA	NA	NA	0	NA	Class2	26.2353,0	441	17168.4	Class2	26.2393,0	475	19325.8	Class5	26.3047,0	559	99815.4	NA	NA	0	NA	Class5	26.2993,0	794	129588	Class5	26.3073,0	794	381239
naringenin 3	724	296	26.5457,0	5	117	Class1	26.542,0	289	30364.4	Class1	26.5433,0	NA	45729.6	NA	NA	0	NA	NA	NA	0	NA	NA	NA	0	NA	Class2	26.546,0	NA	83907.8	Class2	26.5433,0	NA	38363.6	Class5	26.554,0	303	61043	NA	NA	0	NA	NA	NA	0	NA	NA	NA	0	NA
unknown	726	512.167	26.5678,0	22	411	Class1	26.5713,0	0	26847.3	Class1	26.57,0	459	27136.1	Class1	26.57,0	0	30868.2	Class2	26.5687,0	0	18195	Class2	26.57,0	478	21846.4	Class2	26.5727,0	0	27145.1	Class2	26.574,0	472	27352.6	Class5	26.5767,0	0	31326.2	Class5	26.57,0	0	25326.4	Class5	26.5687,0	0	22839.7	Class5	26.5753,0	461	87164
unknown	727	646.5	26.6212,0	16	204	Class1	26.6327,0	644	52514.9	Class1	26.6273,0	584	79454	Class1	26.6327,0	588	94499.6	Class2	26.6087,0	562	26683.8	NA	NA	0	NA	Class2	26.6073,0	406	59369.2	Class2	26.6073,0	353	48678.5	Class5	26.6367,0	784	72193.5	NA	NA	0	NA	Class5	26.63,0	797	80906.8	Class5	26.6353,0	871	181674
Tetrahydrocorticosterone 3	729	366.5	26.8054,0	14	149	NA	NA	0	NA	Class1	26.806,0	0	22767.8	Class1	26.8087,0	0	40790.6	Class2	26.806,0	0	36159.8	Class2	26.8087,0	0	51163.1	Class2	26.81,0	402	56730.8	Class2	26.8087,0	NA	130031	NA	NA	0	NA	NA	NA	0	NA	NA	NA	0	NA	NA	NA	0	NA
Cerotinic acid	732	850.455	26.996,0	22	132	Class1	26.9967,0	913	146129	Class1	26.9993,0	889	173441	Class1	26.9993,0	912	321681	Class2	26.9993,0	909	249902	Class2	27.0007,0	921	550833	Class2	26.9993,0	921	535489	Class2	27.0007,0	942	579558	Class5	27.0007,0	674	48214.4	Class5	26.9967,0	803	31633.4	Class5	26.9967,0	543	33058.7	Class5	27.0007,0	812	125579
unknown	733	372.1	27.0368,0	22	103	Class1	27.038,0	377	43601.2	Class1	27.038,0	326	55425.6	Class1	27.0407,0	398	87608.5	Class2	27.038,0	406	71053	Class2	27.0407,0	400	108463	Class2	27.0393,0	401	147728	Class2	27.0393,0	371	138786	Class5	27.046,0	345	139010	Class5	27.0393,0	NA	14196.8	Class5	27.0393,0	NA	24690.5	Class5	27.042,0	281	25986
4-Androsten-11beta-ol-3,17-dione 1	734	348	27.0854,0	19	173	Class1	27.0833,0	0	7865.95	Class1	27.0873,0	0	16996.9	Class1	27.086,0	0	23001.8	NA	NA	0	NA	Class2	27.0927,0	0	13399.4	Class2	27.086,0	0	21325.9	Class2	27.0887,0	0	21797.8	NA	NA	0	NA	NA	NA	0	NA	Class5	27.0887,0	0	8337.7	Class5	27.09,0	0	15501
Analyte 829	735	0	27.1347,0	12	199	Class1	27.1367,0	0	6298.45	Class1	27.138,0	NA	11379	Class1	27.1273,0	0	18005.5	Class2	27.1367,0	0	21296.5	Class2	27.1367,0	NA	12196	Class2	27.138,0	0	10181.6	Class2	27.1367,0	0	20600.1	NA	NA	0	NA	NA	NA	0	NA	NA	NA	0	NA	NA	NA	0	NA
Analyte 830	736	0	27.1484,0	15	398	Class1	27.1473,0	0	11040.6	Class1	27.1513,0	NA	29205.6	Class1	27.1487,0	0	39685.5	Class2	27.158,0	NA	8692.46	NA	NA	0	NA	NA	NA	0	NA	Class2	27.1553,0	NA	14644.3	Class5	27.138,0	NA	19578.6	NA	NA	0	NA	Class5	27.1447,0	0	12030.5	Class5	27.1327,0	0	165437
Analyte 831	737	0	27.1723,0	11	229	NA	NA	0	NA	Class1	27.1713,0	NA	19529.5	Class1	27.174,0	NA	21055	NA	NA	0	NA	NA	NA	0	NA	NA	NA	0	NA	NA	NA	0	NA	NA	NA	0	NA	NA	NA	0	NA	NA	NA	0	NA	NA	NA	0	NA
unknown	738	453.3	27.1916,0	10	218	NA	NA	0	NA	Class1	27.19,0	453	14612.2	Class1	27.194,0	310	12853.5	NA	NA	0	NA	Class2	27.1927,0	495	21110.5	Class2	27.19,0	475	15775.8	Class2	27.1967,0	390	14654.9	NA	NA	0	NA	NA	NA	0	NA	NA	NA	0	NA	NA	NA	0	NA
Analyte 833	739	0	27.2072,0	10	425	Class1	27.206,0	NA	4623.3	NA	NA	0	NA	Class1	27.2033,0	0	6216.96	NA	NA	0	NA	Class2	27.2073,0	0	7321.5	NA	NA	0	NA	Class2	27.2127,0	0	4785.17	NA	NA	0	NA	NA	NA	0	NA	NA	NA	0	NA	Class5	27.2073,0	0	11311.9
21-hydroxypregnenolone 2	740	434	27.2234,0	14	370	Class1	27.2247,0	407	6282.24	Class1	27.2233,0	602	8616.04	Class1	27.2287,0	428	10677.6	NA	NA	0	NA	NA	NA	0	NA	Class2	27.2287,0	384	6247.87	Class2	27.2287,0	319	4814.36	Class5	27.2353,0	343	16974.9	Class5	27.2233,0	383	9027.91	Class5	27.226,0	434	13809.2	Class5	27.2273,0	413	31467.8
Analyte 836	742	0	27.351,0	22	204	Class1	27.3633,0	0	19928.9	Class1	27.3553,0	0	57145.7	Class1	27.358,0	0	70997.5	Class2	27.358,0	0	42750.2	Class2	27.354,0	0	70269.7	Class2	27.3553,0	0	77652.9	Class2	27.3553,0	0	89717.6	Class5	27.3153,0	0	48093.1	Class5	27.3527,0	0	13591.8	Class5	27.354,0	0	14394.7	Class5	27.3567,0	0	22361.5
Analyte 838	744	0	27.4541,0	12	57	Class1	27.45,0	NA	25633.8	Class1	27.45,0	NA	63205.2	Class1	27.4513,0	NA	82110.3	NA	NA	0	NA	Class2	27.4513,0	NA	46900.7	Class2	27.4553,0	NA	76197.1	Class2	27.4593,0	NA	50291.3	Class5	27.458,0	NA	101577	NA	NA	0	NA	NA	NA	0	NA	NA	NA	0	NA
Analyte 839	745	0	27.5352,0	21	204	Class1	27.538,0	0	57026.8	Class1	27.542,0	0	114278	Class1	27.5447,0	0	140422	Class2	27.5393,0	0	38032.6	Class2	27.5367,0	NA	19258.4	Class2	27.5407,0	0	22885.3	Class2	27.4727,0	NA	32375.1	Class5	27.5727,0	0	355411	NA	NA	0	NA	Class5	27.542,0	0	130138	Class5	27.546,0	0	71510.8
Analyte 840	746	0	27.6042,0	21	73	Class1	27.6047,0	0	345823	Class1	27.6047,0	0	519240	Class1	27.606,0	0	528178	Class2	27.6047,0	0	251559	Class2	27.6073,0	0	517587	Class2	27.6047,0	NA	454168	Class2	27.6087,0	0	301153	Class5	27.6247,0	0	2.40071e+06	NA	NA	0	NA	Class5	27.606,0	0	250466	Class5	27.6087,0	NA	139430
unknown	747	353.5	27.6768,0	14	86	Class1	27.6967,0	0	64483.3	NA	NA	0	NA	Class1	27.69,0	0	34677.2	Class2	27.678,0	0	40254.4	NA	NA	0	NA	Class2	27.6793,0	0	68469.2	Class2	27.6807,0	NA	22912.8	NA	NA	0	NA	Class5	27.6753,0	366	9135.24	NA	NA	0	NA	NA	NA	0	NA
unknown	750	452.8	27.7238,0	6	237	Class1	27.7287,0	366	36817.9	NA	NA	0	NA	Class1	27.7367,0	412	90285.5	NA	NA	0	NA	NA	NA	0	NA	NA	NA	0	NA	NA	NA	0	NA	NA	NA	0	NA	NA	NA	0	NA	NA	NA	0	NA	NA	NA	0	NA
5-Dihydrocortisol 2	753	444.75	27.8565,0	22	119	Class1	27.858,0	452	633317	Class1	27.8567,0	445	956953	Class1	27.858,0	429	1.31151e+06	Class2	27.858,0	0	1.01984e+06	Class2	27.8593,0	444	1.33157e+06	Class2	27.8607,0	465	2.52592e+06	Class2	27.8593,0	448	2.03688e+06	Class5	27.8833,0	436	419685	Class5	27.8567,0	463	571346	Class5	27.8593,0	372	471139	Class5	27.8607,0	404	388532
3,7,12-Trihydroxycoprostane 1	754	476.136	27.8804,0	22	129	Class1	27.8833,0	483	305697	Class1	27.882,0	549	449020	Class1	27.886,0	544	623503	Class2	27.8833,0	420	485935	Class2	27.8833,0	328	461478	Class2	27.882,0	427	840501	Class2	27.886,0	456	931431	Class5	27.8913,0	475	359339	Class5	27.8807,0	582	220598	Class5	27.8833,0	360	287119	Class5	27.8873,0	538	349987
cholesterol	755	353.9	27.9773,0	20	215	Class1	27.9793,0	390	8195.23	Class1	27.978,0	289	16597.3	Class1	27.9873,0	400	23363	NA	NA	0	NA	Class2	27.9793,0	343	11025.5	Class2	27.9793,0	305	14293	Class2	27.9873,0	319	16866	Class5	27.986,0	373	23641.7	Class5	27.974,0	532	17538.3	Class5	27.9807,0	477	18622.1	Class5	27.978,0	375	30645.3
unknown	756	396.714	28.1107,0	22	133	Class1	28.11,0	385	51796	Class1	28.1127,0	404	92777.7	Class1	28.1113,0	NA	156359	Class2	28.114,0	328	95097.2	Class2	28.1127,0	0	183741	Class2	28.114,0	NA	205803	Class2	28.1167,0	NA	199269	Class5	28.118,0	356	33965.3	Class5	28.1127,0	321	65531.5	Class5	28.114,0	489	45049.9	Class5	28.114,0	NA	34119.6
unknown	762	430.889	28.3351,0	19	131	Class1	28.3367,0	546	56556.9	Class1	28.3433,0	439	89352	Class1	28.3393,0	599	160341	Class2	28.338,0	467	37131.2	Class2	28.3393,0	430	44025.4	Class2	28.3313,0	391	54718.2	Class2	28.3367,0	509	54562.5	Class5	28.3553,0	521	69229.1	Class5	28.3353,0	314	28214.3	Class5	28.3407,0	427	73160.5	Class5	28.3433,0	587	287486
unknown	764	470.25	28.4281,0	5	121	NA	NA	0	NA	Class1	28.418,0	494	17779.2	Class1	28.422,0	478	23305.9	NA	NA	0	NA	NA	NA	0	NA	NA	NA	0	NA	Class2	28.422,0	440	15436.3	Class5	28.4487,0	NA	12113.6	NA	NA	0	NA	NA	NA	0	NA	NA	NA	0	NA
unknown	765	346.158	28.4309,0	22	132	Class1	28.4327,0	359	97207.7	Class1	28.4287,0	355	119943	Class1	28.4313,0	346	179514	Class2	28.434,0	336	109305	Class2	28.434,0	445	148445	Class2	28.4353,0	322	146352	Class2	28.434,0	290	143153	Class5	28.4433,0	385	127789	Class5	28.434,0	330	39170.8	Class5	28.438,0	360	26718.6	Class5	28.4433,0	NA	64750.1
unknown	766	297	28.4674,0	17	133	NA	NA	0	NA	Class1	28.4607,0	NA	61614.8	Class1	28.466,0	NA	75914.6	Class2	28.4687,0	248	64583.6	Class2	28.4727,0	0	118736	Class2	28.4727,0	0	184174	Class2	28.4753,0	NA	129587	Class5	28.4887,0	NA	4989.7	Class5	28.47,0	0	28889.7	NA	NA	0	NA	NA	NA	0	NA
Cholesterol-2,2,3,4,4,6-d6	767	311	28.4935,0	11	362	Class1	28.4887,0	NA	8840.18	NA	NA	0	NA	Class1	28.4953,0	NA	10015.2	Class2	28.498,0	NA	12451.4	Class2	28.506,0	NA	17319.2	Class2	28.498,0	NA	22631.4	Class2	28.5033,0	NA	25163.3	NA	NA	0	NA	NA	NA	0	NA	NA	NA	0	NA	NA	NA	0	NA
unknown	768	476.188	28.5467,0	17	157	Class1	28.5447,0	470	10094.7	Class1	28.5513,0	412	42430.3	Class1	28.5473,0	469	26308	Class2	28.5473,0	440	58138.9	Class2	28.55,0	614	74227.9	Class2	28.5553,0	573	64014.4	Class2	28.5513,0	497	69807.8	NA	NA	0	NA	NA	NA	0	NA	NA	NA	0	NA	Class5	28.55,0	351	11800.2
unknown	769	335	28.5711,0	5	57	Class1	28.5687,0	NA	116710	Class1	28.5687,0	354	125870	Class1	28.57,0	395	210049	NA	NA	0	NA	NA	NA	0	NA	NA	NA	0	NA	NA	NA	0	NA	NA	NA	0	NA	NA	NA	0	NA	Class5	28.5713,0	302	54694.2	Class5	28.5767,0	289	147679
unknown	770	583.091	28.6485,0	22	398	Class1	28.654,0	672	17778.1	Class1	28.654,0	629	20732.5	Class1	28.6527,0	660	30249	Class2	28.6527,0	651	7675.67	Class2	28.65,0	642	3128.04	Class2	28.65,0	616	2751.95	Class2	28.6487,0	619	8616.91	Class5	28.6727,0	569	55236.2	Class5	28.6447,0	500	32638.5	Class5	28.6513,0	506	43286.6	Class5	28.6593,0	600	84137.7
Zymosterol 2	771	741.091	28.7134,0	22	129	Class1	28.7153,0	802	210979	Class1	28.7153,0	780	253104	Class1	28.7167,0	733	395003	Class2	28.7153,0	787	233604	Class2	28.7193,0	819	258700	Class2	28.7167,0	777	343743	Class2	28.7167,0	806	338789	Class5	28.738,0	775	260039	Class5	28.71,0	609	141267	Class5	28.718,0	715	208580	Class5	28.7233,0	734	225036
Coprostan-3-one	773	462.727	28.7965,0	11	215	Class1	28.7887,0	316	56525.2	Class1	28.79,0	568	82626.6	Class1	28.7913,0	391	119065	NA	NA	0	NA	NA	NA	0	NA	NA	NA	0	NA	NA	NA	0	NA	Class5	28.8087,0	538	107301	Class5	28.7887,0	519	76720.4	Class5	28.7953,0	371	97332.4	Class5	28.8033,0	511	186873
unknown	774	489.2	28.7308,0	5	95	Class1	28.7953,0	437	77201.8	Class1	28.7087,0	507	119792	NA	NA	0	NA	NA	NA	0	NA	NA	NA	0	NA	NA	NA	0	NA	NA	NA	0	NA	NA	NA	0	NA	NA	NA	0	NA	Class5	28.7233,0	476	88813.3	NA	NA	0	NA
unknown	775	390.8	28.9226,0	7	484	Class1	28.9233,0	341	33722.8	NA	NA	0	NA	Class1	28.9207,0	402	57558.7	NA	NA	0	NA	Class2	28.9207,0	431	64212.2	NA	NA	0	NA	NA	NA	0	NA	Class5	28.938,0	327	84721.8	NA	NA	0	NA	NA	NA	0	NA	NA	NA	0	NA
Ergosterol	776	612.158	28.9264,0	22	83	Class1	28.9273,0	NA	371471	Class1	28.926,0	656	497875	Class1	28.93,0	641	789584	Class2	28.9247,0	606	471471	Class2	28.93,0	NA	591223	Class2	28.9287,0	657	658693	Class2	28.93,0	622	693442	Class5	28.946,0	591	587416	Class5	28.9273,0	584	203495	Class5	28.9327,0	599	427392	Class5	28.9393,0	NA	508803
Analyte 876	777	0	29.0147,0	10	221	Class1	29.0193,0	0	14890.9	Class1	29.0207,0	0	26369	Class1	29.018,0	0	32672.2	NA	NA	0	NA	NA	NA	0	NA	NA	NA	0	NA	Class2	29.0193,0	NA	19577.4	NA	NA	0	NA	NA	NA	0	NA	NA	NA	0	NA	NA	NA	0	NA
unknown	779	432.706	29.1897,0	17	123	Class1	29.1967,0	374	19316.1	Class1	29.186,0	368	21475.3	Class1	29.1967,0	371	15906.3	Class2	29.194,0	429	27099.6	Class2	29.1887,0	478	25620.4	Class2	29.1873,0	427	28098.9	Class2	29.194,0	530	32129.3	Class5	29.2047,0	344	14805.6	NA	NA	0	NA	NA	NA	0	NA	Class5	29.1927,0	405	26442.3
unknown	780	402	29.2115,0	7	236	NA	NA	0	NA	Class1	29.214,0	0	21406.1	Class1	29.21,0	NA	27564.5	NA	NA	0	NA	NA	NA	0	NA	NA	NA	0	NA	NA	NA	0	NA	Class5	29.2153,0	402	14363.5	NA	NA	0	NA	NA	NA	0	NA	Class5	29.2153,0	0	35560.7
Stigmasterol	783	713.909	29.4932,0	22	129	Class1	29.494,0	722	1.44524e+06	Class1	29.494,0	737	1.84666e+06	Class1	29.494,0	739	2.86495e+06	Class2	29.4927,0	739	1.77899e+06	Class2	29.494,0	731	2.33121e+06	Class2	29.4953,0	703	2.60649e+06	Class2	29.4967,0	738	3.23555e+06	Class5	29.5247,0	693	2.19757e+06	Class5	29.4847,0	708	524142	Class5	29.5033,0	690	1.1256e+06	Class5	29.5207,0	692	1.71669e+06
24,25-dihydrolanosterol	784	503.143	29.5035,0	14	343	NA	NA	0	NA	Class1	29.5007,0	416	18574.5	Class1	29.5113,0	410	26381.6	NA	NA	0	NA	Class2	29.5127,0	609	13446.9	Class2	29.5113,0	524	23307.6	NA	NA	0	NA	Class5	29.5353,0	341	22471.6	Class5	29.5047,0	461	17340.7	Class5	29.5127,0	537	15940.7	Class5	29.5287,0	569	23742.1
Beta-Sitosterol	786	608.636	29.6125,0	22	215	Class1	29.6127,0	669	64708	Class1	29.614,0	584	81319.6	Class1	29.618,0	706	121024	Class2	29.6167,0	548	49722.8	Class2	29.614,0	627	67020.4	Class2	29.6127,0	502	68828.6	Class2	29.6153,0	677	84909.7	Class5	29.6393,0	682	119487	Class5	29.6127,0	652	86200.4	Class5	29.6207,0	658	96685.4	Class5	29.6367,0	623	149143
raffinose	787	809.706	29.7662,0	17	361	Class1	29.7607,0	878	396616	Class1	29.762,0	866	530015	Class1	29.7647,0	883	874397	Class2	29.7647,0	836	334233	Class2	29.7647,0	757	343190	Class2	29.766,0	890	445064	Class2	29.7607,0	701	485627	Class5	29.778,0	850	707342	Class5	29.7633,0	757	31725.9	Class5	29.7673,0	793	412537	Class5	29.798,0	909	1.76844e+06
unknown	788	540.857	29.7748,0	21	218	Class1	29.7727,0	531	390907	Class1	29.778,0	591	509815	Class1	29.778,0	607	702738	Class2	29.774,0	592	493876	Class2	29.7793,0	503	484720	Class2	29.7793,0	549	537423	Class2	29.7793,0	482	576596	Class5	29.794,0	483	773878	Class5	29.778,0	327	86558	Class5	29.7807,0	466	371521	NA	NA	0	NA
lanosterol	790	594.364	29.932,0	22	107	Class1	29.938,0	640	612381	Class1	29.9367,0	627	672500	Class1	29.9287,0	610	1.13901e+06	Class2	29.9207,0	561	513620	Class2	29.9313,0	663	568224	Class2	29.9407,0	437	708481	Class2	29.9273,0	606	755342	Class5	29.9567,0	612	538668	Class5	29.9153,0	489	112242	Class5	29.934,0	672	325712	Class5	29.9793,0	657	2.07121e+06
unknown	791	345.6	29.952,0	21	441	Class1	29.9527,0	354	912540	Class1	29.954,0	344	1.10751e+06	Class1	29.954,0	288	1.47212e+06	Class2	29.958,0	424	1.64485e+06	Class2	29.9553,0	388	1.7316e+06	Class2	29.954,0	303	1.53214e+06	Class2	29.954,0	397	1.59192e+06	Class5	29.9687,0	173	492635	Class5	29.9473,0	402	388471	Class5	29.9553,0	347	532766	NA	NA	0	NA
Melezitose	792	540.2	30.1507,0	6	361	Class1	30.1487,0	596	17260.5	Class1	30.1513,0	0	30469.7	Class1	30.1487,0	497	38910.7	NA	NA	0	NA	NA	NA	0	NA	NA	NA	0	NA	NA	NA	0	NA	Class5	30.1593,0	746	199554	NA	NA	0	NA	Class5	30.1487,0	378	20371.1	NA	NA	0	NA
Cholestane-3,5,6-triol, (3beta ,5alpha ,6beta)-	793	478.476	30.2242,0	22	109	Class1	30.2167,0	433	146757	Class1	30.2127,0	457	198897	Class1	30.2287,0	458	304787	Class2	30.234,0	527	301686	Class2	30.2287,0	563	322238	Class2	30.2273,0	519	291848	Class2	30.226,0	475	349531	Class5	30.266,0	0	293489	Class5	30.2127,0	293	38284.4	Class5	30.2287,0	428	95461.9	Class5	30.2287,0	443	121553
Analyte 895	794	0	30.4478,0	22	95	Class1	30.4487,0	0	652522	Class1	30.4473,0	0	763852	Class1	30.4513,0	0	1.2613e+06	Class2	30.4433,0	0	547549	Class2	30.4473,0	0	564254	Class2	30.4487,0	0	645179	Class2	30.4473,0	0	686006	Class5	30.466,0	0	548525	Class5	30.4393,0	0	116001	Class5	30.4473,0	0	291286	Class5	30.5047,0	0	2.19056e+06
Analyte 897	796	0	30.5821,0	10	204	NA	NA	0	NA	Class1	30.5873,0	0	80925.7	Class1	30.5807,0	0	72728.2	Class2	30.5873,0	0	148967	Class2	30.5833,0	0	174903	Class2	30.5873,0	0	171414	Class2	30.586,0	0	210455	NA	NA	0	NA	NA	NA	0	NA	NA	NA	0	NA	NA	NA	0	NA
Analyte 899	797	0	30.7365,0	18	153	Class1	30.7353,0	0	51669	Class1	30.7313,0	0	65764.7	Class1	30.738,0	0	122369	Class2	30.7393,0	0	84271.1	Class2	30.742,0	NA	93697.9	Class2	30.742,0	0	90160	Class2	30.7407,0	0	106749	Class5	30.7473,0	0	55406.3	NA	NA	0	NA	NA	NA	0	NA	Class5	30.7447,0	0	46950.2
Analyte 900	798	0	30.8316,0	20	95	Class1	30.8287,0	0	61029.9	Class1	30.8313,0	0	82463.5	Class1	30.8327,0	0	149079	Class2	30.8313,0	0	122003	Class2	30.83,0	0	140158	Class2	30.8313,0	0	137150	Class2	30.826,0	0	140530	Class5	30.8527,0	0	126016	NA	NA	0	NA	Class5	30.8367,0	0	49556.5	Class5	30.8633,0	0	23713.2
maltotriose 1	799	848.182	31.1633,0	22	204	Class1	31.162,0	867	558526	Class1	31.162,0	861	795509	Class1	31.1673,0	895	1.0395e+06	Class2	31.1673,0	866	758139	Class2	31.1673,0	863	768174	Class2	31.1673,0	803	775896	Class2	31.1713,0	761	898167	Class5	31.17,0	849	739823	Class5	31.1633,0	836	506320	Class5	31.1673,0	838	732038	Class5	31.174,0	840	706023
unknown	803	570.182	31.4748,0	11	204	Class1	31.4727,0	327	29752	Class1	31.478,0	566	62040.5	Class1	31.4767,0	317	73669.1	NA	NA	0	NA	NA	NA	0	NA	NA	NA	0	NA	NA	NA	0	NA	NA	NA	0	NA	NA	NA	0	NA	Class5	31.4633,0	446	23171.5	NA	NA	0	NA
Analyte 907	804	0	31.5407,0	12	57	Class1	31.5393,0	0	54571.1	NA	NA	0	NA	Class1	31.5433,0	0	100937	Class2	31.538,0	0	65504.5	Class2	31.546,0	0	108494	NA	NA	0	NA	Class2	31.5473,0	0	99065.3	NA	NA	0	NA	Class5	31.5473,0	0	39538.8	NA	NA	0	NA	NA	NA	0	NA
unknown	805	367.2	31.9951,0	21	220	Class1	31.998,0	0	51985.6	Class1	31.998,0	384	98946.9	Class1	32.0007,0	0	117538	Class2	31.9967,0	0	102982	Class2	31.998,0	0	115053	Class2	32.0033,0	0	120904	Class2	32.0033,0	0	114777	NA	NA	0	NA	Class5	31.9953,0	0	47643.7	Class5	31.9967,0	0	24902.3	Class5	32.002,0	0	11134.9
Analyte 910	806	0	32.092,0	22	316	Class1	32.0913,0	0	321540	Class1	32.094,0	0	483370	Class1	32.0967,0	0	632609	Class2	32.0967,0	0	506147	Class2	32.094,0	0	483091	Class2	32.0967,0	0	440275	Class2	32.0967,0	0	474976	Class5	32.0953,0	0	154208	Class5	32.0887,0	0	198773	Class5	32.094,0	0	202091	Class5	32.102,0	0	161388
Analyte 912	808	0	32.2699,0	17	131	NA	NA	0	NA	Class1	32.2713,0	0	95099.2	Class1	32.2727,0	0	124371	NA	NA	0	NA	Class2	32.278,0	0	156860	Class2	32.2713,0	0	168928	Class2	32.2793,0	0	173276	NA	NA	0	NA	Class5	32.266,0	0	31541.3	Class5	32.2713,0	0	26916.2	NA	NA	0	NA
unknown	810	266	33.1469,0	3	131	NA	NA	0	NA	Class1	33.1433,0	0	95735.4	Class1	33.15,0	238	83107	NA	NA	0	NA	NA	NA	0	NA	NA	NA	0	NA	NA	NA	0	NA	NA	NA	0	NA	NA	NA	0	NA	Class5	33.1473,0	294	77071.5	NA	NA	0	NA
Analyte 915	811	0	33.245,0	21	204	Class1	33.2553,0	0	345316	Class1	33.2487,0	0	503495	Class1	33.25,0	0	563763	Class2	33.2473,0	0	373427	Class2	33.2473,0	0	327148	Class2	33.2513,0	0	367675	Class2	33.25,0	0	381368	Class5	33.2553,0	0	349817	Class5	33.2433,0	0	380565	Class5	33.2407,0	0	403189	Class5	33.2527,0	0	435243
alpha-Ecdysone 4	812	449.556	33.8759,0	17	306	Class1	33.8673,0	456	85219.9	Class1	33.882,0	441	110892	Class1	33.878,0	429	111972	Class2	33.8713,0	337	41463.6	NA	NA	0	NA	Class2	33.878,0	0	41508.4	Class2	33.894,0	0	45417	NA	NA	0	NA	NA	NA	0	NA	Class5	33.8647,0	0	24846.6	Class5	33.902,0	0	286035
Analyte 917	813	0	34.5517,0	22	215	Class1	34.5553,0	0	255143	Class1	34.5527,0	0	347185	Class1	34.5567,0	0	357414	Class2	34.55,0	0	198961	Class2	34.5567,0	0	195970	Class2	34.5593,0	0	202115	Class2	34.5553,0	0	208122	Class5	34.5647,0	0	171009	Class5	34.5487,0	0	167374	Class5	34.558,0	0	250914	Class5	34.57,0	0	552553
