# Supplementary material for: Impacts of continuous cropping on the rhizospheric and endospheric microbial communities and root exudates of Astragalus mongholicus
Source: BMC Plant Biol. 2024 Apr 26;24:340. doi: 10.1186/s12870-024-05024-5 (PMC11047024; doi:10.1186/s12870-024-05024-5)
Supplement: Supplementary file 3 — Supplementary Material 3. [file 12870_2024_5024_MOESM3_ESM.xlsx]

## Sheet: Sheet1
Table S7. List of differential rhizosphere soil metabolites between Field I_vs_Field Ⅱ.
Peak	Similarity	rt	Count	Mass	Mean Field Ⅱ	Mean Field I	VIP	P-Value	Q-Value	Fold change	Log_Foldchange
Aniline-o-sulfonic acid	308	15.7696,0	14	97	0.00217295	5.01077e-07	1.58191	0.0163302	0.0612526	4336.55	12.0823
Tetrahydrocorticosterone 3	366	26.8054,0	14	149	0.00124158	5.01077e-07	1.45976	0.0218409	0.0724014	2477.81	11.2749
Cholesterol-2,2,3,4,4,6-d6	311	28.4935,0	11	362	0.000666783	5.01077e-07	1.91583	0.000314443	0.00751628	1330.7	10.378
4-hydroxy-3-methoxybenzoic acid;	324	16.4411,0	9	297	0.000591418	5.01077e-07	1.60811	0.0164841	0.0615913	1180.29	10.2049
2-aminophenol 2	405	14.0106,0	17	131	0.000498095	5.01077e-07	1.89906	0.00330524	0.0237622	994.048	9.95717
Ribonic acid, gamma-lactone	446	15.3122,0	17	143	0.000490154	5.01077e-07	1.57676	0.0198194	0.0686055	978.201	9.93399
quinic acid	354	17.1727,0	20	69	0.00328705	0.000250501	1.71418	0.000501619	0.00879665	13.1219	3.7139
beta-Hydroxymyristic acid	368	18.9626,0	19	159	0.00166029	0.00021479	1.52089	6.28405e-05	0.00417894	7.72985	2.95044
indole-3-acetamide 4	310	21.2209,0	15	131	0.00167054	0.0002225	1.67976	0.00251235	0.0212377	7.50805	2.90844
fructose-6-phosphate	285	21.306,0	18	348	0.00032206	5.09896e-05	1.20313	0.0245809	0.0770614	6.31619	2.65905
tartaric acid	368	14.8791,0	23	328	0.000509114	8.2776e-05	1.40069	0.00167013	0.0173605	6.15051	2.6207
mannose 2	906	17.9556,0	23	319	0.0327381	0.00575139	1.32641	0.000387547	0.00802757	5.69221	2.50899
Cerotinic acid	850	26.996,0	22	132	0.0162544	0.003001	1.72546	0.000170156	0.00631752	5.41631	2.43731
Maleamate 4	330	12.3704,0	18	327	0.000347744	7.30973e-05	1.24939	0.0419231	0.0978215	4.75727	2.25014
2-ketoadipate 3	674	10.0047,0	21	100	0.00357716	0.000818878	1.31139	0.000920717	0.0120287	4.36837	2.12709
serine 2	443	9.96304,0	23	117	0.00262246	0.000617967	1.3083	0.00497955	0.0289414	4.24369	2.08532
Thioctamide 1	202	20.7112,0	17	57	0.00441298	0.00108181	1.30499	0.0067051	0.0345197	4.07925	2.02831
o-Hydroxyhippuric acid 1	306	18.1725,0	19	141	0.000778689	0.000218154	1.2918	0.0162403	0.0610537	3.56945	1.8357
N-Methyl-L-glutamic acid 2	301	14.276,0	22	219	0.00223016	0.000674473	1.22784	0.0101926	0.0452151	3.30653	1.72532
Behenic acid	871	24.2541,0	20	132	0.0300621	0.00912718	1.08042	0.00315167	0.023334	3.29369	1.7197
arachidonic acid	702	22.1248,0	22	80	0.00425355	0.00129679	1.76452	0.000266313	0.007084	3.28006	1.71372
O-methylthreonine 2	313	9.19126,0	19	132	0.0184837	0.00600758	1.25691	0.0365351	0.0926066	3.07674	1.6214
Neohesperidin	478	23.1614,0	19	217	0.00323595	0.00106646	1.26627	0.0169368	0.0625727	3.03429	1.60136
D-Talose 1	894	17.6377,0	20	160	0.00888309	0.00293232	1.25914	0.027714	0.081806	3.02937	1.59902
conduritol b epoxide 2	647	18.3706,0	23	217	0.0094032	0.00324077	1.51904	0.00475307	0.0281006	2.90153	1.53681
maleic acid	309	10.7638,0	21	247	0.00115472	0.000529837	1.01473	0.0464769	0.102785	2.1794	1.12393
palmitoleic acid	873	19.0667,0	22	311	0.00315872	0.00147225	1.57526	0.00264995	0.0217376	2.1455	1.10131
1-Aminocyclopropanecarboxylic acid	366	9.30651,0	21	174	0.00274044	0.00144466	1.3836	0.0213294	0.0714717	1.89694	0.923677
tetracosane	786	22.1938,0	22	71	0.0173995	0.00918698	1.49479	0.00680685	0.0348092	1.89393	0.921382
paraoxone	268	18.5277,0	23	149	0.0419458	0.0230399	1.18248	0.0411065	0.0970851	1.82057	0.864392
Farnesal 2	397	16.4519,0	23	226	0.187933	0.105728	1.43316	0.00946962	0.0429318	1.77752	0.829868
N-cyclohexylformamide 1	309	10.4713,0	23	71	0.0514139	0.0304171	1.66756	0.00158251	0.0168524	1.69029	0.757274
2-Deoxyuridine	318	10.6007,0	22	71	0.00590281	0.00363691	1.73318	0.000214147	0.00673192	1.62303	0.698691
Glucoheptonic acid 3	528	20.0111,0	21	71	0.0123054	0.00768503	1.21511	0.0308963	0.0860893	1.60121	0.679165
butyraldehyde 2	260	10.1693,0	22	71	0.00568719	0.00366273	1.3515	0.0397668	0.0958372	1.55272	0.634796
D-Arabitol	682	15.8861,0	23	154	0.157676	0.102055	1.43206	0.0133492	0.0541324	1.54502	0.627624
2-Monopalmitin	845	23.5688,0	22	129	0.0283414	0.0189894	1.39388	0.0131279	0.0535575	1.49248	0.577716
Thymol	287	10.9064,0	23	71	0.00513412	0.00347281	1.46145	0.032053	0.0875296	1.47838	0.564013
3-Cyanoalanine	260	11.4814,0	23	71	0.00660951	0.00456566	1.39932	0.0464662	0.102774	1.44766	0.53372
1,4-Cyclohexanedione 2	350	10.9456,0	23	69	0.0130676	0.00904517	1.46498	0.0376316	0.0937396	1.4447	0.530774
spermidine 2	315	20.8092,0	22	314	0.0503616	0.0361921	1.54634	0.00240704	0.020834	1.39151	0.476651
saccharopine 3	384	22.9296,0	22	314	0.00842176	0.0064095	1.31172	0.016684	0.0620275	1.31395	0.39391
maltotriose 1	848	31.1633,0	22	204	0.0270621	0.0395347	1.58796	0.0237881	0.0757658	0.684513	-0.546849
fucose 1	813	15.8504,0	23	160	0.00714241	0.0302534	1.6246	0.0292325	0.0839116	0.236086	-2.08262
24,25-dihydrolanosterol	503	29.5035,0	14	343	0.000251148	0.00125645	1.29928	0.00252159	0.0212723	0.199888	-2.32274
cellobiose 1	450	24.3733,0	18	259	0.000225976	0.00209404	1.38892	0.038865	0.0949681	0.107914	-3.21205
Coprostan-3-one	463	28.7965,0	11	215	3.10572e-07	0.00659723	1.92912	0.00184131	0.0182863	4.70761e-05	-14.3746
