# Supplementary material for: Impacts of continuous cropping on the rhizospheric and endospheric microbial communities and root exudates of Astragalus mongholicus
Source: BMC Plant Biol. 2024 Apr 26;24:340. doi: 10.1186/s12870-024-05024-5 (PMC11047024; doi:10.1186/s12870-024-05024-5)
Supplement: Supplementary file 4 — Supplementary Material 4. [file 12870_2024_5024_MOESM4_ESM.xlsx]

## Sheet: Sheet1
Table S8. List of compounds extracted from A. mongholicus root.
			Root 1		Root 2		Root 3
Name	Mass	Similarity	R.T. (minutes)	Area	R.T. (minutes)	Area	R.T. (minutes)	Area	CAS	PubChem	KEGG	Fiehn RI	Hit 1 Name	Hit 1 Similarity	Hit 1 CAS	Hit 1 KEGG	Hit 1 PubChem	Hit 1 Fiehn RI	Hit 2 Name	Hit 2 Similarity	Hit 2 CAS	Hit 2 KEGG	Hit 2 PubChem	Hit 2 Fiehn RI	Hit 3 Name	Hit 3 Similarity	Hit 3 CAS	Hit 3 KEGG	Hit 3 PubChem	Hit 3 Fiehn RI	Hit 4 Name	Hit 4 Similarity	Hit 4 CAS	Hit 4 KEGG	Hit 4 PubChem	Hit 4 Fiehn RI	Hit 5 Name	Hit 5 Similarity	Hit 5 CAS	Hit 5 KEGG	Hit 5 PubChem	Hit 5 Fiehn RI	Hit 6 Name	Hit 6 Similarity	Hit 6 CAS	Hit 6 KEGG	Hit 6 PubChem	Hit 6 Fiehn RI	Hit 7 Name
3-Hydroxypropionic acid 1	73	482	8.61333	13976801	8.51221	13830554	8.69823	12545334	503-66-2	<a href=http://pubchem.ncbi.nlm.nih.gov/summary/summary.cgi?cid=68152">68152</a>"	<a href=http://www.genome.jp/dbget-bin/www_bget?cpd+C01013">C01013</a>"	269050	3-Hydroxypropionic acid 1	482	503-66-2	<a href=http://www.genome.jp/dbget-bin/www_bget?cpd+C01013">C01013</a>"	<a href=http://pubchem.ncbi.nlm.nih.gov/summary/summary.cgi?cid=68152">68152</a>"	269050
glycerol	73	950	10.4533	8305541	10.0467	8038918	10.4322	7880229	56-81-5	<a href=http://pubchem.ncbi.nlm.nih.gov/summary/summary.cgi?cid=753">753</a>"	<a href=http://www.genome.jp/dbget-bin/www_bget?cpd+C00116">C00116</a>"	345180	glycerol	950	56-81-5	<a href=http://www.genome.jp/dbget-bin/www_bget?cpd+C00116">C00116</a>"	<a href=http://pubchem.ncbi.nlm.nih.gov/summary/summary.cgi?cid=753">753</a>"	345180
D-Arabitol	73	913	16.0467	5338918	16.4323	5177112	16.4882	4908912	488-82-4	<a href=http://pubchem.ncbi.nlm.nih.gov/summary/summary.cgi?cid=94154">94154</a>"		574079	D-Arabitol	913	488-82-4		<a href=http://pubchem.ncbi.nlm.nih.gov/summary/summary.cgi?cid=94154">94154</a>"	574079	ribitol	906	488-81-3		<a href=http://pubchem.ncbi.nlm.nih.gov/summary/summary.cgi?cid=6912">6912</a>"	576302
palmitic acid	117	899	19.432	2377112	19.992	3593544	19.113	3220883	1957-10-03	<a href=http://pubchem.ncbi.nlm.nih.gov/summary/summary.cgi?cid=985">985</a>"	<a href=http://www.genome.jp/dbget-bin/www_bget?cpd+C00249">C00249</a>"	714610	palmitic acid	899	1957-10-03	<a href=http://www.genome.jp/dbget-bin/www_bget?cpd+C00249">C00249</a>"	<a href=http://pubchem.ncbi.nlm.nih.gov/summary/summary.cgi?cid=985">985</a>"	714610
lactic acid	207	268	7.35067	1277137	7.0613	1223544	7.3613	1102414	50-21-5	<a href=http://pubchem.ncbi.nlm.nih.gov/summary/summary.cgi?cid=612">612</a>"	<a href=http://www.genome.jp/dbget-bin/www_bget?cpd+C01432">C01432</a>"	216758	lactic acid	268	50-21-5	<a href=http://www.genome.jp/dbget-bin/www_bget?cpd+C01432">C01432</a>"	<a href=http://pubchem.ncbi.nlm.nih.gov/summary/summary.cgi?cid=612">612</a>"	216758
2-Butyne-1,4-diol	73	502	10.0613	1102417	10.384	1041169	10.404	1087169	110-65-6	<a href=http://pubchem.ncbi.nlm.nih.gov/summary/summary.cgi?cid=8066">8066</a>"	<a href=http://www.genome.jp/dbget-bin/www_bget?cpd+C02497">C02497</a>"	327727	2-Butyne-1,4-diol	502	110-65-6	<a href=http://www.genome.jp/dbget-bin/www_bget?cpd+C02497">C02497</a>"	<a href=http://pubchem.ncbi.nlm.nih.gov/summary/summary.cgi?cid=8066">8066</a>"	327727	Dihydroxyacetone	426	62147-49-3	<a href=http://www.genome.jp/dbget-bin/www_bget?cpd+C00184">C00184</a>"	<a href=http://pubchem.ncbi.nlm.nih.gov/summary/summary.cgi?cid=670">670</a>"	333585
glycine 1	57	246	8.1	1028815	8.4	1052218	7.9	1041609	56-40-6	<a href=http://pubchem.ncbi.nlm.nih.gov/summary/summary.cgi?cid=750">750</a>"	<a href=http://www.genome.jp/dbget-bin/www_bget?cpd+C00037">C00037</a>"	256164	glycine 1	246	56-40-6	<a href=http://www.genome.jp/dbget-bin/www_bget?cpd+C00037">C00037</a>"	<a href=http://pubchem.ncbi.nlm.nih.gov/summary/summary.cgi?cid=750">750</a>"	256164
stearic acid	117	887	21.2293	991789	21.4693	978180	21.5973	986838	1957-11-04	<a href=http://pubchem.ncbi.nlm.nih.gov/summary/summary.cgi?cid=5281">5281</a>"	<a href=http://www.genome.jp/dbget-bin/www_bget?cpd+C01530">C01530</a>"	787954	stearic acid	887	1957-11-04	<a href=http://www.genome.jp/dbget-bin/www_bget?cpd+C01530">C01530</a>"	<a href=http://pubchem.ncbi.nlm.nih.gov/summary/summary.cgi?cid=5281">5281</a>"	787954	Elaidic acid	597	112-79-8	<a href=http://www.genome.jp/dbget-bin/www_bget?cpd+C01712">C01712</a>"	<a href=http://pubchem.ncbi.nlm.nih.gov/summary/summary.cgi?cid=637517">637517</a>"	781663
glycolic acid	117	586	7.45867	986838	7.6644	968440	7.6716	967880	79-14-1	<a href=http://pubchem.ncbi.nlm.nih.gov/summary/summary.cgi?cid=757">757</a>"	<a href=http://www.genome.jp/dbget-bin/www_bget?cpd+C03547">C03547</a>"	225852	glycolic acid	586	79-14-1	<a href=http://www.genome.jp/dbget-bin/www_bget?cpd+C03547">C03547</a>"	<a href=http://pubchem.ncbi.nlm.nih.gov/summary/summary.cgi?cid=757">757</a>"	225852
phenylpyruvate	89	290	14.5427	692079	14.9506	697431	14.7004	512874	156-06-9	<a href=http://pubchem.ncbi.nlm.nih.gov/summary/summary.cgi?cid=997">997</a>"	<a href=http://www.genome.jp/dbget-bin/www_bget?cpd+C00166">C00166</a>"	517363	phenylpyruvate	290	156-06-9	<a href=http://www.genome.jp/dbget-bin/www_bget?cpd+C00166">C00166</a>"	<a href=http://pubchem.ncbi.nlm.nih.gov/summary/summary.cgi?cid=997">997</a>"	517363
2-ketobutyric acid 2	71	301	7.46933	496123	7.2887	498170	7.5746	509617	600-18-0	<a href=http://pubchem.ncbi.nlm.nih.gov/summary/summary.cgi?cid=58">58</a>"	<a href=http://www.genome.jp/dbget-bin/www_bget?cpd+C00109">C00109</a>"	224400	2-ketobutyric acid 2	301	600-18-0	<a href=http://www.genome.jp/dbget-bin/www_bget?cpd+C00109">C00109</a>"	<a href=http://pubchem.ncbi.nlm.nih.gov/summary/summary.cgi?cid=58">58</a>"	224400
spermidine 2	314	353	20.9587	451321	20.9617	409726	20.6226	416336	124-20-9	<a href=http://pubchem.ncbi.nlm.nih.gov/summary/summary.cgi?cid=1102">1102</a>"	<a href=http://www.genome.jp/dbget-bin/www_bget?cpd+C00315">C00315</a>"	774700	spermidine 2	353	124-20-9	<a href=http://www.genome.jp/dbget-bin/www_bget?cpd+C00315">C00315</a>"	<a href=http://pubchem.ncbi.nlm.nih.gov/summary/summary.cgi?cid=1102">1102</a>"	774700	3-Indolepyruvic acid	331	392-12-1	<a href=http://www.genome.jp/dbget-bin/www_bget?cpd+C00331">C00331</a>"	<a href=http://pubchem.ncbi.nlm.nih.gov/summary/summary.cgi?cid=803">803</a>"	773568
beta-Alanine 2	174	461	12.4653	409038	12.552	406620	12.5706	405821	107-95-9	<a href=http://pubchem.ncbi.nlm.nih.gov/summary/summary.cgi?cid=239">239</a>"	<a href=http://www.genome.jp/dbget-bin/www_bget?cpd+C00099">C00099</a>"	434448	beta-Alanine 2	461	107-95-9	<a href=http://www.genome.jp/dbget-bin/www_bget?cpd+C00099">C00099</a>"	<a href=http://pubchem.ncbi.nlm.nih.gov/summary/summary.cgi?cid=239">239</a>"	434448	N-Ethylglycine 1	459	627-01-0	<a href=http://www.genome.jp/dbget-bin/www_bget?cpd+C11735">C11735</a>"	<a href=http://pubchem.ncbi.nlm.nih.gov/summary/summary.cgi?cid=316542">316542</a>"	428515	N-ethylmaleamic acid 1	383	4166-67-0		<a href=http://pubchem.ncbi.nlm.nih.gov/summary/summary.cgi?cid=5369191">5369191</a>"	434527	Biphenyl	341	92-52-4	<a href=http://www.genome.jp/dbget-bin/www_bget?cpd+C06588">C06588</a>"	<a href=http://pubchem.ncbi.nlm.nih.gov/summary/summary.cgi?cid=7095">7095</a>"	426671
trehalose	361	896	25.1147	403144	25.0693	405773	25.133	406040	99-20-7	<a href=http://pubchem.ncbi.nlm.nih.gov/summary/summary.cgi?cid=7427">7427</a>"	<a href=http://www.genome.jp/dbget-bin/www_bget?cpd+C01083">C01083</a>"	947579	trehalose	896	99-20-7	<a href=http://www.genome.jp/dbget-bin/www_bget?cpd+C01083">C01083</a>"	<a href=http://pubchem.ncbi.nlm.nih.gov/summary/summary.cgi?cid=7427">7427</a>"	947579	maltose	836	69-79-4	<a href=http://www.genome.jp/dbget-bin/www_bget?cpd+C01971">C01971</a>"	<a href=http://pubchem.ncbi.nlm.nih.gov/summary/summary.cgi?cid=6255">6255</a>"	946639	cellobiose 2	808	528-50-7	<a href=http://www.genome.jp/dbget-bin/www_bget?cpd+C06422">C06422</a>"	<a href=http://pubchem.ncbi.nlm.nih.gov/summary/summary.cgi?cid=10712">10712</a>"	943410	Turanose 1	745	547-25-1		<a href=http://pubchem.ncbi.nlm.nih.gov/summary/summary.cgi?cid=5460935">5460935</a>"	948412
D-Glyceric acid	219	532	11.0693	402024	11.0672	403450	11.3373	404733	6000-40-4	<a href=http://pubchem.ncbi.nlm.nih.gov/summary/summary.cgi?cid=752">752</a>"	<a href=http://www.genome.jp/dbget-bin/www_bget?cpd+C00258">C00258</a>"	377282	D-Glyceric acid	532	6000-40-4	<a href=http://www.genome.jp/dbget-bin/www_bget?cpd+C00258">C00258</a>"	<a href=http://pubchem.ncbi.nlm.nih.gov/summary/summary.cgi?cid=752">752</a>"	377282
2-Deoxyerythritol	117	918	10.672	379762	10.647	372363	10.669	379700	3068-00-6	<a href=http://pubchem.ncbi.nlm.nih.gov/summary/summary.cgi?cid=18302">18302</a>"		354604	2-Deoxyerythritol	918	3068-00-6		<a href=http://pubchem.ncbi.nlm.nih.gov/summary/summary.cgi?cid=18302">18302</a>"	354604
Tartronic acid	73	466	11.9733	379700	11.7273	376121	11.8748	376613	80-69-3	<a href=http://pubchem.ncbi.nlm.nih.gov/summary/summary.cgi?cid=45">45</a>"	<a href=http://www.genome.jp/dbget-bin/www_bget?cpd+C02500">C02500</a>"	408761	Tartronic acid	466	80-69-3	<a href=http://www.genome.jp/dbget-bin/www_bget?cpd+C02500">C02500</a>"	<a href=http://pubchem.ncbi.nlm.nih.gov/summary/summary.cgi?cid=45">45</a>"	408761
4-Acetylbutyric acid 2	71	228	11.2107	361216	11.512	359720	11.0061	329913	3128-06-01	<a href=http://pubchem.ncbi.nlm.nih.gov/summary/summary.cgi?cid=18407">18407</a>"	<a href=http://www.genome.jp/dbget-bin/www_bget?cpd+C02129">C02129</a>"	378447	4-Acetylbutyric acid 2	228	3128-06-01	<a href=http://www.genome.jp/dbget-bin/www_bget?cpd+C02129">C02129</a>"	<a href=http://pubchem.ncbi.nlm.nih.gov/summary/summary.cgi?cid=18407">18407</a>"	378447	1-Methylhydantoin 1	221	616-04-6	<a href=http://www.genome.jp/dbget-bin/www_bget?cpd+C02565">C02565</a>"	<a href=http://pubchem.ncbi.nlm.nih.gov/summary/summary.cgi?cid=69217">69217</a>"	382113
glycolic acid	83	446	7.201	329913	7.127	323067	7.13	389468	79-14-1	<a href=http://pubchem.ncbi.nlm.nih.gov/summary/summary.cgi?cid=757">757</a>"	<a href=http://www.genome.jp/dbget-bin/www_bget?cpd+C03547">C03547</a>"	225852	glycolic acid	446	79-14-1	<a href=http://www.genome.jp/dbget-bin/www_bget?cpd+C03547">C03547</a>"	<a href=http://pubchem.ncbi.nlm.nih.gov/summary/summary.cgi?cid=757">757</a>"	225852
octanal 1	141	314	8.20133	324273	8.41067	314825	8.45517	306551	124-13-0	<a href=http://pubchem.ncbi.nlm.nih.gov/summary/summary.cgi?cid=454">454</a>"	<a href=http://www.genome.jp/dbget-bin/www_bget?cpd+C01545">C01545</a>"	260618	octanal 1	314	124-13-0	<a href=http://www.genome.jp/dbget-bin/www_bget?cpd+C01545">C01545</a>"	<a href=http://pubchem.ncbi.nlm.nih.gov/summary/summary.cgi?cid=454">454</a>"	260618	hydroxylamine	296	7803-49-8	<a href=http://www.genome.jp/dbget-bin/www_bget?cpd+C00192">C00192</a>"	<a href=http://pubchem.ncbi.nlm.nih.gov/summary/summary.cgi?cid=787">787</a>"	254023
3-Aminoisobutyric acid 1	174	561	12.9467	324188	12.7297	332846	12.8733	338321	144-90-1	<a href=http://pubchem.ncbi.nlm.nih.gov/summary/summary.cgi?cid=64956">64956</a>"	<a href=http://www.genome.jp/dbget-bin/www_bget?cpd+C05145">C05145</a>"	452229	3-Aminoisobutyric acid 1	561	144-90-1	<a href=http://www.genome.jp/dbget-bin/www_bget?cpd+C05145">C05145</a>"	<a href=http://pubchem.ncbi.nlm.nih.gov/summary/summary.cgi?cid=64956">64956</a>"	452229
2-Deoxyerythritol	117	908	10.724	322761	10.668	310077	10.636	318707	3068-00-6	<a href=http://pubchem.ncbi.nlm.nih.gov/summary/summary.cgi?cid=18302">18302</a>"		354604	2-Deoxyerythritol	908	3068-00-6		<a href=http://pubchem.ncbi.nlm.nih.gov/summary/summary.cgi?cid=18302">18302</a>"	354604
alpha-D-glucosamine 1-phosphate	73	522	17.1813	307091	17.1724	307290	17.1746	308906	2152-75-2	<a href=http://pubchem.ncbi.nlm.nih.gov/summary/summary.cgi?cid=740">740</a>"	<a href=http://www.genome.jp/dbget-bin/www_bget?cpd+C06156">C06156</a>"	618347	alpha-D-glucosamine 1-phosphate	522	2152-75-2	<a href=http://www.genome.jp/dbget-bin/www_bget?cpd+C06156">C06156</a>"	<a href=http://pubchem.ncbi.nlm.nih.gov/summary/summary.cgi?cid=740">740</a>"	618347
Ethanolamine	174	877	10.3787	268698	10.3873	289067	10.3333	274803	141-43-5	<a href=http://pubchem.ncbi.nlm.nih.gov/summary/summary.cgi?cid=700">700</a>"	<a href=http://www.genome.jp/dbget-bin/www_bget?cpd+C00189">C00189</a>"	344667	Ethanolamine	877	141-43-5	<a href=http://www.genome.jp/dbget-bin/www_bget?cpd+C00189">C00189</a>"	<a href=http://pubchem.ncbi.nlm.nih.gov/summary/summary.cgi?cid=700">700</a>"	344667
D-Talose 1	73	741	17.864	262985	17.906	269860	17.949	261614	2595-98-4	<a href=http://pubchem.ncbi.nlm.nih.gov/summary/summary.cgi?cid=99459">99459</a>"		648920	D-Talose 1	741	2595-98-4		<a href=http://pubchem.ncbi.nlm.nih.gov/summary/summary.cgi?cid=99459">99459</a>"	648920	mannose 1	728	3458-28-4	<a href=http://www.genome.jp/dbget-bin/www_bget?cpd+C01662">C01662</a>"	<a href=http://pubchem.ncbi.nlm.nih.gov/summary/summary.cgi?cid=24749">24749</a>"	646178	glucose 1	709	50-99-7	<a href=http://www.genome.jp/dbget-bin/www_bget?cpd+C01662">C01662</a>"	<a href=http://pubchem.ncbi.nlm.nih.gov/summary/summary.cgi?cid=24749">24749</a>"	650947	mannose 2	694	3458-28-4	<a href=http://www.genome.jp/dbget-bin/www_bget?cpd+C01662">C01662</a>"	<a href=http://pubchem.ncbi.nlm.nih.gov/summary/summary.cgi?cid=24749">24749</a>"	654030	galactose 1	689	59-23-4	<a href=http://www.genome.jp/dbget-bin/www_bget?cpd+C00124">C00124</a>"	<a href=http://pubchem.ncbi.nlm.nih.gov/summary/summary.cgi?cid=6036">6036</a>"	648681	D-Altrose 1	611	1990-29-0		<a href=http://pubchem.ncbi.nlm.nih.gov/summary/summary.cgi?cid=94780">94780</a>"	651250	Gluconic lactone 1
2-Deoxyuridine	71	354	10.5747	253355	10.6806	274801	10.6773	212933	951-78-0	<a href=http://pubchem.ncbi.nlm.nih.gov/summary/summary.cgi?cid=640">640</a>"	<a href=http://www.genome.jp/dbget-bin/www_bget?cpd+C00526">C00526</a>"	349115	2-Deoxyuridine	354	951-78-0	<a href=http://www.genome.jp/dbget-bin/www_bget?cpd+C00526">C00526</a>"	<a href=http://pubchem.ncbi.nlm.nih.gov/summary/summary.cgi?cid=640">640</a>"	349115	thymidine 1	351	50-89-5	<a href=http://www.genome.jp/dbget-bin/www_bget?cpd+C00214">C00214</a>"	<a href=http://pubchem.ncbi.nlm.nih.gov/summary/summary.cgi?cid=5789">5789</a>"	349526	N-cyclohexylformamide 1	285	766-93-8	<a href=http://www.genome.jp/dbget-bin/www_bget?cpd+C11519">C11519</a>"	<a href=http://pubchem.ncbi.nlm.nih.gov/summary/summary.cgi?cid=13017">13017</a>"	354189	glutaraldehyde 3	270	111-30-8	<a href=http://www.genome.jp/dbget-bin/www_bget?cpd+D01120">D01120</a>"	<a href=http://pubchem.ncbi.nlm.nih.gov/summary/summary.cgi?cid=3485">3485</a>"	352362
D-Glyceric acid	221	356	11.1533	249779	11.104	246773	11.115	249062	6000-40-4	<a href=http://pubchem.ncbi.nlm.nih.gov/summary/summary.cgi?cid=752">752</a>"	<a href=http://www.genome.jp/dbget-bin/www_bget?cpd+C00258">C00258</a>"	377282	D-Glyceric acid	356	6000-40-4	<a href=http://www.genome.jp/dbget-bin/www_bget?cpd+C00258">C00258</a>"	<a href=http://pubchem.ncbi.nlm.nih.gov/summary/summary.cgi?cid=752">752</a>"	377282
sulfuric acid	281	433	8.94933	248990	8.936	214226	8.961	242317	7664-93-9	<a href=http://pubchem.ncbi.nlm.nih.gov/summary/summary.cgi?cid=1118">1118</a>"	<a href=http://www.genome.jp/dbget-bin/www_bget?cpd+C00059">C00059</a>"	283246	sulfuric acid	433	7664-93-9	<a href=http://www.genome.jp/dbget-bin/www_bget?cpd+C00059">C00059</a>"	<a href=http://pubchem.ncbi.nlm.nih.gov/summary/summary.cgi?cid=1118">1118</a>"	283246
4-aminophenol 2	73	270	14.5467	238658	14.596	232135	14.5546	217337	123-30-8	<a href=http://pubchem.ncbi.nlm.nih.gov/summary/summary.cgi?cid=403">403</a>"	<a href=http://www.genome.jp/dbget-bin/www_bget?cpd+C02372">C02372</a>"	518407	4-aminophenol 2	270	123-30-8	<a href=http://www.genome.jp/dbget-bin/www_bget?cpd+C02372">C02372</a>"	<a href=http://pubchem.ncbi.nlm.nih.gov/summary/summary.cgi?cid=403">403</a>"	518407	3-Phenyllactic acid	244	828-01-3	<a href=http://www.genome.jp/dbget-bin/www_bget?cpd+C05607">C05607</a>"	<a href=http://pubchem.ncbi.nlm.nih.gov/summary/summary.cgi?cid=3848">3848</a>"	516071
glycine 1	71	210	8.18	226929	8.09	224769	8.12	225681	56-40-6	<a href=http://pubchem.ncbi.nlm.nih.gov/summary/summary.cgi?cid=750">750</a>"	<a href=http://www.genome.jp/dbget-bin/www_bget?cpd+C00037">C00037</a>"	256164	glycine 1	210	56-40-6	<a href=http://www.genome.jp/dbget-bin/www_bget?cpd+C00037">C00037</a>"	<a href=http://pubchem.ncbi.nlm.nih.gov/summary/summary.cgi?cid=750">750</a>"	256164
beta-Alanine 2	174	520	12.5867	221358	12.5573	212938	12.5747	207435	107-95-9	<a href=http://pubchem.ncbi.nlm.nih.gov/summary/summary.cgi?cid=239">239</a>"	<a href=http://www.genome.jp/dbget-bin/www_bget?cpd+C00099">C00099</a>"	434448	beta-Alanine 2	520	107-95-9	<a href=http://www.genome.jp/dbget-bin/www_bget?cpd+C00099">C00099</a>"	<a href=http://pubchem.ncbi.nlm.nih.gov/summary/summary.cgi?cid=239">239</a>"	434448
Monostearin	73	730	25.4347	212438	25.2157	213574	25.6138	210900	123-94-4	<a href=http://pubchem.ncbi.nlm.nih.gov/summary/summary.cgi?cid=24699">24699</a>"	<a href=http://www.genome.jp/dbget-bin/www_bget?cpd+D01947">D01947</a>"	959625	Monostearin	730	123-94-4	<a href=http://www.genome.jp/dbget-bin/www_bget?cpd+D01947">D01947</a>"	<a href=http://pubchem.ncbi.nlm.nih.gov/summary/summary.cgi?cid=24699">24699</a>"	959625	Prostaglandin E2 2	425	363-24-6		<a href=http://pubchem.ncbi.nlm.nih.gov/summary/summary.cgi?cid=158">158</a>"	954382	Leucrose 1	391	7158-70-5		<a href=http://pubchem.ncbi.nlm.nih.gov/summary/summary.cgi?cid=165577">165577</a>"	957028
glutamine 3	71	390	13.9467	206190	13.972	217493	13.9667	208271	56-85-9	<a href=http://pubchem.ncbi.nlm.nih.gov/summary/summary.cgi?cid=5961">5961</a>"	<a href=http://www.genome.jp/dbget-bin/www_bget?cpd+C00064">C00064</a>"	491841	glutamine 3	390	56-85-9	<a href=http://www.genome.jp/dbget-bin/www_bget?cpd+C00064">C00064</a>"	<a href=http://pubchem.ncbi.nlm.nih.gov/summary/summary.cgi?cid=5961">5961</a>"	491841
valine	144	924	9.66	202244	9.68	203213	9.55	201733	72-18-4	<a href=http://pubchem.ncbi.nlm.nih.gov/summary/summary.cgi?cid=1182">1182</a>"	<a href=http://www.genome.jp/dbget-bin/www_bget?cpd+C00183">C00183</a>"	314036	valine	924	72-18-4	<a href=http://www.genome.jp/dbget-bin/www_bget?cpd+C00183">C00183</a>"	<a href=http://pubchem.ncbi.nlm.nih.gov/summary/summary.cgi?cid=1182">1182</a>"	314036	Methylmalonic acid	349	516-05-2	<a href=http://www.genome.jp/dbget-bin/www_bget?cpd+C02170">C02170</a>"	<a href=http://pubchem.ncbi.nlm.nih.gov/summary/summary.cgi?cid=487">487</a>"	311544
leucine	158	734	10.4413	200444	10.0427	212091	10.5056	202842	61-90-5	<a href=http://pubchem.ncbi.nlm.nih.gov/summary/summary.cgi?cid=857">857</a>"	<a href=http://www.genome.jp/dbget-bin/www_bget?cpd+C00123">C00123</a>"	346389	leucine	734	61-90-5	<a href=http://www.genome.jp/dbget-bin/www_bget?cpd+C00123">C00123</a>"	<a href=http://pubchem.ncbi.nlm.nih.gov/summary/summary.cgi?cid=857">857</a>"	346389
N-Ethylglycine 1	174	459	12.3333	193800	12.4453	193973	12.4573	193922	627-01-0	<a href=http://pubchem.ncbi.nlm.nih.gov/summary/summary.cgi?cid=316542">316542</a>"	<a href=http://www.genome.jp/dbget-bin/www_bget?cpd+C11735">C11735</a>"	428515	N-Ethylglycine 1	459	627-01-0	<a href=http://www.genome.jp/dbget-bin/www_bget?cpd+C11735">C11735</a>"	<a href=http://pubchem.ncbi.nlm.nih.gov/summary/summary.cgi?cid=316542">316542</a>"	428515
Maleamate 4	73	355	12.744	184584	12.937	181293	12.954	188307	557-24-4	<a href=http://pubchem.ncbi.nlm.nih.gov/summary/summary.cgi?cid=11187">11187</a>"		440511	Maleamate 4	355	557-24-4		<a href=http://pubchem.ncbi.nlm.nih.gov/summary/summary.cgi?cid=11187">11187</a>"	440511	Glutaconic acid	324	1724-02-3	<a href=http://www.genome.jp/dbget-bin/www_bget?cpd+C02214">C02214</a>"	<a href=http://pubchem.ncbi.nlm.nih.gov/summary/summary.cgi?cid=5280498">5280498</a>"	444657	L-Threose 1	312	95-44-3		<a href=http://pubchem.ncbi.nlm.nih.gov/summary/summary.cgi?cid=101562">101562</a>"	441422
xylitol	73	577	15.8307	180857	15.8853	180093	15.824	183469	87-99-0	<a href=http://pubchem.ncbi.nlm.nih.gov/summary/summary.cgi?cid=6912">6912</a>"		567625	xylitol	577	87-99-0		<a href=http://pubchem.ncbi.nlm.nih.gov/summary/summary.cgi?cid=6912">6912</a>"	567625	Levoglucosan	493	498-07-7		<a href=http://pubchem.ncbi.nlm.nih.gov/summary/summary.cgi?cid=79029">79029</a>"	570079
oxoproline	156	801	13.752	171930	13.724	171538	13.757	171662	98-79-3	<a href=http://pubchem.ncbi.nlm.nih.gov/summary/summary.cgi?cid=7405">7405</a>"	<a href=http://www.genome.jp/dbget-bin/www_bget?cpd+C02238">C02238</a>"	485159	oxoproline	801	98-79-3	<a href=http://www.genome.jp/dbget-bin/www_bget?cpd+C02238">C02238</a>"	<a href=http://pubchem.ncbi.nlm.nih.gov/summary/summary.cgi?cid=7405">7405</a>"	485159	N-Acetyl-L-leucine 1	402	1188-21-2	<a href=http://www.genome.jp/dbget-bin/www_bget?cpd+C02710">C02710</a>"	<a href=http://pubchem.ncbi.nlm.nih.gov/summary/summary.cgi?cid=70912">70912</a>"	480143
proline	142	885	10.8213	163612	10.8353	163853	10.8204	164427	147-85-3	<a href=http://pubchem.ncbi.nlm.nih.gov/summary/summary.cgi?cid=614">614</a>"	<a href=http://www.genome.jp/dbget-bin/www_bget?cpd+C00148">C00148</a>"	363983	proline	885	147-85-3	<a href=http://www.genome.jp/dbget-bin/www_bget?cpd+C00148">C00148</a>"	<a href=http://pubchem.ncbi.nlm.nih.gov/summary/summary.cgi?cid=614">614</a>"	363983	4-aminobutyric acid 2	273	1956-12-02	<a href=http://www.genome.jp/dbget-bin/www_bget?cpd+C00334">C00334</a>"	<a href=http://pubchem.ncbi.nlm.nih.gov/summary/summary.cgi?cid=119">119</a>"	365880
Threitol	207	286	13.4587	157073	13.4253	158184	13.469	157280	7493-90-5	<a href=http://pubchem.ncbi.nlm.nih.gov/summary/summary.cgi?cid=169019">169019</a>"		466960	Threitol	286	7493-90-5		<a href=http://pubchem.ncbi.nlm.nih.gov/summary/summary.cgi?cid=169019">169019</a>"	466960
beta-Mannosylglycerate 2	73	488	17.3827	155636	17.3728	155964	17.3809	156105	164324-35-0	<a href=http://pubchem.ncbi.nlm.nih.gov/summary/summary.cgi?cid=5460194">5460194</a>"		633066	beta-Mannosylglycerate 2	488	164324-35-0		<a href=http://pubchem.ncbi.nlm.nih.gov/summary/summary.cgi?cid=5460194">5460194</a>"	633066	1,5-Anhydroglucitol	484	154-58-5	<a href=http://www.genome.jp/dbget-bin/www_bget?cpd+C07326">C07326</a>"	<a href=http://pubchem.ncbi.nlm.nih.gov/summary/summary.cgi?cid=64960">64960</a>"	633471
Maleimide	69	240	7.78	153895	7.71	158533	7.7603	153422	541-59-3	<a href=http://pubchem.ncbi.nlm.nih.gov/summary/summary.cgi?cid=10935">10935</a>"	<a href=http://www.genome.jp/dbget-bin/www_bget?cpd+C07272">C07272</a>"	243098	Maleimide	240	541-59-3	<a href=http://www.genome.jp/dbget-bin/www_bget?cpd+C07272">C07272</a>"	<a href=http://pubchem.ncbi.nlm.nih.gov/summary/summary.cgi?cid=10935">10935</a>"	243098
uracil	71	254	11.4547	146242	11.4503	145217	11.4535	143620	66-22-8	<a href=http://pubchem.ncbi.nlm.nih.gov/summary/summary.cgi?cid=1174">1174</a>"	<a href=http://www.genome.jp/dbget-bin/www_bget?cpd+C00106">C00106</a>"	385872	uracil	254	66-22-8	<a href=http://www.genome.jp/dbget-bin/www_bget?cpd+C00106">C00106</a>"	<a href=http://pubchem.ncbi.nlm.nih.gov/summary/summary.cgi?cid=1174">1174</a>"	385872	4-Acetylbutyric acid 1	201	3128-06-01	<a href=http://www.genome.jp/dbget-bin/www_bget?cpd+C02129">C02129</a>"	<a href=http://pubchem.ncbi.nlm.nih.gov/summary/summary.cgi?cid=18407">18407</a>"	385939
citrulline 2	71	403	16.372	145695	16.308	146521	16.317	146173	372-75-8	<a href=http://pubchem.ncbi.nlm.nih.gov/summary/summary.cgi?cid=833">833</a>"	<a href=http://www.genome.jp/dbget-bin/www_bget?cpd+C00327">C00327</a>"	588919	citrulline 2	403	372-75-8	<a href=http://www.genome.jp/dbget-bin/www_bget?cpd+C00327">C00327</a>"	<a href=http://pubchem.ncbi.nlm.nih.gov/summary/summary.cgi?cid=833">833</a>"	588919
Threonic acid	73	418	14.056	144848	14.022	148521	14.041	142852	7306-96-9	<a href=http://pubchem.ncbi.nlm.nih.gov/summary/summary.cgi?cid=151152">151152</a>"		497167	Threonic acid	418	7306-96-9		<a href=http://pubchem.ncbi.nlm.nih.gov/summary/summary.cgi?cid=151152">151152</a>"	497167
Pyruvic acid	114	586	6.68	140829	6.48	140737	6.91	140267	127-17-3	<a href=http://pubchem.ncbi.nlm.nih.gov/summary/summary.cgi?cid=1060">1060</a>"	<a href=http://www.genome.jp/dbget-bin/www_bget?cpd+C00022">C00022</a>"	210436	Pyruvic acid	586	127-17-3	<a href=http://www.genome.jp/dbget-bin/www_bget?cpd+C00022">C00022</a>"	<a href=http://pubchem.ncbi.nlm.nih.gov/summary/summary.cgi?cid=1060">1060</a>"	210436
putrescine 2	174	892	16.2387	137737	16.2336	138987	16.2368	139360	110-60-1	<a href=http://pubchem.ncbi.nlm.nih.gov/summary/summary.cgi?cid=1045">1045</a>"	<a href=http://www.genome.jp/dbget-bin/www_bget?cpd+C02896">C02896</a>"	588298	putrescine 2	892	110-60-1	<a href=http://www.genome.jp/dbget-bin/www_bget?cpd+C02896">C02896</a>"	<a href=http://pubchem.ncbi.nlm.nih.gov/summary/summary.cgi?cid=1045">1045</a>"	588298	2-Amino-1-phenylethanol	732	7568-93-6		<a href=http://pubchem.ncbi.nlm.nih.gov/summary/summary.cgi?cid=643217">643217</a>"	586686	Ciliatine	427	2041-14-7	<a href=http://www.genome.jp/dbget-bin/www_bget?cpd+C03557">C03557</a>"	<a href=http://pubchem.ncbi.nlm.nih.gov/summary/summary.cgi?cid=339">339</a>"	586911	glycocyamine 2	351	352-97-6	<a href=http://www.genome.jp/dbget-bin/www_bget?cpd+C00581">C00581</a>"	<a href=http://pubchem.ncbi.nlm.nih.gov/summary/summary.cgi?cid=763">763</a>"	582009
alpha-ketoisocaproic acid 1	57	214	9.54267	131998	9.5449	131970	9.54277	134933	816-66-0	<a href=http://pubchem.ncbi.nlm.nih.gov/summary/summary.cgi?cid=70">70</a>"	<a href=http://www.genome.jp/dbget-bin/www_bget?cpd+C00233">C00233</a>"	311177	alpha-ketoisocaproic acid 1	214	816-66-0	<a href=http://www.genome.jp/dbget-bin/www_bget?cpd+C00233">C00233</a>"	<a href=http://pubchem.ncbi.nlm.nih.gov/summary/summary.cgi?cid=70">70</a>"	311177
Atrazine-2-hydroxy 4	73	255	17.4667	130755	17.4653	130629	17.4615	138455	2163-68-0	<a href=http://pubchem.ncbi.nlm.nih.gov/summary/summary.cgi?cid=16553">16553</a>"	<a href=http://www.genome.jp/dbget-bin/www_bget?cpd+C06552">C06552</a>"	637311	Atrazine-2-hydroxy 4	255	2163-68-0	<a href=http://www.genome.jp/dbget-bin/www_bget?cpd+C06552">C06552</a>"	<a href=http://pubchem.ncbi.nlm.nih.gov/summary/summary.cgi?cid=16553">16553</a>"	637311	O-phosphonothreonine 4	228	1114-81-4		<a href=http://pubchem.ncbi.nlm.nih.gov/summary/summary.cgi?cid=1016">1016</a>"	634624	Atrazine-2-hydroxy 1	221	2163-68-0	<a href=http://www.genome.jp/dbget-bin/www_bget?cpd+C06552">C06552</a>"	<a href=http://pubchem.ncbi.nlm.nih.gov/summary/summary.cgi?cid=16553">16553</a>"	631896	Atrazine-2-hydroxy 3	212	2163-68-0	<a href=http://www.genome.jp/dbget-bin/www_bget?cpd+C06552">C06552</a>"	<a href=http://pubchem.ncbi.nlm.nih.gov/summary/summary.cgi?cid=16553">16553</a>"	632234
2-Deoxy-D-galactose 2	73	488	16.812	129554	16.822	129024	16.82	129899	1949-89-9	<a href=http://pubchem.ncbi.nlm.nih.gov/summary/summary.cgi?cid=225612">225612</a>"		607287	2-Deoxy-D-galactose 2	488	1949-89-9		<a href=http://pubchem.ncbi.nlm.nih.gov/summary/summary.cgi?cid=225612">225612</a>"	607287	2-deoxy-D-glucose 2	486	154-17-6		<a href=http://pubchem.ncbi.nlm.nih.gov/summary/summary.cgi?cid=108223">108223</a>"	605527	2-deoxy-D-glucose 1	466	154-17-6		<a href=http://pubchem.ncbi.nlm.nih.gov/summary/summary.cgi?cid=108223">108223</a>"	604918	2-Deoxy-D-galactose 1	462	1949-89-9		<a href=http://pubchem.ncbi.nlm.nih.gov/summary/summary.cgi?cid=225612">225612</a>"	606002	3,6-Anhydro-D-galactose 4	399	14122-18-0	<a href=http://www.genome.jp/dbget-bin/www_bget?cpd+C06474">C06474</a>"	<a href=http://pubchem.ncbi.nlm.nih.gov/summary/summary.cgi?cid=441040">441040</a>"	603149
phthalic acid	147	854	15.7507	125628	15.7627	126924	15.7413	128540	88-99-3	<a href=http://pubchem.ncbi.nlm.nih.gov/summary/summary.cgi?cid=1017">1017</a>"	<a href=http://www.genome.jp/dbget-bin/www_bget?cpd+C01606">C01606</a>"	567166	phthalic acid	854	88-99-3	<a href=http://www.genome.jp/dbget-bin/www_bget?cpd+C01606">C01606</a>"	<a href=http://pubchem.ncbi.nlm.nih.gov/summary/summary.cgi?cid=1017">1017</a>"	567166	dihydrocoumarin 1	468	119-84-6	<a href=http://www.genome.jp/dbget-bin/www_bget?cpd+C02274">C02274</a>"	<a href=http://pubchem.ncbi.nlm.nih.gov/summary/summary.cgi?cid=660">660</a>"	562454	3-(2-Hydroxyphenyl)propionic acid	462	495-78-3	<a href=http://www.genome.jp/dbget-bin/www_bget?cpd+C01198">C01198</a>"	<a href=http://pubchem.ncbi.nlm.nih.gov/summary/summary.cgi?cid=873">873</a>"	562854	cyclohexylsulfamic acid 1	328	100-88-9	<a href=http://www.genome.jp/dbget-bin/www_bget?cpd+C02824">C02824</a>"	<a href=http://pubchem.ncbi.nlm.nih.gov/summary/summary.cgi?cid=7533">7533</a>"	561222
ribose	103	788	15.5107	115208	15.5009	113277	15.5116	117960	24259-59-4	<a href=http://pubchem.ncbi.nlm.nih.gov/summary/summary.cgi?cid=993">993</a>"	<a href=http://www.genome.jp/dbget-bin/www_bget?cpd+C00121">C00121</a>"	553947	ribose	788	24259-59-4	<a href=http://www.genome.jp/dbget-bin/www_bget?cpd+C00121">C00121</a>"	<a href=http://pubchem.ncbi.nlm.nih.gov/summary/summary.cgi?cid=993">993</a>"	553947
5-Aminovaleric acid 1	174	592	15.1933	115157	15.1903	116213	15.192	115330	660-88-8	<a href=http://pubchem.ncbi.nlm.nih.gov/summary/summary.cgi?cid=138">138</a>"	<a href=http://www.genome.jp/dbget-bin/www_bget?cpd+C00431">C00431</a>"	536482	5-Aminovaleric acid 1	592	660-88-8	<a href=http://www.genome.jp/dbget-bin/www_bget?cpd+C00431">C00431</a>"	<a href=http://pubchem.ncbi.nlm.nih.gov/summary/summary.cgi?cid=138">138</a>"	536482	2,4-diaminobutyric acid 2	563	305-62-4		<a href=http://pubchem.ncbi.nlm.nih.gov/summary/summary.cgi?cid=470">470</a>"	545144	2,4-diaminobutyric acid 5	371	305-62-4		<a href=http://pubchem.ncbi.nlm.nih.gov/summary/summary.cgi?cid=470">470</a>"	537477	4-Hydroxyquinoline	302	611-36-9	<a href=http://www.genome.jp/dbget-bin/www_bget?cpd+C06343">C06343</a>"	<a href=http://pubchem.ncbi.nlm.nih.gov/summary/summary.cgi?cid=69141">69141</a>"	545207
succinic acid	57	420	11.0613	114687	11.0616	115916	11.0679	116530	110-15-6	<a href=http://pubchem.ncbi.nlm.nih.gov/summary/summary.cgi?cid=1110">1110</a>"	<a href=http://www.genome.jp/dbget-bin/www_bget?cpd+C00042">C00042</a>"	371179	succinic acid	420	110-15-6	<a href=http://www.genome.jp/dbget-bin/www_bget?cpd+C00042">C00042</a>"	<a href=http://pubchem.ncbi.nlm.nih.gov/summary/summary.cgi?cid=1110">1110</a>"	371179	D-Glyceric acid	404	6000-40-4	<a href=http://www.genome.jp/dbget-bin/www_bget?cpd+C00258">C00258</a>"	<a href=http://pubchem.ncbi.nlm.nih.gov/summary/summary.cgi?cid=752">752</a>"	377282
1,4-Cyclohexanedione 1	69	229	11.053	109466	11.054	106165	11.0633	109853	637-88-7	<a href=http://pubchem.ncbi.nlm.nih.gov/summary/summary.cgi?cid=12511">12511</a>"	<a href=http://www.genome.jp/dbget-bin/www_bget?cpd+C08063">C08063</a>"	371496	1,4-Cyclohexanedione 1	229	637-88-7	<a href=http://www.genome.jp/dbget-bin/www_bget?cpd+C08063">C08063</a>"	<a href=http://pubchem.ncbi.nlm.nih.gov/summary/summary.cgi?cid=12511">12511</a>"	371496
Maleimide	69	222	7.84	107790	7.8	107373	7.85	107861	541-59-3	<a href=http://pubchem.ncbi.nlm.nih.gov/summary/summary.cgi?cid=10935">10935</a>"	<a href=http://www.genome.jp/dbget-bin/www_bget?cpd+C07272">C07272</a>"	243098	Maleimide	222	541-59-3	<a href=http://www.genome.jp/dbget-bin/www_bget?cpd+C07272">C07272</a>"	<a href=http://pubchem.ncbi.nlm.nih.gov/summary/summary.cgi?cid=10935">10935</a>"	243098
Methylmalonic acid	281	464	9.506	106160	9.515	105613	9.528	106419	516-05-2	<a href=http://pubchem.ncbi.nlm.nih.gov/summary/summary.cgi?cid=487">487</a>"	<a href=http://www.genome.jp/dbget-bin/www_bget?cpd+C02170">C02170</a>"	311544	Methylmalonic acid	464	516-05-2	<a href=http://www.genome.jp/dbget-bin/www_bget?cpd+C02170">C02170</a>"	<a href=http://pubchem.ncbi.nlm.nih.gov/summary/summary.cgi?cid=487">487</a>"	311544	malonic acid 1	419	141-82-2	<a href=http://www.genome.jp/dbget-bin/www_bget?cpd+C04025">C04025</a>"	<a href=http://pubchem.ncbi.nlm.nih.gov/summary/summary.cgi?cid=867">867</a>"	306589
D-Glyceric acid	116	536	11.216	105035	11.212	106620	11.21	105119	6000-40-4	<a href=http://pubchem.ncbi.nlm.nih.gov/summary/summary.cgi?cid=752">752</a>"	<a href=http://www.genome.jp/dbget-bin/www_bget?cpd+C00258">C00258</a>"	377282	D-Glyceric acid	536	6000-40-4	<a href=http://www.genome.jp/dbget-bin/www_bget?cpd+C00258">C00258</a>"	<a href=http://pubchem.ncbi.nlm.nih.gov/summary/summary.cgi?cid=752">752</a>"	377282	oxamide	496	471-46-5		<a href=http://pubchem.ncbi.nlm.nih.gov/summary/summary.cgi?cid=10113">10113</a>"	380136
fumaric acid	73	505	11.54	103359	11.5234	102901	11.5235	104533	110-17-8	<a href=http://pubchem.ncbi.nlm.nih.gov/summary/summary.cgi?cid=444972">444972</a>"	<a href=http://www.genome.jp/dbget-bin/www_bget?cpd+C00122">C00122</a>"	390675	fumaric acid	505	110-17-8	<a href=http://www.genome.jp/dbget-bin/www_bget?cpd+C00122">C00122</a>"	<a href=http://pubchem.ncbi.nlm.nih.gov/summary/summary.cgi?cid=444972">444972</a>"	390675	2,3-Dimethylsuccinic acid	454	13545-04-5		<a href=http://pubchem.ncbi.nlm.nih.gov/summary/summary.cgi?cid=11848">11848</a>"	396743	Pyrrole-2-Carboxylic Acid	451	634-97-9	<a href=http://www.genome.jp/dbget-bin/www_bget?cpd+C05942">C05942</a>"	<a href=http://pubchem.ncbi.nlm.nih.gov/summary/summary.cgi?cid=12473">12473</a>"	394475	Citraconic acid 4	432	498-23-7		<a href=http://pubchem.ncbi.nlm.nih.gov/summary/summary.cgi?cid=874">874</a>"	391566
octanal 1	70	202	8.28667	122074	8.28	121233	8.28412	122786	124-13-0	<a href=http://pubchem.ncbi.nlm.nih.gov/summary/summary.cgi?cid=454">454</a>"	<a href=http://www.genome.jp/dbget-bin/www_bget?cpd+C01545">C01545</a>"	260618	octanal 1	202	124-13-0	<a href=http://www.genome.jp/dbget-bin/www_bget?cpd+C01545">C01545</a>"	<a href=http://pubchem.ncbi.nlm.nih.gov/summary/summary.cgi?cid=454">454</a>"	260618	octanal 2	201	124-13-0	<a href=http://www.genome.jp/dbget-bin/www_bget?cpd+C01545">C01545</a>"	<a href=http://pubchem.ncbi.nlm.nih.gov/summary/summary.cgi?cid=454">454</a>"	263682	2-keto-isovaleric acid 2	164	759-05-7	<a href=http://www.genome.jp/dbget-bin/www_bget?cpd+C00141">C00141</a>"	<a href=http://pubchem.ncbi.nlm.nih.gov/summary/summary.cgi?cid=49">49</a>"	262843
urea	189	762	10.0693	101119	10.0667	104093	10.0681	104133	57-13-6	<a href=http://pubchem.ncbi.nlm.nih.gov/summary/summary.cgi?cid=1176">1176</a>"	<a href=http://www.genome.jp/dbget-bin/www_bget?cpd+C00086">C00086</a>"	328823	urea	762	57-13-6	<a href=http://www.genome.jp/dbget-bin/www_bget?cpd+C00086">C00086</a>"	<a href=http://pubchem.ncbi.nlm.nih.gov/summary/summary.cgi?cid=1176">1176</a>"	328823
Threitol	73	578	13.4093	98945	13.4066	98384	13.4746	98626	7493-90-5	<a href=http://pubchem.ncbi.nlm.nih.gov/summary/summary.cgi?cid=169019">169019</a>"		466960	Threitol	578	7493-90-5		<a href=http://pubchem.ncbi.nlm.nih.gov/summary/summary.cgi?cid=169019">169019</a>"	466960
1-Hexadecanol	57	299	18.556	98387	18.506	98816	18.537	98133	36653-82-4	<a href=http://pubchem.ncbi.nlm.nih.gov/summary/summary.cgi?cid=2682">2682</a>"	<a href=http://www.genome.jp/dbget-bin/www_bget?cpd+C00823">C00823</a>"	680078	1-Hexadecanol	299	36653-82-4	<a href=http://www.genome.jp/dbget-bin/www_bget?cpd+C00823">C00823</a>"	<a href=http://pubchem.ncbi.nlm.nih.gov/summary/summary.cgi?cid=2682">2682</a>"	680078
2-ketobutyric acid 2	70	209	7.54267	95058	7.52104	95097	7.54196	95701	600-18-0	<a href=http://pubchem.ncbi.nlm.nih.gov/summary/summary.cgi?cid=58">58</a>"	<a href=http://www.genome.jp/dbget-bin/www_bget?cpd+C00109">C00109</a>"	224400	2-ketobutyric acid 2	209	600-18-0	<a href=http://www.genome.jp/dbget-bin/www_bget?cpd+C00109">C00109</a>"	<a href=http://pubchem.ncbi.nlm.nih.gov/summary/summary.cgi?cid=58">58</a>"	224400
Isoleucine	158	787	10.74	94161	10.73	94026	10.718	94373	73-32-5	<a href=http://pubchem.ncbi.nlm.nih.gov/summary/summary.cgi?cid=6306">6306</a>"	<a href=http://www.genome.jp/dbget-bin/www_bget?cpd+C00407">C00407</a>"	359232	Isoleucine	787	73-32-5	<a href=http://www.genome.jp/dbget-bin/www_bget?cpd+C00407">C00407</a>"	<a href=http://pubchem.ncbi.nlm.nih.gov/summary/summary.cgi?cid=6306">6306</a>"	359232	threonine 2	247	72-19-5	<a href=http://www.genome.jp/dbget-bin/www_bget?cpd+C00188">C00188</a>"	<a href=http://pubchem.ncbi.nlm.nih.gov/summary/summary.cgi?cid=205">205</a>"	361557	O-methylthreonine 1	209	2076-57-5		<a href=http://pubchem.ncbi.nlm.nih.gov/summary/summary.cgi?cid=222906">222906</a>"	356177
gluconic acid 1	293	477	18.9787	93671	18.919	93533	18.9284	93428	526-95-4	<a href=http://pubchem.ncbi.nlm.nih.gov/summary/summary.cgi?cid=10690">10690</a>"		694407	gluconic acid 1	477	526-95-4		<a href=http://pubchem.ncbi.nlm.nih.gov/summary/summary.cgi?cid=10690">10690</a>"	694407	Galactonic acid	476	576-36-3		<a href=http://pubchem.ncbi.nlm.nih.gov/summary/summary.cgi?cid=128869">128869</a>"	692039	3-Hydroxypropionic acid 4	420	503-66-2	<a href=http://www.genome.jp/dbget-bin/www_bget?cpd+C01013">C01013</a>"	<a href=http://pubchem.ncbi.nlm.nih.gov/summary/summary.cgi?cid=68152">68152</a>"	697244
1,4-Cyclohexanedione 2	69	299	10.936	92472	10.947	92856	10.955	92791	637-88-7	<a href=http://pubchem.ncbi.nlm.nih.gov/summary/summary.cgi?cid=12511">12511</a>"	<a href=http://www.genome.jp/dbget-bin/www_bget?cpd+C08063">C08063</a>"	366561	1,4-Cyclohexanedione 2	299	637-88-7	<a href=http://www.genome.jp/dbget-bin/www_bget?cpd+C08063">C08063</a>"	<a href=http://pubchem.ncbi.nlm.nih.gov/summary/summary.cgi?cid=12511">12511</a>"	366561	1,4-Cyclohexanedione 1	292	637-88-7	<a href=http://www.genome.jp/dbget-bin/www_bget?cpd+C08063">C08063</a>"	<a href=http://pubchem.ncbi.nlm.nih.gov/summary/summary.cgi?cid=12511">12511</a>"	371496	1,3-Cyclohexanedione 2	286	504-02-9	<a href=http://www.genome.jp/dbget-bin/www_bget?cpd+C01066">C01066</a>"	<a href=http://pubchem.ncbi.nlm.nih.gov/summary/summary.cgi?cid=10434">10434</a>"	367018
Cumic Acid	263	344	13.972	92605	13.955	92706	13.963	92346	536-66-3	<a href=http://pubchem.ncbi.nlm.nih.gov/summary/summary.cgi?cid=10820">10820</a>"	<a href=http://www.genome.jp/dbget-bin/www_bget?cpd+C06578">C06578</a>"	488439	Cumic Acid	344	536-66-3	<a href=http://www.genome.jp/dbget-bin/www_bget?cpd+C06578">C06578</a>"	<a href=http://pubchem.ncbi.nlm.nih.gov/summary/summary.cgi?cid=10820">10820</a>"	488439
benzoic acid	105	735	10.2013	92229	10.2033	92907	10.2	92446	65-85-0	<a href=http://pubchem.ncbi.nlm.nih.gov/summary/summary.cgi?cid=243">243</a>"	<a href=http://www.genome.jp/dbget-bin/www_bget?cpd+C03096">C03096</a>"	339866	benzoic acid	735	65-85-0	<a href=http://www.genome.jp/dbget-bin/www_bget?cpd+C03096">C03096</a>"	<a href=http://pubchem.ncbi.nlm.nih.gov/summary/summary.cgi?cid=243">243</a>"	339866	3-Methylbenzyl Alcohol	522	587-03-1	<a href=http://www.genome.jp/dbget-bin/www_bget?cpd+C07216">C07216</a>"	<a href=http://pubchem.ncbi.nlm.nih.gov/summary/summary.cgi?cid=11476">11476</a>"	334753	4-Methylbenzyl alcohol	303	589-18-4	<a href=http://www.genome.jp/dbget-bin/www_bget?cpd+C06757">C06757</a>"	<a href=http://pubchem.ncbi.nlm.nih.gov/summary/summary.cgi?cid=11505">11505</a>"	341403
D-Talose 1	73	426	17.7533	86084	17.7509	86168	17.7655	86693	2595-98-4	<a href=http://pubchem.ncbi.nlm.nih.gov/summary/summary.cgi?cid=99459">99459</a>"		648920	D-Talose 1	426	2595-98-4		<a href=http://pubchem.ncbi.nlm.nih.gov/summary/summary.cgi?cid=99459">99459</a>"	648920	mannose 1	415	3458-28-4	<a href=http://www.genome.jp/dbget-bin/www_bget?cpd+C01662">C01662</a>"	<a href=http://pubchem.ncbi.nlm.nih.gov/summary/summary.cgi?cid=24749">24749</a>"	646178	galactose 1	411	59-23-4	<a href=http://www.genome.jp/dbget-bin/www_bget?cpd+C00124">C00124</a>"	<a href=http://pubchem.ncbi.nlm.nih.gov/summary/summary.cgi?cid=6036">6036</a>"	648681	Allo-inositol	382	643-10-7	<a href=http://www.genome.jp/dbget-bin/www_bget?cpd+C06153">C06153</a>"	<a href=http://pubchem.ncbi.nlm.nih.gov/summary/summary.cgi?cid=892">892</a>"	645877	Gluconic lactone 1	324	90-80-2		<a href=http://pubchem.ncbi.nlm.nih.gov/summary/summary.cgi?cid=736">736</a>"	647005
Methyl Phosphate	73	259	9.00133	85010	9.0106	85419	9.0135	85358	812-00-0	<a href=http://pubchem.ncbi.nlm.nih.gov/summary/summary.cgi?cid=13130">13130</a>"		290941	Methyl Phosphate	259	812-00-0		<a href=http://pubchem.ncbi.nlm.nih.gov/summary/summary.cgi?cid=13130">13130</a>"	290941
sorbose 1	103	854	17.604	80346	17.62	80791	17.612	80330	3615-56-3	<a href=http://pubchem.ncbi.nlm.nih.gov/summary/summary.cgi?cid=6904">6904</a>"		639323	sorbose 1	854	3615-56-3		<a href=http://pubchem.ncbi.nlm.nih.gov/summary/summary.cgi?cid=6904">6904</a>"	639323	fructose 2	830	57-48-7	<a href=http://www.genome.jp/dbget-bin/www_bget?cpd+C10906">C10906</a>"	<a href=http://pubchem.ncbi.nlm.nih.gov/summary/summary.cgi?cid=5984">5984</a>"	643817	fructose 1	806	57-48-7	<a href=http://www.genome.jp/dbget-bin/www_bget?cpd+C10906">C10906</a>"	<a href=http://pubchem.ncbi.nlm.nih.gov/summary/summary.cgi?cid=5984">5984</a>"	639953	sorbose 2	784	3615-56-3		<a href=http://pubchem.ncbi.nlm.nih.gov/summary/summary.cgi?cid=6904">6904</a>"	641418	Tagatose 2	766	87-81-0		<a href=http://pubchem.ncbi.nlm.nih.gov/summary/summary.cgi?cid=92092">92092</a>"	638444
2-ketoadipate 3	68	317	9.976	78622	9.944	78760	9.914	78491	689-31-6	<a href=http://pubchem.ncbi.nlm.nih.gov/summary/summary.cgi?cid=71">71</a>"	<a href=http://www.genome.jp/dbget-bin/www_bget?cpd+C00322">C00322</a>"	332196	2-ketoadipate 3	317	689-31-6	<a href=http://www.genome.jp/dbget-bin/www_bget?cpd+C00322">C00322</a>"	<a href=http://pubchem.ncbi.nlm.nih.gov/summary/summary.cgi?cid=71">71</a>"	332196
Biuret 1	57	235	15.8867	78368	15.82	78378	15.8506	78904	108-19-0	<a href=http://pubchem.ncbi.nlm.nih.gov/summary/summary.cgi?cid=7913">7913</a>"	<a href=http://www.genome.jp/dbget-bin/www_bget?cpd+C06555">C06555</a>"	571708	Biuret 1	235	108-19-0	<a href=http://www.genome.jp/dbget-bin/www_bget?cpd+C06555">C06555</a>"	<a href=http://pubchem.ncbi.nlm.nih.gov/summary/summary.cgi?cid=7913">7913</a>"	571708
N-cyclohexylformamide 1	108	215	10.5307	78292	10.548	78588	10.5357	78945	766-93-8	<a href=http://pubchem.ncbi.nlm.nih.gov/summary/summary.cgi?cid=13017">13017</a>"	<a href=http://www.genome.jp/dbget-bin/www_bget?cpd+C11519">C11519</a>"	354189	N-cyclohexylformamide 1	215	766-93-8	<a href=http://www.genome.jp/dbget-bin/www_bget?cpd+C11519">C11519</a>"	<a href=http://pubchem.ncbi.nlm.nih.gov/summary/summary.cgi?cid=13017">13017</a>"	354189
1,3-Cyclohexanedione 1	69	326	11.168	76192	11.172	76396	11.18	76873	504-02-9	<a href=http://pubchem.ncbi.nlm.nih.gov/summary/summary.cgi?cid=10434">10434</a>"	<a href=http://www.genome.jp/dbget-bin/www_bget?cpd+C01066">C01066</a>"	374247	1,3-Cyclohexanedione 1	326	504-02-9	<a href=http://www.genome.jp/dbget-bin/www_bget?cpd+C01066">C01066</a>"	<a href=http://pubchem.ncbi.nlm.nih.gov/summary/summary.cgi?cid=10434">10434</a>"	374247	Thymol	290	89-83-8	<a href=http://www.genome.jp/dbget-bin/www_bget?cpd+C09908">C09908</a>"	<a href=http://pubchem.ncbi.nlm.nih.gov/summary/summary.cgi?cid=6989">6989</a>"	373970
phosphate	299	720	10.4333	76176	10.4933	76696	10.5133	76872	7664-38-2	<a href=http://pubchem.ncbi.nlm.nih.gov/summary/summary.cgi?cid=1004">1004</a>"	<a href=http://www.genome.jp/dbget-bin/www_bget?cpd+C00009">C00009</a>"	345791	phosphate	720	7664-38-2	<a href=http://www.genome.jp/dbget-bin/www_bget?cpd+C00009">C00009</a>"	<a href=http://pubchem.ncbi.nlm.nih.gov/summary/summary.cgi?cid=1004">1004</a>"	345791
alpha-Aminoadipic acid	146	352	16.0347	72989	16.0386	72355	16.0393	72506	542-32-5	<a href=http://pubchem.ncbi.nlm.nih.gov/summary/summary.cgi?cid=469">469</a>"		573167	alpha-Aminoadipic acid	352	542-32-5		<a href=http://pubchem.ncbi.nlm.nih.gov/summary/summary.cgi?cid=469">469</a>"	573167	Acetol 5	343	116-09-6	<a href=http://www.genome.jp/dbget-bin/www_bget?cpd+C05235">C05235</a>"	<a href=http://pubchem.ncbi.nlm.nih.gov/summary/summary.cgi?cid=8299">8299</a>"	575285
3-hydroxybutyric acid	117	906	8.87333	72504	8.8	72977	8.8797	72453	306-31-0	<a href=http://pubchem.ncbi.nlm.nih.gov/summary/summary.cgi?cid=441">441</a>"		278679	3-hydroxybutyric acid	906	306-31-0		<a href=http://pubchem.ncbi.nlm.nih.gov/summary/summary.cgi?cid=441">441</a>"	278679	Lactamide 1	579	2043-43-8		<a href=http://pubchem.ncbi.nlm.nih.gov/summary/summary.cgi?cid=94220">94220</a>"	284611	sulfuric acid	526	7664-93-9	<a href=http://www.genome.jp/dbget-bin/www_bget?cpd+C00059">C00059</a>"	<a href=http://pubchem.ncbi.nlm.nih.gov/summary/summary.cgi?cid=1118">1118</a>"	283246
caprylic acid	58	337	10.276	72412	10.229	72711	10.244	74066	124-07-2	<a href=http://pubchem.ncbi.nlm.nih.gov/summary/summary.cgi?cid=379">379</a>"	<a href=http://www.genome.jp/dbget-bin/www_bget?cpd+C06423">C06423</a>"	344264	caprylic acid	337	124-07-2	<a href=http://www.genome.jp/dbget-bin/www_bget?cpd+C06423">C06423</a>"	<a href=http://pubchem.ncbi.nlm.nih.gov/summary/summary.cgi?cid=379">379</a>"	344264
3-Hydroxynorvaline 2	147	550	11.6507	71405	11.6533	71612	11.6857	71462	2280-42-4	<a href=http://pubchem.ncbi.nlm.nih.gov/summary/summary.cgi?cid=65097">65097</a>"		399897	3-Hydroxynorvaline 2	550	2280-42-4		<a href=http://pubchem.ncbi.nlm.nih.gov/summary/summary.cgi?cid=65097">65097</a>"	399897	2,3-Dimethylsuccinic acid	467	13545-04-5		<a href=http://pubchem.ncbi.nlm.nih.gov/summary/summary.cgi?cid=11848">11848</a>"	396743	serine 1	451	56-45-1	<a href=http://www.genome.jp/dbget-bin/www_bget?cpd+C00716">C00716</a>"	<a href=http://pubchem.ncbi.nlm.nih.gov/summary/summary.cgi?cid=617">617</a>"	395017
Glucose-1-phosphate	217	703	16.5307	69152	16.5304	69170	16.5317	69357	59-56-3	<a href=http://pubchem.ncbi.nlm.nih.gov/summary/summary.cgi?cid=65533">65533</a>"	<a href=http://www.genome.jp/dbget-bin/www_bget?cpd+C11450">C11450</a>"	594823	Glucose-1-phosphate	703	59-56-3	<a href=http://www.genome.jp/dbget-bin/www_bget?cpd+C11450">C11450</a>"	<a href=http://pubchem.ncbi.nlm.nih.gov/summary/summary.cgi?cid=65533">65533</a>"	594823	Diglycerol 1	652	627-82-7		<a href=http://pubchem.ncbi.nlm.nih.gov/summary/summary.cgi?cid=42953">42953</a>"	591718
4-HYDROXYPYRIDINE	152	545	8.814	63766	8.832	63491	8.817	63172	626-64-2	<a href=http://pubchem.ncbi.nlm.nih.gov/summary/summary.cgi?cid=12290">12290</a>"		281563	4-HYDROXYPYRIDINE	545	626-64-2		<a href=http://pubchem.ncbi.nlm.nih.gov/summary/summary.cgi?cid=12290">12290</a>"	281563	4-aminobutyric acid 3	271	1956-12-02	<a href=http://www.genome.jp/dbget-bin/www_bget?cpd+C00334">C00334</a>"	<a href=http://pubchem.ncbi.nlm.nih.gov/summary/summary.cgi?cid=119">119</a>"	282336
serine 1	102	300	11.656	60593	11.619	60027	11.625	60158	56-45-1	<a href=http://pubchem.ncbi.nlm.nih.gov/summary/summary.cgi?cid=617">617</a>"	<a href=http://www.genome.jp/dbget-bin/www_bget?cpd+C00716">C00716</a>"	395017	serine 1	300	56-45-1	<a href=http://www.genome.jp/dbget-bin/www_bget?cpd+C00716">C00716</a>"	<a href=http://pubchem.ncbi.nlm.nih.gov/summary/summary.cgi?cid=617">617</a>"	395017
Fluorene	73	448	15.076	63539	15.066	63158	15.07	63413	86-73-7	<a href=http://pubchem.ncbi.nlm.nih.gov/summary/summary.cgi?cid=6853">6853</a>"	<a href=http://www.genome.jp/dbget-bin/www_bget?cpd+C07715">C07715</a>"	536990	Fluorene	448	86-73-7	<a href=http://www.genome.jp/dbget-bin/www_bget?cpd+C07715">C07715</a>"	<a href=http://pubchem.ncbi.nlm.nih.gov/summary/summary.cgi?cid=6853">6853</a>"	536990
Threitol	73	319	13.3667	59858	13.3627	58963	13.3606	59886	7493-90-5	<a href=http://pubchem.ncbi.nlm.nih.gov/summary/summary.cgi?cid=169019">169019</a>"		466960	Threitol	319	7493-90-5		<a href=http://pubchem.ncbi.nlm.nih.gov/summary/summary.cgi?cid=169019">169019</a>"	466960
Tagatose 1	73	572	17.3253	59211	17.3218	59044	17.3204	59190	87-81-0	<a href=http://pubchem.ncbi.nlm.nih.gov/summary/summary.cgi?cid=92092">92092</a>"		630199	Tagatose 1	572	87-81-0		<a href=http://pubchem.ncbi.nlm.nih.gov/summary/summary.cgi?cid=92092">92092</a>"	630199
3-Hydroxypyridine	152	412	8.64267	58969	8.63	58316	8.64173	58778	109-00-2	<a href=http://pubchem.ncbi.nlm.nih.gov/summary/summary.cgi?cid=7971">7971</a>"		274003	3-Hydroxypyridine	412	109-00-2		<a href=http://pubchem.ncbi.nlm.nih.gov/summary/summary.cgi?cid=7971">7971</a>"	274003
glutamine 3	71	242	13.8973	58739	13.8926	58850	13.4493	58311	56-85-9	<a href=http://pubchem.ncbi.nlm.nih.gov/summary/summary.cgi?cid=5961">5961</a>"	<a href=http://www.genome.jp/dbget-bin/www_bget?cpd+C00064">C00064</a>"	491841	glutamine 3	242	56-85-9	<a href=http://www.genome.jp/dbget-bin/www_bget?cpd+C00064">C00064</a>"	<a href=http://pubchem.ncbi.nlm.nih.gov/summary/summary.cgi?cid=5961">5961</a>"	491841	ornithine 3	218	70-26-8	<a href=http://www.genome.jp/dbget-bin/www_bget?cpd+C00077">C00077</a>"	<a href=http://pubchem.ncbi.nlm.nih.gov/summary/summary.cgi?cid=6262">6262</a>"	485033	2-Amino-2-norbornanecarboxylic acid 2	209	20448-79-7		<a href=http://pubchem.ncbi.nlm.nih.gov/summary/summary.cgi?cid=115288">115288</a>"	492356
Dihydroxyacetone	73	476	10.164	56612	10.1625	56856	10.1638	56985	62147-49-3	<a href=http://pubchem.ncbi.nlm.nih.gov/summary/summary.cgi?cid=670">670</a>"	<a href=http://www.genome.jp/dbget-bin/www_bget?cpd+C00184">C00184</a>"	333585	Dihydroxyacetone	476	62147-49-3	<a href=http://www.genome.jp/dbget-bin/www_bget?cpd+C00184">C00184</a>"	<a href=http://pubchem.ncbi.nlm.nih.gov/summary/summary.cgi?cid=670">670</a>"	333585	oxamic acid	411	471-47-6	<a href=http://www.genome.jp/dbget-bin/www_bget?cpd+C01444">C01444</a>"	<a href=http://pubchem.ncbi.nlm.nih.gov/summary/summary.cgi?cid=974">974</a>"	339041	serine 2	404	56-45-1	<a href=http://www.genome.jp/dbget-bin/www_bget?cpd+C00716">C00716</a>"	<a href=http://pubchem.ncbi.nlm.nih.gov/summary/summary.cgi?cid=617">617</a>"	339071
O-methylthreonine 1	57	390	10.7307	54646	10.7311	54875	10.7363	54960	2076-57-5	<a href=http://pubchem.ncbi.nlm.nih.gov/summary/summary.cgi?cid=222906">222906</a>"		356177	O-methylthreonine 1	390	2076-57-5		<a href=http://pubchem.ncbi.nlm.nih.gov/summary/summary.cgi?cid=222906">222906</a>"	356177	L-Allothreonine 2	318	28954-12-3	<a href=http://www.genome.jp/dbget-bin/www_bget?cpd+C05519">C05519</a>"	<a href=http://pubchem.ncbi.nlm.nih.gov/summary/summary.cgi?cid=99289">99289</a>"	359083
uracil	99	711	11.36	50349	11.37	50810	11.365	50303	66-22-8	<a href=http://pubchem.ncbi.nlm.nih.gov/summary/summary.cgi?cid=1174">1174</a>"	<a href=http://www.genome.jp/dbget-bin/www_bget?cpd+C00106">C00106</a>"	385872	uracil	711	66-22-8	<a href=http://www.genome.jp/dbget-bin/www_bget?cpd+C00106">C00106</a>"	<a href=http://pubchem.ncbi.nlm.nih.gov/summary/summary.cgi?cid=1174">1174</a>"	385872	Itaconic acid	355	97-65-4	<a href=http://www.genome.jp/dbget-bin/www_bget?cpd+C00490">C00490</a>"	<a href=http://pubchem.ncbi.nlm.nih.gov/summary/summary.cgi?cid=811">811</a>"	387056	Allylmalonic acid	352	2583-25-7		<a href=http://pubchem.ncbi.nlm.nih.gov/summary/summary.cgi?cid=75748">75748</a>"	386768
4-Methylbenzyl alcohol	57	383	10.2653	50091	10.2617	50611	10.2613	47985	589-18-4	<a href=http://pubchem.ncbi.nlm.nih.gov/summary/summary.cgi?cid=11505">11505</a>"	<a href=http://www.genome.jp/dbget-bin/www_bget?cpd+C06757">C06757</a>"	341403	4-Methylbenzyl alcohol	383	589-18-4	<a href=http://www.genome.jp/dbget-bin/www_bget?cpd+C06757">C06757</a>"	<a href=http://pubchem.ncbi.nlm.nih.gov/summary/summary.cgi?cid=11505">11505</a>"	341403	Carbobenzyloxy-L-leucine degr1	254	2018-66-8	<a href=http://www.genome.jp/dbget-bin/www_bget?cpd+C04335">C04335</a>"	<a href=http://pubchem.ncbi.nlm.nih.gov/summary/summary.cgi?cid=74840">74840</a>"	335421
sorbose 2	103	698	17.7013	49878	17.7008	49501	17.7022	49164	3615-56-3	<a href=http://pubchem.ncbi.nlm.nih.gov/summary/summary.cgi?cid=6904">6904</a>"		641418	sorbose 2	698	3615-56-3		<a href=http://pubchem.ncbi.nlm.nih.gov/summary/summary.cgi?cid=6904">6904</a>"	641418	fructose 2	692	57-48-7	<a href=http://www.genome.jp/dbget-bin/www_bget?cpd+C10906">C10906</a>"	<a href=http://pubchem.ncbi.nlm.nih.gov/summary/summary.cgi?cid=5984">5984</a>"	643817	sorbose 1	684	3615-56-3		<a href=http://pubchem.ncbi.nlm.nih.gov/summary/summary.cgi?cid=6904">6904</a>"	639323	Tagatose 2	678	87-81-0		<a href=http://pubchem.ncbi.nlm.nih.gov/summary/summary.cgi?cid=92092">92092</a>"	638444	fructose 1	677	57-48-7	<a href=http://www.genome.jp/dbget-bin/www_bget?cpd+C10906">C10906</a>"	<a href=http://pubchem.ncbi.nlm.nih.gov/summary/summary.cgi?cid=5984">5984</a>"	639953	mannose 1	417	3458-28-4	<a href=http://www.genome.jp/dbget-bin/www_bget?cpd+C01662">C01662</a>"	<a href=http://pubchem.ncbi.nlm.nih.gov/summary/summary.cgi?cid=24749">24749</a>"	646178
saccharopine 2	314	377	23.1	49067	23.111	49153	23.1	49882	997-68-2	<a href=http://pubchem.ncbi.nlm.nih.gov/summary/summary.cgi?cid=1087">1087</a>"		858131	saccharopine 2	377	997-68-2		<a href=http://pubchem.ncbi.nlm.nih.gov/summary/summary.cgi?cid=1087">1087</a>"	858131	saccharopine 3	345	997-68-2		<a href=http://pubchem.ncbi.nlm.nih.gov/summary/summary.cgi?cid=1087">1087</a>"	865356
(2R,3S)-2-hydroxy-3-isopropylbutanedioic acid	71	281	14.192	48855	14.1923	48747	14.19	48803	921-28-8	<a href=http://pubchem.ncbi.nlm.nih.gov/summary/summary.cgi?cid=5462261">5462261</a>"	<a href=http://www.genome.jp/dbget-bin/www_bget?cpd+C04411">C04411</a>"	504206	(2R,3S)-2-hydroxy-3-isopropylbutanedioic acid	281	921-28-8	<a href=http://www.genome.jp/dbget-bin/www_bget?cpd+C04411">C04411</a>"	<a href=http://pubchem.ncbi.nlm.nih.gov/summary/summary.cgi?cid=5462261">5462261</a>"	504206
succinate semialdehyde 2	132	277	9.28533	48587	9.28896	48134	9.28386	48444	692-29-5	<a href=http://pubchem.ncbi.nlm.nih.gov/summary/summary.cgi?cid=1112">1112</a>"	<a href=http://www.genome.jp/dbget-bin/www_bget?cpd+C02127">C02127</a>"	297198	succinate semialdehyde 2	277	692-29-5	<a href=http://www.genome.jp/dbget-bin/www_bget?cpd+C02127">C02127</a>"	<a href=http://pubchem.ncbi.nlm.nih.gov/summary/summary.cgi?cid=1112">1112</a>"	297198
Lactamide 2	89	436	8.45067	44949	8.45164	44875	8.45133	44620	2043-43-8	<a href=http://pubchem.ncbi.nlm.nih.gov/summary/summary.cgi?cid=94220">94220</a>"		265299	Lactamide 2	436	2043-43-8		<a href=http://pubchem.ncbi.nlm.nih.gov/summary/summary.cgi?cid=94220">94220</a>"	265299	3-Hydroxypropionic acid 1	429	503-66-2	<a href=http://www.genome.jp/dbget-bin/www_bget?cpd+C01013">C01013</a>"	<a href=http://pubchem.ncbi.nlm.nih.gov/summary/summary.cgi?cid=68152">68152</a>"	269050
Octadecanol	75	551	20.4493	43956	20.4467	43696	20.4404	43752	112-92-5	<a href=http://pubchem.ncbi.nlm.nih.gov/summary/summary.cgi?cid=8221">8221</a>"	<a href=http://www.genome.jp/dbget-bin/www_bget?cpd+D01924">D01924</a>"	755073	Octadecanol	551	112-92-5	<a href=http://www.genome.jp/dbget-bin/www_bget?cpd+D01924">D01924</a>"	<a href=http://pubchem.ncbi.nlm.nih.gov/summary/summary.cgi?cid=8221">8221</a>"	755073	heptadecanoic acid	290	506-12-7		<a href=http://pubchem.ncbi.nlm.nih.gov/summary/summary.cgi?cid=10465">10465</a>"	751387
proline	71	359	10.8133	43891	10.8102	43852	10.8108	43233	147-85-3	<a href=http://pubchem.ncbi.nlm.nih.gov/summary/summary.cgi?cid=614">614</a>"	<a href=http://www.genome.jp/dbget-bin/www_bget?cpd+C00148">C00148</a>"	363983	proline	359	147-85-3	<a href=http://www.genome.jp/dbget-bin/www_bget?cpd+C00148">C00148</a>"	<a href=http://pubchem.ncbi.nlm.nih.gov/summary/summary.cgi?cid=614">614</a>"	363983
9-Fluorenone 2	73	333	16.924	43745	16.956	43468	16.946	43810	486-25-9	<a href=http://pubchem.ncbi.nlm.nih.gov/summary/summary.cgi?cid=10241">10241</a>"	<a href=http://www.genome.jp/dbget-bin/www_bget?cpd+C06712">C06712</a>"	611167	9-Fluorenone 2	333	486-25-9	<a href=http://www.genome.jp/dbget-bin/www_bget?cpd+C06712">C06712</a>"	<a href=http://pubchem.ncbi.nlm.nih.gov/summary/summary.cgi?cid=10241">10241</a>"	611167	shikimic acid	296	138-59-0	<a href=http://www.genome.jp/dbget-bin/www_bget?cpd+C00493">C00493</a>"	<a href=http://pubchem.ncbi.nlm.nih.gov/summary/summary.cgi?cid=1094">1094</a>"	612089	5-Aminoimidazole-4-carboxamide	269	360-97-4	<a href=http://www.genome.jp/dbget-bin/www_bget?cpd+C04051">C04051</a>"	<a href=http://pubchem.ncbi.nlm.nih.gov/summary/summary.cgi?cid=9679">9679</a>"	613239
glucose 2	73	673	18.0613	42812	18.0607	42239	18.0646	42516	50-99-7	<a href=http://pubchem.ncbi.nlm.nih.gov/summary/summary.cgi?cid=24749">24749</a>"	<a href=http://www.genome.jp/dbget-bin/www_bget?cpd+C01662">C01662</a>"	659936	glucose 2	673	50-99-7	<a href=http://www.genome.jp/dbget-bin/www_bget?cpd+C01662">C01662</a>"	<a href=http://pubchem.ncbi.nlm.nih.gov/summary/summary.cgi?cid=24749">24749</a>"	659936	D-Talose 2	658	2595-98-4		<a href=http://pubchem.ncbi.nlm.nih.gov/summary/summary.cgi?cid=99459">99459</a>"	657503	mannose 2	655	3458-28-4	<a href=http://www.genome.jp/dbget-bin/www_bget?cpd+C01662">C01662</a>"	<a href=http://pubchem.ncbi.nlm.nih.gov/summary/summary.cgi?cid=24749">24749</a>"	654030	allose 2	631	2595-97-3		<a href=http://pubchem.ncbi.nlm.nih.gov/summary/summary.cgi?cid=102288">102288</a>"	654496	galactose 2	626	59-23-4	<a href=http://www.genome.jp/dbget-bin/www_bget?cpd+C00124">C00124</a>"	<a href=http://pubchem.ncbi.nlm.nih.gov/summary/summary.cgi?cid=6036">6036</a>"	658715	D-Altrose 2	624	1990-29-0		<a href=http://pubchem.ncbi.nlm.nih.gov/summary/summary.cgi?cid=94780">94780</a>"	654699
L-Allothreonine 1	103	350	12.0147	42443	12.0135	42146	12.0193	42649	28954-12-3	<a href=http://pubchem.ncbi.nlm.nih.gov/summary/summary.cgi?cid=99289">99289</a>"	<a href=http://www.genome.jp/dbget-bin/www_bget?cpd+C05519">C05519</a>"	412246	L-Allothreonine 1	350	28954-12-3	<a href=http://www.genome.jp/dbget-bin/www_bget?cpd+C05519">C05519</a>"	<a href=http://pubchem.ncbi.nlm.nih.gov/summary/summary.cgi?cid=99289">99289</a>"	412246	threonine 1	325	72-19-5	<a href=http://www.genome.jp/dbget-bin/www_bget?cpd+C00188">C00188</a>"	<a href=http://pubchem.ncbi.nlm.nih.gov/summary/summary.cgi?cid=205">205</a>"	410252
L-Threose 1	147	638	12.8333	42382	12.8307	42069	12.8549	42145	95-44-3	<a href=http://pubchem.ncbi.nlm.nih.gov/summary/summary.cgi?cid=101562">101562</a>"		441422	L-Threose 1	638	95-44-3		<a href=http://pubchem.ncbi.nlm.nih.gov/summary/summary.cgi?cid=101562">101562</a>"	441422	L-Threose 2	623	95-44-3		<a href=http://pubchem.ncbi.nlm.nih.gov/summary/summary.cgi?cid=101562">101562</a>"	445773	Erythrose 1	557	583-50-6		<a href=http://pubchem.ncbi.nlm.nih.gov/summary/summary.cgi?cid=94176">94176</a>"	443139	Citraconic acid 2	435	498-23-7		<a href=http://pubchem.ncbi.nlm.nih.gov/summary/summary.cgi?cid=874">874</a>"	440261
Myristic Acid	117	808	17.472	42221	17.476	42147	17.468	42106	544-63-8	<a href=http://pubchem.ncbi.nlm.nih.gov/summary/summary.cgi?cid=11005">11005</a>"	<a href=http://www.genome.jp/dbget-bin/www_bget?cpd+ C06424"> C06424</a>"	635876	Myristic Acid	808	544-63-8	<a href=http://www.genome.jp/dbget-bin/www_bget?cpd+ C06424"> C06424</a>"	<a href=http://pubchem.ncbi.nlm.nih.gov/summary/summary.cgi?cid=11005">11005</a>"	635876
3-Methylamino-1,2-propanediol 1	116	350	9.58667	41483	9.58696	41787	9.58638	41596	40137-22-2	<a href=http://pubchem.ncbi.nlm.nih.gov/summary/summary.cgi?cid=2734122">2734122</a>"		310381	3-Methylamino-1,2-propanediol 1	350	40137-22-2		<a href=http://pubchem.ncbi.nlm.nih.gov/summary/summary.cgi?cid=2734122">2734122</a>"	310381
4-Acetamidobutyric acid 2	174	349	13.54	41429	13.548	41825	13.543	41049	3025-96-5	<a href=http://pubchem.ncbi.nlm.nih.gov/summary/summary.cgi?cid=18189">18189</a>"	<a href=http://www.genome.jp/dbget-bin/www_bget?cpd+C02946">C02946</a>"	476219	4-Acetamidobutyric acid 2	349	3025-96-5	<a href=http://www.genome.jp/dbget-bin/www_bget?cpd+C02946">C02946</a>"	<a href=http://pubchem.ncbi.nlm.nih.gov/summary/summary.cgi?cid=18189">18189</a>"	476219	5,6-dihydrouracil 1	295	504-07-4	<a href=http://www.genome.jp/dbget-bin/www_bget?cpd+C03919">C03919</a>"	<a href=http://pubchem.ncbi.nlm.nih.gov/summary/summary.cgi?cid=649">649</a>"	470340
oleic acid	129	504	21.0573	41381	21.0528	41202	21.0512	41279	112-80-1	<a href=http://pubchem.ncbi.nlm.nih.gov/summary/summary.cgi?cid=965">965</a>"	<a href=http://www.genome.jp/dbget-bin/www_bget?cpd+C00712">C00712</a>"	780313	oleic acid	504	112-80-1	<a href=http://www.genome.jp/dbget-bin/www_bget?cpd+C00712">C00712</a>"	<a href=http://pubchem.ncbi.nlm.nih.gov/summary/summary.cgi?cid=965">965</a>"	780313	Elaidic acid	500	112-79-8	<a href=http://www.genome.jp/dbget-bin/www_bget?cpd+C01712">C01712</a>"	<a href=http://pubchem.ncbi.nlm.nih.gov/summary/summary.cgi?cid=637517">637517</a>"	781663	linoleic acid	347	60-33-3		<a href=http://pubchem.ncbi.nlm.nih.gov/summary/summary.cgi?cid=3931">3931</a>"	777515	linolenic acid	345	463-40-1	<a href=http://www.genome.jp/dbget-bin/www_bget?cpd+C06427">C06427</a>"	<a href=http://pubchem.ncbi.nlm.nih.gov/summary/summary.cgi?cid=5280934">5280934</a>"	780147
palmitoleic acid	117	748	19.2293	40954	19.2205	41113	19.2287	40708	373-49-9	<a href=http://pubchem.ncbi.nlm.nih.gov/summary/summary.cgi?cid=4668">4668</a>"		706866	palmitoleic acid	748	373-49-9		<a href=http://pubchem.ncbi.nlm.nih.gov/summary/summary.cgi?cid=4668">4668</a>"	706866
oxalic acid	102	430	8.344	40953	8.312	40712	8.328	40519	144-62-7	<a href=http://pubchem.ncbi.nlm.nih.gov/summary/summary.cgi?cid=971">971</a>"	<a href=http://www.genome.jp/dbget-bin/www_bget?cpd+C00209">C00209</a>"	260477	oxalic acid	430	144-62-7	<a href=http://www.genome.jp/dbget-bin/www_bget?cpd+C00209">C00209</a>"	<a href=http://pubchem.ncbi.nlm.nih.gov/summary/summary.cgi?cid=971">971</a>"	260477
Dihydroxyacetone	114	357	10.2093	40592	10.2041	40408	10.2038	40427	62147-49-3	<a href=http://pubchem.ncbi.nlm.nih.gov/summary/summary.cgi?cid=670">670</a>"	<a href=http://www.genome.jp/dbget-bin/www_bget?cpd+C00184">C00184</a>"	333585	Dihydroxyacetone	357	62147-49-3	<a href=http://www.genome.jp/dbget-bin/www_bget?cpd+C00184">C00184</a>"	<a href=http://pubchem.ncbi.nlm.nih.gov/summary/summary.cgi?cid=670">670</a>"	333585
Unknown 240	275		14.908	40314	14.92	40223	14.911	40516
3,4-Dihydroxyphenylacetic acid	223	376	17.208	40285	17.252	40166	17.213	40092	102-32-9	<a href=http://pubchem.ncbi.nlm.nih.gov/summary/summary.cgi?cid=547">547</a>"	<a href=http://www.genome.jp/dbget-bin/www_bget?cpd+C01161">C01161</a>"	625860	3,4-Dihydroxyphenylacetic acid	376	102-32-9	<a href=http://www.genome.jp/dbget-bin/www_bget?cpd+C01161">C01161</a>"	<a href=http://pubchem.ncbi.nlm.nih.gov/summary/summary.cgi?cid=547">547</a>"	625860	Benzoin 1	375	119-53-9	<a href=http://www.genome.jp/dbget-bin/www_bget?cpd+C01408">C01408</a>"	<a href=http://pubchem.ncbi.nlm.nih.gov/summary/summary.cgi?cid=8400">8400</a>"	620856	Homogentisic acid	350	451-13-8	<a href=http://www.genome.jp/dbget-bin/www_bget?cpd+C00544">C00544</a>"	<a href=http://pubchem.ncbi.nlm.nih.gov/summary/summary.cgi?cid=780">780</a>"	627762
Pelargonic acid	117	881	11.6987	40087	11.6972	40193	11.6985	40010	112-05-0	<a href=http://pubchem.ncbi.nlm.nih.gov/summary/summary.cgi?cid=8158">8158</a>"	<a href=http://www.genome.jp/dbget-bin/www_bget?cpd+C01601">C01601</a>"	398493	Pelargonic acid	881	112-05-0	<a href=http://www.genome.jp/dbget-bin/www_bget?cpd+C01601">C01601</a>"	<a href=http://pubchem.ncbi.nlm.nih.gov/summary/summary.cgi?cid=8158">8158</a>"	398493	N-Acetyl-beta-alanine 1	361	3025-95-4	<a href=http://www.genome.jp/dbget-bin/www_bget?cpd+C01073">C01073</a>"	<a href=http://pubchem.ncbi.nlm.nih.gov/summary/summary.cgi?cid=76406">76406</a>"	400990
cis-2-hydroxycinnamic acid	57	314	15.5707	39290	15.5783	39168	15.5711	39541	495-79-4	<a href=http://pubchem.ncbi.nlm.nih.gov/summary/summary.cgi?cid=5280841">5280841</a>"	<a href=http://www.genome.jp/dbget-bin/www_bget?cpd+C05838">C05838</a>"	556749	cis-2-hydroxycinnamic acid	314	495-79-4	<a href=http://www.genome.jp/dbget-bin/www_bget?cpd+C05838">C05838</a>"	<a href=http://pubchem.ncbi.nlm.nih.gov/summary/summary.cgi?cid=5280841">5280841</a>"	556749	1,2-Cyclohexanedione 4	279	765-87-7	<a href=http://www.genome.jp/dbget-bin/www_bget?cpd+C06105">C06105</a>"	<a href=http://pubchem.ncbi.nlm.nih.gov/summary/summary.cgi?cid=13006">13006</a>"	551567
3-Aminoisobutyric acid 2	57	227	9.47733	38990	9.47736	38781	9.47667	38911	144-90-1	<a href=http://pubchem.ncbi.nlm.nih.gov/summary/summary.cgi?cid=64956">64956</a>"	<a href=http://www.genome.jp/dbget-bin/www_bget?cpd+C05145">C05145</a>"	308779	3-Aminoisobutyric acid 2	227	144-90-1	<a href=http://www.genome.jp/dbget-bin/www_bget?cpd+C05145">C05145</a>"	<a href=http://pubchem.ncbi.nlm.nih.gov/summary/summary.cgi?cid=64956">64956</a>"	308779	1-Aminocyclopropanecarboxylic acid	184	22059-21-8	<a href=http://www.genome.jp/dbget-bin/www_bget?cpd+C01234">C01234</a>"	<a href=http://pubchem.ncbi.nlm.nih.gov/summary/summary.cgi?cid=535">535</a>"	311449
glycine 2	174	506	10.9253	39514	10.9217	39829	10.9206	39153	56-40-6	<a href=http://pubchem.ncbi.nlm.nih.gov/summary/summary.cgi?cid=750">750</a>"	<a href=http://www.genome.jp/dbget-bin/www_bget?cpd+C00037">C00037</a>"	368260	glycine 2	506	56-40-6	<a href=http://www.genome.jp/dbget-bin/www_bget?cpd+C00037">C00037</a>"	<a href=http://pubchem.ncbi.nlm.nih.gov/summary/summary.cgi?cid=750">750</a>"	368260
1-Monopalmitin	371	772	24.0067	36297	24.0016	36621	24.0042	36410	542-44-9	<a href=http://pubchem.ncbi.nlm.nih.gov/summary/summary.cgi?cid=14900">14900</a>"		901207	1-Monopalmitin	772	542-44-9		<a href=http://pubchem.ncbi.nlm.nih.gov/summary/summary.cgi?cid=14900">14900</a>"	901207
threonine 1	117	675	11.9653	36192	11.9645	36453	11.9669	36328	72-19-5	<a href=http://pubchem.ncbi.nlm.nih.gov/summary/summary.cgi?cid=205">205</a>"	<a href=http://www.genome.jp/dbget-bin/www_bget?cpd+C00188">C00188</a>"	410252	threonine 1	675	72-19-5	<a href=http://www.genome.jp/dbget-bin/www_bget?cpd+C00188">C00188</a>"	<a href=http://pubchem.ncbi.nlm.nih.gov/summary/summary.cgi?cid=205">205</a>"	410252	L-Allothreonine 1	667	28954-12-3	<a href=http://www.genome.jp/dbget-bin/www_bget?cpd+C05519">C05519</a>"	<a href=http://pubchem.ncbi.nlm.nih.gov/summary/summary.cgi?cid=99289">99289</a>"	412246
serine 1	204	597	11.6307	36076	11.6342	36369	11.6323	36486	56-45-1	<a href=http://pubchem.ncbi.nlm.nih.gov/summary/summary.cgi?cid=617">617</a>"	<a href=http://www.genome.jp/dbget-bin/www_bget?cpd+C00716">C00716</a>"	395017	serine 1	597	56-45-1	<a href=http://www.genome.jp/dbget-bin/www_bget?cpd+C00716">C00716</a>"	<a href=http://pubchem.ncbi.nlm.nih.gov/summary/summary.cgi?cid=617">617</a>"	395017
Phenylacetic acid	90	257	11.0093	35441	11.0086	35653	11.001	35210	103-82-2	<a href=http://pubchem.ncbi.nlm.nih.gov/summary/summary.cgi?cid=999">999</a>"	<a href=http://www.genome.jp/dbget-bin/www_bget?cpd+C07086">C07086</a>"	367560	Phenylacetic acid	257	103-82-2	<a href=http://www.genome.jp/dbget-bin/www_bget?cpd+C07086">C07086</a>"	<a href=http://pubchem.ncbi.nlm.nih.gov/summary/summary.cgi?cid=999">999</a>"	367560	Glycine-d5	243	4896-77-9		<a href=http://pubchem.ncbi.nlm.nih.gov/summary/summary.cgi?cid=2723970">2723970</a>"	367583	glycine 2	236	56-40-6	<a href=http://www.genome.jp/dbget-bin/www_bget?cpd+C00037">C00037</a>"	<a href=http://pubchem.ncbi.nlm.nih.gov/summary/summary.cgi?cid=750">750</a>"	368260
phenylalanine 1	103	591	15.0053	34951	15.0076	34897	15.0045	34925	63-91-2	<a href=http://pubchem.ncbi.nlm.nih.gov/summary/summary.cgi?cid=994">994</a>"	<a href=http://www.genome.jp/dbget-bin/www_bget?cpd+C02057">C02057</a>"	537401	phenylalanine 1	591	63-91-2	<a href=http://www.genome.jp/dbget-bin/www_bget?cpd+C02057">C02057</a>"	<a href=http://pubchem.ncbi.nlm.nih.gov/summary/summary.cgi?cid=994">994</a>"	537401
2-Deoxyuridine	71	223	10.5	34588	10.506	34717	10.513	34875	951-78-0	<a href=http://pubchem.ncbi.nlm.nih.gov/summary/summary.cgi?cid=640">640</a>"	<a href=http://www.genome.jp/dbget-bin/www_bget?cpd+C00526">C00526</a>"	349115	2-Deoxyuridine	223	951-78-0	<a href=http://www.genome.jp/dbget-bin/www_bget?cpd+C00526">C00526</a>"	<a href=http://pubchem.ncbi.nlm.nih.gov/summary/summary.cgi?cid=640">640</a>"	349115	thymidine 1	219	50-89-5	<a href=http://www.genome.jp/dbget-bin/www_bget?cpd+C00214">C00214</a>"	<a href=http://pubchem.ncbi.nlm.nih.gov/summary/summary.cgi?cid=5789">5789</a>"	349526	cyclohexane-1,2-diol	202	931-17-9		<a href=http://pubchem.ncbi.nlm.nih.gov/summary/summary.cgi?cid=13601">13601</a>"	345040
aniline	150	448	9.53333	33999	9.51893	33841	9.53039	33573	62-53-3	<a href=http://pubchem.ncbi.nlm.nih.gov/summary/summary.cgi?cid=6115">6115</a>"	<a href=http://www.genome.jp/dbget-bin/www_bget?cpd+C02136">C02136</a>"	310388	aniline	448	62-53-3	<a href=http://www.genome.jp/dbget-bin/www_bget?cpd+C02136">C02136</a>"	<a href=http://pubchem.ncbi.nlm.nih.gov/summary/summary.cgi?cid=6115">6115</a>"	310388	2-Hydroxyvaleric acid	225	617-31-2		<a href=http://pubchem.ncbi.nlm.nih.gov/summary/summary.cgi?cid=98009">98009</a>"	309568
Unknown 264	57	176	19.0253	48279	19.0246	48321	19.0217	48581	73-40-5	<a href=http://pubchem.ncbi.nlm.nih.gov/summary/summary.cgi?cid=764">764</a>"	<a href=http://www.genome.jp/dbget-bin/www_bget?cpd+C00242">C00242</a>"	701233	guanine 2	176	73-40-5	<a href=http://www.genome.jp/dbget-bin/www_bget?cpd+C00242">C00242</a>"	<a href=http://pubchem.ncbi.nlm.nih.gov/summary/summary.cgi?cid=764">764</a>"	701233	glutamine 5	102	56-85-9	<a href=http://www.genome.jp/dbget-bin/www_bget?cpd+C00064">C00064</a>"	<a href=http://pubchem.ncbi.nlm.nih.gov/summary/summary.cgi?cid=5961">5961</a>"	695611
Atrazine-2-hydroxy 5	71	215	18.132	33061	18.143	33226	18.1422	33149	2163-68-0	<a href=http://pubchem.ncbi.nlm.nih.gov/summary/summary.cgi?cid=16553">16553</a>"	<a href=http://www.genome.jp/dbget-bin/www_bget?cpd+C06552">C06552</a>"	662897	Atrazine-2-hydroxy 5	215	2163-68-0	<a href=http://www.genome.jp/dbget-bin/www_bget?cpd+C06552">C06552</a>"	<a href=http://pubchem.ncbi.nlm.nih.gov/summary/summary.cgi?cid=16553">16553</a>"	662897	Methyl Palmitoleate	203	1120-25-8		<a href=http://pubchem.ncbi.nlm.nih.gov/summary/summary.cgi?cid=643801">643801</a>"	662295
proline	57	206	10.7747	30860	10.7736	30650	10.7765	30487	147-85-3	<a href=http://pubchem.ncbi.nlm.nih.gov/summary/summary.cgi?cid=614">614</a>"	<a href=http://www.genome.jp/dbget-bin/www_bget?cpd+C00148">C00148</a>"	363983	proline	206	147-85-3	<a href=http://www.genome.jp/dbget-bin/www_bget?cpd+C00148">C00148</a>"	<a href=http://pubchem.ncbi.nlm.nih.gov/summary/summary.cgi?cid=614">614</a>"	363983	maleic acid	87	110-16-7	<a href=http://www.genome.jp/dbget-bin/www_bget?cpd+C01384">C01384</a>"	<a href=http://pubchem.ncbi.nlm.nih.gov/summary/summary.cgi?cid=444266">444266</a>"	365916
Unknown 242	73	164	15.392	30814	15.391	30713	15.3973	30197	6763-34-4	<a href=http://pubchem.ncbi.nlm.nih.gov/summary/summary.cgi?cid=644160">644160</a>"		545927	xylose 1	164	6763-34-4		<a href=http://pubchem.ncbi.nlm.nih.gov/summary/summary.cgi?cid=644160">644160</a>"	545927
3-Aminoisobutyric acid 2	102	471	9.572	30804	9.514	30726	9.523	30857	144-90-1	<a href=http://pubchem.ncbi.nlm.nih.gov/summary/summary.cgi?cid=64956">64956</a>"	<a href=http://www.genome.jp/dbget-bin/www_bget?cpd+C05145">C05145</a>"	308779	3-Aminoisobutyric acid 2	471	144-90-1	<a href=http://www.genome.jp/dbget-bin/www_bget?cpd+C05145">C05145</a>"	<a href=http://pubchem.ncbi.nlm.nih.gov/summary/summary.cgi?cid=64956">64956</a>"	308779	N-cyclohexylformamide 2	236	766-93-8	<a href=http://www.genome.jp/dbget-bin/www_bget?cpd+C11519">C11519</a>"	<a href=http://pubchem.ncbi.nlm.nih.gov/summary/summary.cgi?cid=13017">13017</a>"	315734	Acetophenone	219	98-86-2	<a href=http://www.genome.jp/dbget-bin/www_bget?cpd+C07113">C07113</a>"	<a href=http://pubchem.ncbi.nlm.nih.gov/summary/summary.cgi?cid=7410">7410</a>"	313778	naphthalene	201	91-20-3	<a href=http://www.genome.jp/dbget-bin/www_bget?cpd+C00829">C00829</a>"	<a href=http://pubchem.ncbi.nlm.nih.gov/summary/summary.cgi?cid=931">931</a>"	315992
D-erythronolactone 2	119	348	14.6893	30559	14.6843	30404	14.6821	30132	15667-21-7	<a href=http://pubchem.ncbi.nlm.nih.gov/summary/summary.cgi?cid=5325915">5325915</a>"		523641	D-erythronolactone 2	348	15667-21-7		<a href=http://pubchem.ncbi.nlm.nih.gov/summary/summary.cgi?cid=5325915">5325915</a>"	523641	Digitoxose 1	321	527-52-6		<a href=http://pubchem.ncbi.nlm.nih.gov/summary/summary.cgi?cid=258531">258531</a>"	521871	3-hydroxy-3-methylglutaric acid	306	503-49-1	<a href=http://www.genome.jp/dbget-bin/www_bget?cpd+C03761">C03761</a>"	<a href=http://pubchem.ncbi.nlm.nih.gov/summary/summary.cgi?cid=1662">1662</a>"	520311	Tropic Acid	304	529-64-6	<a href=http://www.genome.jp/dbget-bin/www_bget?cpd+C01456">C01456</a>"	<a href=http://pubchem.ncbi.nlm.nih.gov/summary/summary.cgi?cid=10726">10726</a>"	516799
sucrose	73	443	24.312	30400	24.319	30238	24.316	30332	57-50-1	<a href=http://pubchem.ncbi.nlm.nih.gov/summary/summary.cgi?cid=5988">5988</a>"	<a href=http://www.genome.jp/dbget-bin/www_bget?cpd+C00089">C00089</a>"	914209	sucrose	443	57-50-1	<a href=http://www.genome.jp/dbget-bin/www_bget?cpd+C00089">C00089</a>"	<a href=http://pubchem.ncbi.nlm.nih.gov/summary/summary.cgi?cid=5988">5988</a>"	914209	phytosphingosine 2	315	554-62-1	<a href=http://www.genome.jp/dbget-bin/www_bget?cpd+C12144">C12144</a>"	<a href=http://pubchem.ncbi.nlm.nih.gov/summary/summary.cgi?cid=122121">122121</a>"	911553
Pyruvic acid	89	260	7.048	30267	7.045	30307	7.041	30384	127-17-3	<a href=http://pubchem.ncbi.nlm.nih.gov/summary/summary.cgi?cid=1060">1060</a>"	<a href=http://www.genome.jp/dbget-bin/www_bget?cpd+C00022">C00022</a>"	210436	Pyruvic acid	260	127-17-3	<a href=http://www.genome.jp/dbget-bin/www_bget?cpd+C00022">C00022</a>"	<a href=http://pubchem.ncbi.nlm.nih.gov/summary/summary.cgi?cid=1060">1060</a>"	210436
Octadecanol	85	267	20.544	30161	20.593	30346	20.588	30107	112-92-5	<a href=http://pubchem.ncbi.nlm.nih.gov/summary/summary.cgi?cid=8221">8221</a>"	<a href=http://www.genome.jp/dbget-bin/www_bget?cpd+D01924">D01924</a>"	755073	Octadecanol	267	112-92-5	<a href=http://www.genome.jp/dbget-bin/www_bget?cpd+D01924">D01924</a>"	<a href=http://pubchem.ncbi.nlm.nih.gov/summary/summary.cgi?cid=8221">8221</a>"	755073
benzamide	157	244	12.928	29561	12.931	29307	12.938	29513	55-21-0	<a href=http://pubchem.ncbi.nlm.nih.gov/summary/summary.cgi?cid=2331">2331</a>"	<a href=http://www.genome.jp/dbget-bin/www_bget?cpd+C09815">C09815</a>"	444632	benzamide	244	55-21-0	<a href=http://www.genome.jp/dbget-bin/www_bget?cpd+C09815">C09815</a>"	<a href=http://pubchem.ncbi.nlm.nih.gov/summary/summary.cgi?cid=2331">2331</a>"	444632	Citraconic acid 3	231	498-23-7		<a href=http://pubchem.ncbi.nlm.nih.gov/summary/summary.cgi?cid=874">874</a>"	451605
threonine 2	130	249	10.7467	29262	10.7436	29135	10.7445	29022	72-19-5	<a href=http://pubchem.ncbi.nlm.nih.gov/summary/summary.cgi?cid=205">205</a>"	<a href=http://www.genome.jp/dbget-bin/www_bget?cpd+C00188">C00188</a>"	361557	threonine 2	249	72-19-5	<a href=http://www.genome.jp/dbget-bin/www_bget?cpd+C00188">C00188</a>"	<a href=http://pubchem.ncbi.nlm.nih.gov/summary/summary.cgi?cid=205">205</a>"	361557	Isoleucine	240	73-32-5	<a href=http://www.genome.jp/dbget-bin/www_bget?cpd+C00407">C00407</a>"	<a href=http://pubchem.ncbi.nlm.nih.gov/summary/summary.cgi?cid=6306">6306</a>"	359232	proline	208	147-85-3	<a href=http://www.genome.jp/dbget-bin/www_bget?cpd+C00148">C00148</a>"	<a href=http://pubchem.ncbi.nlm.nih.gov/summary/summary.cgi?cid=614">614</a>"	363983	O-methylthreonine 1	188	2076-57-5		<a href=http://pubchem.ncbi.nlm.nih.gov/summary/summary.cgi?cid=222906">222906</a>"	356177
Phytol	143	370	20.592	28610	20.507	28560	20.533	28264	150-86-7	<a href=http://pubchem.ncbi.nlm.nih.gov/summary/summary.cgi?cid=5320547">5320547</a>"		762621	Phytol	370	150-86-7		<a href=http://pubchem.ncbi.nlm.nih.gov/summary/summary.cgi?cid=5320547">5320547</a>"	762621
3-hydroxybutyric acid	115	406	8.77867	28019	8.75395	27085	8.76468	28183	306-31-0	<a href=http://pubchem.ncbi.nlm.nih.gov/summary/summary.cgi?cid=441">441</a>"		278679	3-hydroxybutyric acid	406	306-31-0		<a href=http://pubchem.ncbi.nlm.nih.gov/summary/summary.cgi?cid=441">441</a>"	278679	sulfuric acid	359	7664-93-9	<a href=http://www.genome.jp/dbget-bin/www_bget?cpd+C00059">C00059</a>"	<a href=http://pubchem.ncbi.nlm.nih.gov/summary/summary.cgi?cid=1118">1118</a>"	283246
adenine	57	278	17.8133	27634	17.8169	27537	17.8153	27455	73-24-5	<a href=http://pubchem.ncbi.nlm.nih.gov/summary/summary.cgi?cid=190">190</a>"	<a href=http://www.genome.jp/dbget-bin/www_bget?cpd+C00147">C00147</a>"	647936	adenine	278	73-24-5	<a href=http://www.genome.jp/dbget-bin/www_bget?cpd+C00147">C00147</a>"	<a href=http://pubchem.ncbi.nlm.nih.gov/summary/summary.cgi?cid=190">190</a>"	647936	Allantoic acid 1	262	99-16-1	<a href=http://www.genome.jp/dbget-bin/www_bget?cpd+C00499">C00499</a>"	<a href=http://pubchem.ncbi.nlm.nih.gov/summary/summary.cgi?cid=203">203</a>"	648840
2-ketobutyric acid 2	174	231	7.33333	27456	7.30962	27696	7.37587	27828	600-18-0	<a href=http://pubchem.ncbi.nlm.nih.gov/summary/summary.cgi?cid=58">58</a>"	<a href=http://www.genome.jp/dbget-bin/www_bget?cpd+C00109">C00109</a>"	224400	2-ketobutyric acid 2	231	600-18-0	<a href=http://www.genome.jp/dbget-bin/www_bget?cpd+C00109">C00109</a>"	<a href=http://pubchem.ncbi.nlm.nih.gov/summary/summary.cgi?cid=58">58</a>"	224400
Maleamate 2	131	318	13.8813	26865	13.8894	26982	13.827	26193	557-24-4	<a href=http://pubchem.ncbi.nlm.nih.gov/summary/summary.cgi?cid=11187">11187</a>"		489319	Maleamate 2	318	557-24-4		<a href=http://pubchem.ncbi.nlm.nih.gov/summary/summary.cgi?cid=11187">11187</a>"	489319
Tagatose 1	258	227	17.3733	26783	17.3716	26595	17.3741	26456	87-81-0	<a href=http://pubchem.ncbi.nlm.nih.gov/summary/summary.cgi?cid=92092">92092</a>"		630199	Tagatose 1	227	87-81-0		<a href=http://pubchem.ncbi.nlm.nih.gov/summary/summary.cgi?cid=92092">92092</a>"	630199	Thioctamide 2	205	3206-73-3	<a href=http://www.genome.jp/dbget-bin/www_bget?cpd+C00248">C00248</a>"	<a href=http://pubchem.ncbi.nlm.nih.gov/summary/summary.cgi?cid=863">863</a>"	626300
L-glutamic acid	174	319	13.8333	26435	13.8188	26227	13.8142	26096	56-86-0	<a href=http://pubchem.ncbi.nlm.nih.gov/summary/summary.cgi?cid=611">611</a>"	<a href=http://www.genome.jp/dbget-bin/www_bget?cpd+C00302">C00302</a>"	487968	L-glutamic acid	319	56-86-0	<a href=http://www.genome.jp/dbget-bin/www_bget?cpd+C00302">C00302</a>"	<a href=http://pubchem.ncbi.nlm.nih.gov/summary/summary.cgi?cid=611">611</a>"	487968
quinic acid	255	273	17.56	25224	17.567	25413	17.558	25821	77-95-2	<a href=http://pubchem.ncbi.nlm.nih.gov/summary/summary.cgi?cid=1064">1064</a>"	<a href=http://www.genome.jp/dbget-bin/www_bget?cpd+C00296">C00296</a>"	635606	quinic acid	273	77-95-2	<a href=http://www.genome.jp/dbget-bin/www_bget?cpd+C00296">C00296</a>"	<a href=http://pubchem.ncbi.nlm.nih.gov/summary/summary.cgi?cid=1064">1064</a>"	635606	saccharin	158	1981-07-02	<a href=http://www.genome.jp/dbget-bin/www_bget?cpd+D01085">D01085</a>"	<a href=http://pubchem.ncbi.nlm.nih.gov/summary/summary.cgi?cid=5143">5143</a>"	634456	Guanidinosuccinic acid 2	133	6133-30-8		<a href=http://pubchem.ncbi.nlm.nih.gov/summary/summary.cgi?cid=97856">97856</a>"	640156	2'-Deoxycytidine 5'-triphosphate degr prod	87	102783-51-7	<a href=http://www.genome.jp/dbget-bin/www_bget?cpd+C00458">C00458</a>"	<a href=http://pubchem.ncbi.nlm.nih.gov/summary/summary.cgi?cid=65091">65091</a>"	639095	Tyrosine, methyl ester	87	1080-06-4		<a href=http://pubchem.ncbi.nlm.nih.gov/summary/summary.cgi?cid=76957">76957</a>"	639095
Glycine-d5	57	213	10.8773	31698	10.8762	31809	10.8667	31373	4896-77-9	<a href=http://pubchem.ncbi.nlm.nih.gov/summary/summary.cgi?cid=2723970">2723970</a>"		367583	Glycine-d5	213	4896-77-9		<a href=http://pubchem.ncbi.nlm.nih.gov/summary/summary.cgi?cid=2723970">2723970</a>"	367583
glycerol	131	481	10.376	24309	10.378	24106	10.307	24733	56-81-5	<a href=http://pubchem.ncbi.nlm.nih.gov/summary/summary.cgi?cid=753">753</a>"	<a href=http://www.genome.jp/dbget-bin/www_bget?cpd+C00116">C00116</a>"	345180	glycerol	481	56-81-5	<a href=http://www.genome.jp/dbget-bin/www_bget?cpd+C00116">C00116</a>"	<a href=http://pubchem.ncbi.nlm.nih.gov/summary/summary.cgi?cid=753">753</a>"	345180	Ethanolamine	445	141-43-5	<a href=http://www.genome.jp/dbget-bin/www_bget?cpd+C00189">C00189</a>"	<a href=http://pubchem.ncbi.nlm.nih.gov/summary/summary.cgi?cid=700">700</a>"	344667
thymine	255	784	12.1907	24268	12.1942	24198	12.1945	24154	65-71-4	<a href=http://pubchem.ncbi.nlm.nih.gov/summary/summary.cgi?cid=1135">1135</a>"	<a href=http://www.genome.jp/dbget-bin/www_bget?cpd+C00178">C00178</a>"	419706	thymine	784	65-71-4	<a href=http://www.genome.jp/dbget-bin/www_bget?cpd+C00178">C00178</a>"	<a href=http://pubchem.ncbi.nlm.nih.gov/summary/summary.cgi?cid=1135">1135</a>"	419706	2-methylfumarate	277	498-24-8		<a href=http://pubchem.ncbi.nlm.nih.gov/summary/summary.cgi?cid=874">874</a>"	417693	4-Methylcatechol	253	452-86-8	<a href=http://www.genome.jp/dbget-bin/www_bget?cpd+C06730">C06730</a>"	<a href=http://pubchem.ncbi.nlm.nih.gov/summary/summary.cgi?cid=9958">9958</a>"	416352	hydroquinone	252	123-31-9	<a href=http://www.genome.jp/dbget-bin/www_bget?cpd+C15603">C15603</a>"	<a href=http://pubchem.ncbi.nlm.nih.gov/summary/summary.cgi?cid=785">785</a>"	421819	3-methylcatechol	247	488-17-5	<a href=http://www.genome.jp/dbget-bin/www_bget?cpd+C02923">C02923</a>"	<a href=http://pubchem.ncbi.nlm.nih.gov/summary/summary.cgi?cid=340">340</a>"	423459	DL-Anabasine 1	246	13078-04-1	<a href=http://www.genome.jp/dbget-bin/www_bget?cpd+C06180">C06180</a>"	<a href=http://pubchem.ncbi.nlm.nih.gov/summary/summary.cgi?cid=2181">2181</a>"	421588	3-aminopropionitrile 1
N-Methyl-L-glutamic acid 2	71	309	14.332	23809	14.364	23445	14.348	23605	6753-62-4	<a href=http://pubchem.ncbi.nlm.nih.gov/summary/summary.cgi?cid=439377">439377</a>"	<a href=http://www.genome.jp/dbget-bin/www_bget?cpd+C01046">C01046</a>"	503425	N-Methyl-L-glutamic acid 2	309	6753-62-4	<a href=http://www.genome.jp/dbget-bin/www_bget?cpd+C01046">C01046</a>"	<a href=http://pubchem.ncbi.nlm.nih.gov/summary/summary.cgi?cid=439377">439377</a>"	503425	2-hydroxy-3-isopropylbutanedioic acid	303	16048-89-8	<a href=http://www.genome.jp/dbget-bin/www_bget?cpd+C04411">C04411</a>"	<a href=http://pubchem.ncbi.nlm.nih.gov/summary/summary.cgi?cid=36">36</a>"	509591	Maleamate 1	286	557-24-4		<a href=http://pubchem.ncbi.nlm.nih.gov/summary/summary.cgi?cid=11187">11187</a>"	502387
lauric acid	117	557	15.3307	23439	15.3345	23028	15.3329	23630	143-07-7	<a href=http://pubchem.ncbi.nlm.nih.gov/summary/summary.cgi?cid=3893">3893</a>"	<a href=http://www.genome.jp/dbget-bin/www_bget?cpd+C02679">C02679</a>"	547162	lauric acid	557	143-07-7	<a href=http://www.genome.jp/dbget-bin/www_bget?cpd+C02679">C02679</a>"	<a href=http://pubchem.ncbi.nlm.nih.gov/summary/summary.cgi?cid=3893">3893</a>"	547162	creatine degr	199	57-00-1	<a href=http://www.genome.jp/dbget-bin/www_bget?cpd+C00300">C00300</a>"	<a href=http://pubchem.ncbi.nlm.nih.gov/summary/summary.cgi?cid=586">586</a>"	542762
oxamide	102	586	11.2667	23315	11.2449	23293	11.2725	23841	471-46-5	<a href=http://pubchem.ncbi.nlm.nih.gov/summary/summary.cgi?cid=10113">10113</a>"		380136	oxamide	586	471-46-5		<a href=http://pubchem.ncbi.nlm.nih.gov/summary/summary.cgi?cid=10113">10113</a>"	380136	D-Glyceric acid	391	6000-40-4	<a href=http://www.genome.jp/dbget-bin/www_bget?cpd+C00258">C00258</a>"	<a href=http://pubchem.ncbi.nlm.nih.gov/summary/summary.cgi?cid=752">752</a>"	377282
D-erythro-sphingosine 2	73	240	22.944	23233	22.932	23216	22.938	23075	123-78-4	<a href=http://pubchem.ncbi.nlm.nih.gov/summary/summary.cgi?cid=637542">637542</a>"	<a href=http://www.genome.jp/dbget-bin/www_bget?cpd+C00319">C00319</a>"	851876	D-erythro-sphingosine 2	240	123-78-4	<a href=http://www.genome.jp/dbget-bin/www_bget?cpd+C00319">C00319</a>"	<a href=http://pubchem.ncbi.nlm.nih.gov/summary/summary.cgi?cid=637542">637542</a>"	851876	D-erythro-sphingosine 1	239	123-78-4	<a href=http://www.genome.jp/dbget-bin/www_bget?cpd+C00319">C00319</a>"	<a href=http://pubchem.ncbi.nlm.nih.gov/summary/summary.cgi?cid=5280335">5280335</a>"	858856
epsilon-Caprolactam	170	598	10.5147	23218	10.5175	23023	10.5166	23150	105-60-2	<a href=http://pubchem.ncbi.nlm.nih.gov/summary/summary.cgi?cid=7768">7768</a>"	<a href=http://www.genome.jp/dbget-bin/www_bget?cpd+C06593">C06593</a>"	352787	epsilon-Caprolactam	598	105-60-2	<a href=http://www.genome.jp/dbget-bin/www_bget?cpd+C06593">C06593</a>"	<a href=http://pubchem.ncbi.nlm.nih.gov/summary/summary.cgi?cid=7768">7768</a>"	352787	acetanilide 3	313	103-84-4	<a href=http://www.genome.jp/dbget-bin/www_bget?cpd+C07565">C07565</a>"	<a href=http://pubchem.ncbi.nlm.nih.gov/summary/summary.cgi?cid=904">904</a>"	352000	glutaraldehyde 4	307	111-30-8	<a href=http://www.genome.jp/dbget-bin/www_bget?cpd+D01120">D01120</a>"	<a href=http://pubchem.ncbi.nlm.nih.gov/summary/summary.cgi?cid=3485">3485</a>"	354061	thymidine 1	274	50-89-5	<a href=http://www.genome.jp/dbget-bin/www_bget?cpd+C00214">C00214</a>"	<a href=http://pubchem.ncbi.nlm.nih.gov/summary/summary.cgi?cid=5789">5789</a>"	349526	2-Deoxyuridine	263	951-78-0	<a href=http://www.genome.jp/dbget-bin/www_bget?cpd+C00526">C00526</a>"	<a href=http://pubchem.ncbi.nlm.nih.gov/summary/summary.cgi?cid=640">640</a>"	349115	glutaraldehyde 3	236	111-30-8	<a href=http://www.genome.jp/dbget-bin/www_bget?cpd+D01120">D01120</a>"	<a href=http://pubchem.ncbi.nlm.nih.gov/summary/summary.cgi?cid=3485">3485</a>"	352362
glycolic acid	190	566	7.53333	22835	7.53672	22672	7.55933	22546	79-14-1	<a href=http://pubchem.ncbi.nlm.nih.gov/summary/summary.cgi?cid=757">757</a>"	<a href=http://www.genome.jp/dbget-bin/www_bget?cpd+C03547">C03547</a>"	225852	glycolic acid	566	79-14-1	<a href=http://www.genome.jp/dbget-bin/www_bget?cpd+C03547">C03547</a>"	<a href=http://pubchem.ncbi.nlm.nih.gov/summary/summary.cgi?cid=757">757</a>"	225852
L-Threose 1	205	492	12.8293	22622	12.8261	22306	12.8105	22254	95-44-3	<a href=http://pubchem.ncbi.nlm.nih.gov/summary/summary.cgi?cid=101562">101562</a>"		441422	L-Threose 1	492	95-44-3		<a href=http://pubchem.ncbi.nlm.nih.gov/summary/summary.cgi?cid=101562">101562</a>"	441422	Erythrose 1	472	583-50-6		<a href=http://pubchem.ncbi.nlm.nih.gov/summary/summary.cgi?cid=94176">94176</a>"	443139	L-Threose 2	458	95-44-3		<a href=http://pubchem.ncbi.nlm.nih.gov/summary/summary.cgi?cid=101562">101562</a>"	445773
1-Monopalmitin	85	476	24.012	22115	24.1333	22407	24.0168	21896	542-44-9	<a href=http://pubchem.ncbi.nlm.nih.gov/summary/summary.cgi?cid=14900">14900</a>"		901207	1-Monopalmitin	476	542-44-9		<a href=http://pubchem.ncbi.nlm.nih.gov/summary/summary.cgi?cid=14900">14900</a>"	901207
Gluconic lactone 1	102	421	17.7053	22083	17.7083	22049	17.709	21816	90-80-2	<a href=http://pubchem.ncbi.nlm.nih.gov/summary/summary.cgi?cid=736">736</a>"		647005	Gluconic lactone 1	421	90-80-2		<a href=http://pubchem.ncbi.nlm.nih.gov/summary/summary.cgi?cid=736">736</a>"	647005	trans-3-hydroxycinnamic acid	408	14755-02-3	<a href=http://www.genome.jp/dbget-bin/www_bget?cpd+C12621">C12621</a>"	<a href=http://pubchem.ncbi.nlm.nih.gov/summary/summary.cgi?cid=637541">637541</a>"	646501	Tagatose 2	386	87-81-0		<a href=http://pubchem.ncbi.nlm.nih.gov/summary/summary.cgi?cid=92092">92092</a>"	638444	fructose 1	378	57-48-7	<a href=http://www.genome.jp/dbget-bin/www_bget?cpd+C10906">C10906</a>"	<a href=http://pubchem.ncbi.nlm.nih.gov/summary/summary.cgi?cid=5984">5984</a>"	639953	sorbose 1	368	3615-56-3		<a href=http://pubchem.ncbi.nlm.nih.gov/summary/summary.cgi?cid=6904">6904</a>"	639323	fructose 2	366	57-48-7	<a href=http://www.genome.jp/dbget-bin/www_bget?cpd+C10906">C10906</a>"	<a href=http://pubchem.ncbi.nlm.nih.gov/summary/summary.cgi?cid=5984">5984</a>"	643817
N-Acetyl-beta-D-mannosamine 1	147	389	19.6067	22020	19.6008	22712	19.6061	22133	7772-94-3	<a href=http://pubchem.ncbi.nlm.nih.gov/summary/summary.cgi?cid=3084028">3084028</a>"		723226	N-Acetyl-beta-D-mannosamine 1	389	7772-94-3		<a href=http://pubchem.ncbi.nlm.nih.gov/summary/summary.cgi?cid=3084028">3084028</a>"	723226	N-Acetyl-D-galactosamine 2	385	14215-68-0	<a href=http://www.genome.jp/dbget-bin/www_bget?cpd+C01132">C01132</a>"	<a href=http://pubchem.ncbi.nlm.nih.gov/summary/summary.cgi?cid=35717">35717</a>"	722747
Glutaconic acid	57	242	16.216	21608	16.211	21546	16.213	21062	1724-02-3	<a href=http://pubchem.ncbi.nlm.nih.gov/summary/summary.cgi?cid=5280498">5280498</a>"	<a href=http://www.genome.jp/dbget-bin/www_bget?cpd+C02214">C02214</a>"	587432	Glutaconic acid	242	1724-02-3	<a href=http://www.genome.jp/dbget-bin/www_bget?cpd+C02214">C02214</a>"	<a href=http://pubchem.ncbi.nlm.nih.gov/summary/summary.cgi?cid=5280498">5280498</a>"	587432	6-deoxy-D-glucose 2	240	7568-08-04		<a href=http://pubchem.ncbi.nlm.nih.gov/summary/summary.cgi?cid=93579">93579</a>"	582839	Aconitic Acid	232	4023-65-8	<a href=http://www.genome.jp/dbget-bin/www_bget?cpd+C02341">C02341</a>"	<a href=http://pubchem.ncbi.nlm.nih.gov/summary/summary.cgi?cid=444212">444212</a>"	587501	flavin adenine degrad product	185	146-14-5		<a href=http://pubchem.ncbi.nlm.nih.gov/summary/summary.cgi?cid=444188">444188</a>"	585799
2-ketobutyric acid 1	117	232	7.816	21341	7.872	21146	7.838	20350	600-18-0	<a href=http://pubchem.ncbi.nlm.nih.gov/summary/summary.cgi?cid=58">58</a>"	<a href=http://www.genome.jp/dbget-bin/www_bget?cpd+C00109">C00109</a>"	242688	2-ketobutyric acid 1	232	600-18-0	<a href=http://www.genome.jp/dbget-bin/www_bget?cpd+C00109">C00109</a>"	<a href=http://pubchem.ncbi.nlm.nih.gov/summary/summary.cgi?cid=58">58</a>"	242688
canavanine degr prod	156	287	9.77733	21317	9.7417	21421	9.72213	21340	543-38-4	<a href=http://pubchem.ncbi.nlm.nih.gov/summary/summary.cgi?cid=275">275</a>"		321043	canavanine degr prod	287	543-38-4		<a href=http://pubchem.ncbi.nlm.nih.gov/summary/summary.cgi?cid=275">275</a>"	321043
Erythrose 2	218	345	12.6493	20989	12.6413	20689	12.6473	20723	583-50-6	<a href=http://pubchem.ncbi.nlm.nih.gov/summary/summary.cgi?cid=94176">94176</a>"		435855	Erythrose 2	345	583-50-6		<a href=http://pubchem.ncbi.nlm.nih.gov/summary/summary.cgi?cid=94176">94176</a>"	435855	aspartic acid 2	329	56-84-8	<a href=http://www.genome.jp/dbget-bin/www_bget?cpd+C00049">C00049</a>"	<a href=http://pubchem.ncbi.nlm.nih.gov/summary/summary.cgi?cid=424">424</a>"	432795	3-Hydroxynorvaline 1	319	2280-42-4		<a href=http://pubchem.ncbi.nlm.nih.gov/summary/summary.cgi?cid=65097">65097</a>"	439756	beta-Alanine 2	293	107-95-9	<a href=http://www.genome.jp/dbget-bin/www_bget?cpd+C00099">C00099</a>"	<a href=http://pubchem.ncbi.nlm.nih.gov/summary/summary.cgi?cid=239">239</a>"	434448
Erythrose 1	73	274	12.9	20739	12.906	20468	12.89	20441	583-50-6	<a href=http://pubchem.ncbi.nlm.nih.gov/summary/summary.cgi?cid=94176">94176</a>"		443139	Erythrose 1	274	583-50-6		<a href=http://pubchem.ncbi.nlm.nih.gov/summary/summary.cgi?cid=94176">94176</a>"	443139	L-Threose 2	257	95-44-3		<a href=http://pubchem.ncbi.nlm.nih.gov/summary/summary.cgi?cid=101562">101562</a>"	445773
gluconic acid 1	221	350	18.8653	20652	18.8248	20246	18.8418	20147	526-95-4	<a href=http://pubchem.ncbi.nlm.nih.gov/summary/summary.cgi?cid=10690">10690</a>"		694407	gluconic acid 1	350	526-95-4		<a href=http://pubchem.ncbi.nlm.nih.gov/summary/summary.cgi?cid=10690">10690</a>"	694407	Galactonic acid	342	576-36-3		<a href=http://pubchem.ncbi.nlm.nih.gov/summary/summary.cgi?cid=128869">128869</a>"	692039
mannitol	205	835	18.196	20371	18.114	20104	18.177	20052	87-78-5	<a href=http://pubchem.ncbi.nlm.nih.gov/summary/summary.cgi?cid=6251">6251</a>"	<a href=http://www.genome.jp/dbget-bin/www_bget?cpd+D00062">D00062</a>"	665262	mannitol	835	87-78-5	<a href=http://www.genome.jp/dbget-bin/www_bget?cpd+D00062">D00062</a>"	<a href=http://pubchem.ncbi.nlm.nih.gov/summary/summary.cgi?cid=6251">6251</a>"	665262	galactose 2	760	59-23-4	<a href=http://www.genome.jp/dbget-bin/www_bget?cpd+C00124">C00124</a>"	<a href=http://pubchem.ncbi.nlm.nih.gov/summary/summary.cgi?cid=6036">6036</a>"	658715	glucose 2	735	50-99-7	<a href=http://www.genome.jp/dbget-bin/www_bget?cpd+C01662">C01662</a>"	<a href=http://pubchem.ncbi.nlm.nih.gov/summary/summary.cgi?cid=24749">24749</a>"	659936	Gluconic lactone 3	630	90-80-2		<a href=http://pubchem.ncbi.nlm.nih.gov/summary/summary.cgi?cid=736">736</a>"	662967	gluconic acid 2	598	526-95-4		<a href=http://pubchem.ncbi.nlm.nih.gov/summary/summary.cgi?cid=10690">10690</a>"	663635	L-Gulonolactone	595	1128-23-0	<a href=http://www.genome.jp/dbget-bin/www_bget?cpd+C05410">C05410</a>"	<a href=http://pubchem.ncbi.nlm.nih.gov/summary/summary.cgi?cid=439373">439373</a>"	663165
gentisic acid	57	236	16.6867	20366	16.6893	20483	16.6818	20318	490-79-9	<a href=http://pubchem.ncbi.nlm.nih.gov/summary/summary.cgi?cid=3469">3469</a>"	<a href=http://www.genome.jp/dbget-bin/www_bget?cpd+C00628">C00628</a>"	602031	gentisic acid	236	490-79-9	<a href=http://www.genome.jp/dbget-bin/www_bget?cpd+C00628">C00628</a>"	<a href=http://pubchem.ncbi.nlm.nih.gov/summary/summary.cgi?cid=3469">3469</a>"	602031	Dehydroshikimic acid 1	234	2922-42-1		<a href=http://pubchem.ncbi.nlm.nih.gov/summary/summary.cgi?cid=4635868">4635868</a>"	604518
acetanilide 2	99	376	10.6667	20262	10.6633	20147	10.6689	20052	103-84-4	<a href=http://pubchem.ncbi.nlm.nih.gov/summary/summary.cgi?cid=904">904</a>"	<a href=http://www.genome.jp/dbget-bin/www_bget?cpd+C07565">C07565</a>"	357020	acetanilide 2	376	103-84-4	<a href=http://www.genome.jp/dbget-bin/www_bget?cpd+C07565">C07565</a>"	<a href=http://pubchem.ncbi.nlm.nih.gov/summary/summary.cgi?cid=904">904</a>"	357020	glutaraldehyde 3	348	111-30-8	<a href=http://www.genome.jp/dbget-bin/www_bget?cpd+D01120">D01120</a>"	<a href=http://pubchem.ncbi.nlm.nih.gov/summary/summary.cgi?cid=3485">3485</a>"	352362	O-acetylserine 2	342	5147-00-2	<a href=http://www.genome.jp/dbget-bin/www_bget?cpd+C00979">C00979</a>"	<a href=http://pubchem.ncbi.nlm.nih.gov/summary/summary.cgi?cid=189">189</a>"	354335	butyraldehyde 1	309	123-72-8	<a href=http://www.genome.jp/dbget-bin/www_bget?cpd+C01412">C01412</a>"	<a href=http://pubchem.ncbi.nlm.nih.gov/summary/summary.cgi?cid=261">261</a>"	356196	glutaraldehyde 4	264	111-30-8	<a href=http://www.genome.jp/dbget-bin/www_bget?cpd+D01120">D01120</a>"	<a href=http://pubchem.ncbi.nlm.nih.gov/summary/summary.cgi?cid=3485">3485</a>"	354061	2-Deoxyerythritol	261	3068-00-6		<a href=http://pubchem.ncbi.nlm.nih.gov/summary/summary.cgi?cid=18302">18302</a>"	354604
serine 2	116	385	10.188	20221	10.177	20423	10.105	20104	56-45-1	<a href=http://pubchem.ncbi.nlm.nih.gov/summary/summary.cgi?cid=617">617</a>"	<a href=http://www.genome.jp/dbget-bin/www_bget?cpd+C00716">C00716</a>"	339071	serine 2	385	56-45-1	<a href=http://www.genome.jp/dbget-bin/www_bget?cpd+C00716">C00716</a>"	<a href=http://pubchem.ncbi.nlm.nih.gov/summary/summary.cgi?cid=617">617</a>"	339071	oxamic acid	240	471-47-6	<a href=http://www.genome.jp/dbget-bin/www_bget?cpd+C01444">C01444</a>"	<a href=http://pubchem.ncbi.nlm.nih.gov/summary/summary.cgi?cid=974">974</a>"	339041
Monostearin	74	413	25.4293	19828	25.4281	19364	25.4201	19290	123-94-4	<a href=http://pubchem.ncbi.nlm.nih.gov/summary/summary.cgi?cid=24699">24699</a>"	<a href=http://www.genome.jp/dbget-bin/www_bget?cpd+D01947">D01947</a>"	959625	Monostearin	413	123-94-4	<a href=http://www.genome.jp/dbget-bin/www_bget?cpd+D01947">D01947</a>"	<a href=http://pubchem.ncbi.nlm.nih.gov/summary/summary.cgi?cid=24699">24699</a>"	959625	Leucrose 1	366	7158-70-5		<a href=http://pubchem.ncbi.nlm.nih.gov/summary/summary.cgi?cid=165577">165577</a>"	957028	Turanose 2	337	547-25-1		<a href=http://pubchem.ncbi.nlm.nih.gov/summary/summary.cgi?cid=5460935">5460935</a>"	956453	maltose	317	69-79-4	<a href=http://www.genome.jp/dbget-bin/www_bget?cpd+C01971">C01971</a>"	<a href=http://pubchem.ncbi.nlm.nih.gov/summary/summary.cgi?cid=6255">6255</a>"	955335
Unknown 150	175		10.5893	19717	10.5817	19406	10.5528	19677
ribose	117	568	15.508	19642	15.524	19122	15.533	19208	24259-59-4	<a href=http://pubchem.ncbi.nlm.nih.gov/summary/summary.cgi?cid=993">993</a>"	<a href=http://www.genome.jp/dbget-bin/www_bget?cpd+C00121">C00121</a>"	553947	ribose	568	24259-59-4	<a href=http://www.genome.jp/dbget-bin/www_bget?cpd+C00121">C00121</a>"	<a href=http://pubchem.ncbi.nlm.nih.gov/summary/summary.cgi?cid=993">993</a>"	553947
canavanine degr prod	130	363	9.704	19025	9.702	19060	9.7033	19009	543-38-4	<a href=http://pubchem.ncbi.nlm.nih.gov/summary/summary.cgi?cid=275">275</a>"		321043	canavanine degr prod	363	543-38-4		<a href=http://pubchem.ncbi.nlm.nih.gov/summary/summary.cgi?cid=275">275</a>"	321043
palmitoleic acid	129	793	19.2733	18176	19.2704	18024	19.2722	18112	373-49-9	<a href=http://pubchem.ncbi.nlm.nih.gov/summary/summary.cgi?cid=4668">4668</a>"		706866	palmitoleic acid	793	373-49-9		<a href=http://pubchem.ncbi.nlm.nih.gov/summary/summary.cgi?cid=4668">4668</a>"	706866
Guanidinosuccinic acid 3	286	448	19.2227	17960	19.2174	17580	19.2138	17139	6133-30-8	<a href=http://pubchem.ncbi.nlm.nih.gov/summary/summary.cgi?cid=97856">97856</a>"		700173	Guanidinosuccinic acid 3	448	6133-30-8		<a href=http://pubchem.ncbi.nlm.nih.gov/summary/summary.cgi?cid=97856">97856</a>"	700173	palmitoleic acid	400	373-49-9		<a href=http://pubchem.ncbi.nlm.nih.gov/summary/summary.cgi?cid=4668">4668</a>"	706866	xanthine	384	69-89-6	<a href=http://www.genome.jp/dbget-bin/www_bget?cpd+C00385">C00385</a>"	<a href=http://pubchem.ncbi.nlm.nih.gov/summary/summary.cgi?cid=1188">1188</a>"	703020
maltose	204	820	25.0667	17822	25.0997	17508	25.0619	17116	69-79-4	<a href=http://pubchem.ncbi.nlm.nih.gov/summary/summary.cgi?cid=6255">6255</a>"	<a href=http://www.genome.jp/dbget-bin/www_bget?cpd+C01971">C01971</a>"	946639	maltose	820	69-79-4	<a href=http://www.genome.jp/dbget-bin/www_bget?cpd+C01971">C01971</a>"	<a href=http://pubchem.ncbi.nlm.nih.gov/summary/summary.cgi?cid=6255">6255</a>"	946639	cellobiose 2	794	528-50-7	<a href=http://www.genome.jp/dbget-bin/www_bget?cpd+C06422">C06422</a>"	<a href=http://pubchem.ncbi.nlm.nih.gov/summary/summary.cgi?cid=10712">10712</a>"	943410	Turanose 1	749	547-25-1		<a href=http://pubchem.ncbi.nlm.nih.gov/summary/summary.cgi?cid=5460935">5460935</a>"	948412	trehalose	740	99-20-7	<a href=http://www.genome.jp/dbget-bin/www_bget?cpd+C01083">C01083</a>"	<a href=http://pubchem.ncbi.nlm.nih.gov/summary/summary.cgi?cid=7427">7427</a>"	947579
Glucoheptonic acid 1	221	406	21.4667	17732	21.4613	17497	21.4627	17273	23351-51-1	<a href=http://pubchem.ncbi.nlm.nih.gov/summary/summary.cgi?cid=25588">25588</a>"		795098	Glucoheptonic acid 1	406	23351-51-1		<a href=http://pubchem.ncbi.nlm.nih.gov/summary/summary.cgi?cid=25588">25588</a>"	795098
4-Hydroxymandelonitrile 1	179	251	15.848	17685	15.816	17124	15.811	17310	6851-36-1	<a href=http://pubchem.ncbi.nlm.nih.gov/summary/summary.cgi?cid=166768">166768</a>"	<a href=http://www.genome.jp/dbget-bin/www_bget?cpd+C00650">C00650</a>"	570313	4-Hydroxymandelonitrile 1	251	6851-36-1	<a href=http://www.genome.jp/dbget-bin/www_bget?cpd+C00650">C00650</a>"	<a href=http://pubchem.ncbi.nlm.nih.gov/summary/summary.cgi?cid=166768">166768</a>"	570313	Synephrine 2	222	1994-07-05	<a href=http://www.genome.jp/dbget-bin/www_bget?cpd+C04548">C04548</a>"	<a href=http://pubchem.ncbi.nlm.nih.gov/summary/summary.cgi?cid=7172">7172</a>"	564071
2-keto-isovaleric acid 1	72	296	8.01333	17213	8.01081	17388	8.01253	17449	759-05-7	<a href=http://pubchem.ncbi.nlm.nih.gov/summary/summary.cgi?cid=49">49</a>"	<a href=http://www.genome.jp/dbget-bin/www_bget?cpd+C00141">C00141</a>"	247421	2-keto-isovaleric acid 1	296	759-05-7	<a href=http://www.genome.jp/dbget-bin/www_bget?cpd+C00141">C00141</a>"	<a href=http://pubchem.ncbi.nlm.nih.gov/summary/summary.cgi?cid=49">49</a>"	247421
Atrazine-2-hydroxy 6	193	368	18.321	17036	18.302	17263	18.328	17082	2163-68-0	<a href=http://pubchem.ncbi.nlm.nih.gov/summary/summary.cgi?cid=16553">16553</a>"	<a href=http://www.genome.jp/dbget-bin/www_bget?cpd+C06552">C06552</a>"	670825	Atrazine-2-hydroxy 6	368	2163-68-0	<a href=http://www.genome.jp/dbget-bin/www_bget?cpd+C06552">C06552</a>"	<a href=http://pubchem.ncbi.nlm.nih.gov/summary/summary.cgi?cid=16553">16553</a>"	670825
Diglycerol 1	117	207	16.5347	16993	16.5323	16826	16.5391	16508	627-82-7	<a href=http://pubchem.ncbi.nlm.nih.gov/summary/summary.cgi?cid=42953">42953</a>"		591718	Diglycerol 1	207	627-82-7		<a href=http://pubchem.ncbi.nlm.nih.gov/summary/summary.cgi?cid=42953">42953</a>"	591718	Farnesal 1	158	19317-11-4		<a href=http://pubchem.ncbi.nlm.nih.gov/summary/summary.cgi?cid=68150">68150</a>"	592261
2-ketoadipate 3	96	285	10.112	16669	10.117	16229	10.114	16780	689-31-6	<a href=http://pubchem.ncbi.nlm.nih.gov/summary/summary.cgi?cid=71">71</a>"	<a href=http://www.genome.jp/dbget-bin/www_bget?cpd+C00322">C00322</a>"	332196	2-ketoadipate 3	285	689-31-6	<a href=http://www.genome.jp/dbget-bin/www_bget?cpd+C00322">C00322</a>"	<a href=http://pubchem.ncbi.nlm.nih.gov/summary/summary.cgi?cid=71">71</a>"	332196
2-Methylglutaric Acid	57	292	12.2773	16579	12.2705	16332	12.2716	16453	617-62-9	<a href=http://pubchem.ncbi.nlm.nih.gov/summary/summary.cgi?cid=12046">12046</a>"	<a href=http://www.genome.jp/dbget-bin/www_bget?cpd+C05282">C05282</a>"	426727	2-Methylglutaric Acid	292	617-62-9	<a href=http://www.genome.jp/dbget-bin/www_bget?cpd+C05282">C05282</a>"	<a href=http://pubchem.ncbi.nlm.nih.gov/summary/summary.cgi?cid=12046">12046</a>"	426727	Glutaric Acid	289	110-94-1	<a href=http://www.genome.jp/dbget-bin/www_bget?cpd+C00489">C00489</a>"	<a href=http://pubchem.ncbi.nlm.nih.gov/summary/summary.cgi?cid=743">743</a>"	420308
5-Methoxyindole-3-acetic acid	57	257	20.6907	16296	20.6933	16102	20.6941	16413	3471-31-6	<a href=http://pubchem.ncbi.nlm.nih.gov/summary/summary.cgi?cid=18986">18986</a>"	<a href=http://www.genome.jp/dbget-bin/www_bget?cpd+C05660">C05660</a>"	764653	5-Methoxyindole-3-acetic acid	257	3471-31-6	<a href=http://www.genome.jp/dbget-bin/www_bget?cpd+C05660">C05660</a>"	<a href=http://pubchem.ncbi.nlm.nih.gov/summary/summary.cgi?cid=18986">18986</a>"	764653	Indolelactate 2	229	1821-52-9	<a href=http://www.genome.jp/dbget-bin/www_bget?cpd+C02044">C02044</a>"	<a href=http://pubchem.ncbi.nlm.nih.gov/summary/summary.cgi?cid=92904">92904</a>"	766086
succinic acid	175	241	10.9187	16147	10.9136	16105	10.9153	16345	110-15-6	<a href=http://pubchem.ncbi.nlm.nih.gov/summary/summary.cgi?cid=1110">1110</a>"	<a href=http://www.genome.jp/dbget-bin/www_bget?cpd+C00042">C00042</a>"	371179	succinic acid	241	110-15-6	<a href=http://www.genome.jp/dbget-bin/www_bget?cpd+C00042">C00042</a>"	<a href=http://pubchem.ncbi.nlm.nih.gov/summary/summary.cgi?cid=1110">1110</a>"	371179	Glycine-d5	223	4896-77-9		<a href=http://pubchem.ncbi.nlm.nih.gov/summary/summary.cgi?cid=2723970">2723970</a>"	367583
6-hydroxy caproic acid	103	313	12.4213	16105	12.4039	16171	12.4215	16006	1191-25-9	<a href=http://pubchem.ncbi.nlm.nih.gov/summary/summary.cgi?cid=14490">14490</a>"	<a href=http://www.genome.jp/dbget-bin/www_bget?cpd+C06103">C06103</a>"	433168	6-hydroxy caproic acid	313	1191-25-9	<a href=http://www.genome.jp/dbget-bin/www_bget?cpd+C06103">C06103</a>"	<a href=http://pubchem.ncbi.nlm.nih.gov/summary/summary.cgi?cid=14490">14490</a>"	433168
2-Keto-L-gulonic acid	217	534	17.868	15994	17.826	15890	17.821	15693	342385-52-8	<a href=http://pubchem.ncbi.nlm.nih.gov/summary/summary.cgi?cid=102424">102424</a>"		648583	2-Keto-L-gulonic acid	534	342385-52-8		<a href=http://pubchem.ncbi.nlm.nih.gov/summary/summary.cgi?cid=102424">102424</a>"	648583	galactose 1	533	59-23-4	<a href=http://www.genome.jp/dbget-bin/www_bget?cpd+C00124">C00124</a>"	<a href=http://pubchem.ncbi.nlm.nih.gov/summary/summary.cgi?cid=6036">6036</a>"	648681	glucose 1	531	50-99-7	<a href=http://www.genome.jp/dbget-bin/www_bget?cpd+C01662">C01662</a>"	<a href=http://pubchem.ncbi.nlm.nih.gov/summary/summary.cgi?cid=24749">24749</a>"	650947	Gluconic lactone 2	529	90-80-2		<a href=http://pubchem.ncbi.nlm.nih.gov/summary/summary.cgi?cid=736">736</a>"	652213	mannose 1	521	3458-28-4	<a href=http://www.genome.jp/dbget-bin/www_bget?cpd+C01662">C01662</a>"	<a href=http://pubchem.ncbi.nlm.nih.gov/summary/summary.cgi?cid=24749">24749</a>"	646178	D-Talose 1	517	2595-98-4		<a href=http://pubchem.ncbi.nlm.nih.gov/summary/summary.cgi?cid=99459">99459</a>"	648920	D-Altrose 1
2,3-Dihydroxypyridine	240	526	11.0427	15719	11.041	15584	11.0418	15635	16867-04-2	<a href=http://pubchem.ncbi.nlm.nih.gov/summary/summary.cgi?cid=28115">28115</a>"		373533	2,3-Dihydroxypyridine	526	16867-04-2		<a href=http://pubchem.ncbi.nlm.nih.gov/summary/summary.cgi?cid=28115">28115</a>"	373533	succinic acid	386	110-15-6	<a href=http://www.genome.jp/dbget-bin/www_bget?cpd+C00042">C00042</a>"	<a href=http://pubchem.ncbi.nlm.nih.gov/summary/summary.cgi?cid=1110">1110</a>"	371179	2,2-Dimethylsuccinic Acid	326	597-43-3		<a href=http://pubchem.ncbi.nlm.nih.gov/summary/summary.cgi?cid=11701">11701</a>"	376336
D-Talose 1	73	269	17.9693	15347	17.9615	15175	17.9747	15488	2595-98-4	<a href=http://pubchem.ncbi.nlm.nih.gov/summary/summary.cgi?cid=99459">99459</a>"		648920	D-Talose 1	269	2595-98-4		<a href=http://pubchem.ncbi.nlm.nih.gov/summary/summary.cgi?cid=99459">99459</a>"	648920	erythrose 4-phosphate 2	255	585-18-2		<a href=http://pubchem.ncbi.nlm.nih.gov/summary/summary.cgi?cid=122357">122357</a>"	652720	N-epsilon-Acetyl-L-lysine 2	251	692-04-6	<a href=http://www.genome.jp/dbget-bin/www_bget?cpd+C02727">C02727</a>"	<a href=http://pubchem.ncbi.nlm.nih.gov/summary/summary.cgi?cid=92832">92832</a>"	652203	N-Carbamylglutamate 1	250	1188-38-1	<a href=http://www.genome.jp/dbget-bin/www_bget?cpd+C05829">C05829</a>"	<a href=http://pubchem.ncbi.nlm.nih.gov/summary/summary.cgi?cid=121396">121396</a>"	652380	erythrose 4-phosphate 1	242	585-18-2		<a href=http://pubchem.ncbi.nlm.nih.gov/summary/summary.cgi?cid=122357">122357</a>"	655974
3,4-Dihydroxymandelic acid	141	277	18.264	14832	18.219	14581	18.233	14125	775-01-9	<a href=http://pubchem.ncbi.nlm.nih.gov/summary/summary.cgi?cid=85782">85782</a>"	<a href=http://www.genome.jp/dbget-bin/www_bget?cpd+C07470">C07470</a>"	661601	3,4-Dihydroxymandelic acid	277	775-01-9	<a href=http://www.genome.jp/dbget-bin/www_bget?cpd+C07470">C07470</a>"	<a href=http://pubchem.ncbi.nlm.nih.gov/summary/summary.cgi?cid=85782">85782</a>"	661601
Gentiobiose 2	204	491	25.7733	14756	25.7697	14335	25.7772	14146	554-91-6	<a href=http://pubchem.ncbi.nlm.nih.gov/summary/summary.cgi?cid=92807">92807</a>"		975145	Gentiobiose 2	491	554-91-6		<a href=http://pubchem.ncbi.nlm.nih.gov/summary/summary.cgi?cid=92807">92807</a>"	975145	Leucrose 2	427	7158-70-5		<a href=http://pubchem.ncbi.nlm.nih.gov/summary/summary.cgi?cid=165577">165577</a>"	976995	Lactobionic Acid 2	402	96-82-2		<a href=http://pubchem.ncbi.nlm.nih.gov/summary/summary.cgi?cid=7314">7314</a>"	973328	Palatinose	382	15132-06-6	<a href=http://www.genome.jp/dbget-bin/www_bget?cpd+C01742">C01742</a>"	<a href=http://pubchem.ncbi.nlm.nih.gov/summary/summary.cgi?cid=439559">439559</a>"	977051	maltitol	373	585-88-6		<a href=http://pubchem.ncbi.nlm.nih.gov/summary/summary.cgi?cid=3871">3871</a>"	976308
piceatannol 2	149	431	23.7013	14277	23.7058	14546	23.7023	14623	10083-24-6	<a href=http://pubchem.ncbi.nlm.nih.gov/summary/summary.cgi?cid=4813">4813</a>"		882809	piceatannol 2	431	10083-24-6		<a href=http://pubchem.ncbi.nlm.nih.gov/summary/summary.cgi?cid=4813">4813</a>"	882809
Lyxose 2	103	390	15.3413	14164	15.358	14207	15.3473	14034	1114-34-7	<a href=http://pubchem.ncbi.nlm.nih.gov/summary/summary.cgi?cid=65550">65550</a>"		545540	Lyxose 2	390	1114-34-7		<a href=http://pubchem.ncbi.nlm.nih.gov/summary/summary.cgi?cid=65550">65550</a>"	545540	xylose 1	382	6763-34-4		<a href=http://pubchem.ncbi.nlm.nih.gov/summary/summary.cgi?cid=644160">644160</a>"	545927	xylose 2	360	6763-34-4		<a href=http://pubchem.ncbi.nlm.nih.gov/summary/summary.cgi?cid=644160">644160</a>"	542483	creatine degr	317	57-00-1	<a href=http://www.genome.jp/dbget-bin/www_bget?cpd+C00300">C00300</a>"	<a href=http://pubchem.ncbi.nlm.nih.gov/summary/summary.cgi?cid=586">586</a>"	542762
6-deoxy-D-glucose 1	117	385	15.9587	14137	15.9507	14276	15.9573	14058	7568-08-04	<a href=http://pubchem.ncbi.nlm.nih.gov/summary/summary.cgi?cid=93579">93579</a>"		576050	6-deoxy-D-glucose 1	385	7568-08-04		<a href=http://pubchem.ncbi.nlm.nih.gov/summary/summary.cgi?cid=93579">93579</a>"	576050	ribitol	195	488-81-3		<a href=http://pubchem.ncbi.nlm.nih.gov/summary/summary.cgi?cid=6912">6912</a>"	576302
Bis(2-hydroxypropyl)amine 1	130	267	11.004	13643	11.005	13874	11.016	13559	110-97-4	<a href=http://pubchem.ncbi.nlm.nih.gov/summary/summary.cgi?cid=8086">8086</a>"		370003	Bis(2-hydroxypropyl)amine 1	267	110-97-4		<a href=http://pubchem.ncbi.nlm.nih.gov/summary/summary.cgi?cid=8086">8086</a>"	370003	2-amino-2-methylpropane-1,3-diol 1	258	115-69-5	<a href=http://www.genome.jp/dbget-bin/www_bget?cpd+C11260">C11260</a>"	<a href=http://pubchem.ncbi.nlm.nih.gov/summary/summary.cgi?cid=1531">1531</a>"	370894
3,5-Dihydroxyphenylglycine 1	73	249	18.624	13565	18.64	13212	18.633	13089	146255-66-5	<a href=http://pubchem.ncbi.nlm.nih.gov/summary/summary.cgi?cid=108001">108001</a>"		683922	3,5-Dihydroxyphenylglycine 1	249	146255-66-5		<a href=http://pubchem.ncbi.nlm.nih.gov/summary/summary.cgi?cid=108001">108001</a>"	683922	D-galacturonic acid 2	223	685-73-4		<a href=http://pubchem.ncbi.nlm.nih.gov/summary/summary.cgi?cid=152867">152867</a>"	678932
glycocyamine 2	174	255	16.112	13292	16.117	13175	16.123	13036	352-97-6	<a href=http://pubchem.ncbi.nlm.nih.gov/summary/summary.cgi?cid=763">763</a>"	<a href=http://www.genome.jp/dbget-bin/www_bget?cpd+C00581">C00581</a>"	582009	glycocyamine 2	255	352-97-6	<a href=http://www.genome.jp/dbget-bin/www_bget?cpd+C00581">C00581</a>"	<a href=http://pubchem.ncbi.nlm.nih.gov/summary/summary.cgi?cid=763">763</a>"	582009
5-Dihydrocortisol 1	133	519	28.128	12938	28.121	12758	28.122	12289	516-41-6	<a href=http://pubchem.ncbi.nlm.nih.gov/summary/summary.cgi?cid=10592">10592</a>"		1065153	5-Dihydrocortisol 1	519	516-41-6		<a href=http://pubchem.ncbi.nlm.nih.gov/summary/summary.cgi?cid=10592">10592</a>"	1065153	5-Dihydrocortisone 1	514	68-54-2	<a href=http://www.genome.jp/dbget-bin/www_bget?cpd+C05469">C05469</a>"	<a href=http://pubchem.ncbi.nlm.nih.gov/summary/summary.cgi?cid=65554">65554</a>"	1065153	5-Dihydrocortisol 2	495	516-41-6		<a href=http://pubchem.ncbi.nlm.nih.gov/summary/summary.cgi?cid=10592">10592</a>"	1067994	Cortexolone 4	479	152-58-9		<a href=http://pubchem.ncbi.nlm.nih.gov/summary/summary.cgi?cid=9050">9050</a>"	1069837	Cortexolone 3	428	152-58-9		<a href=http://pubchem.ncbi.nlm.nih.gov/summary/summary.cgi?cid=9050">9050</a>"	1067537	Cortexolone 2	400	152-58-9		<a href=http://pubchem.ncbi.nlm.nih.gov/summary/summary.cgi?cid=9050">9050</a>"	1064412
O-phosphonothreonine 4	239	383	17.4627	12577	17.4613	12249	17.4656	12132	1114-81-4	<a href=http://pubchem.ncbi.nlm.nih.gov/summary/summary.cgi?cid=1016">1016</a>"		634624	O-phosphonothreonine 4	383	1114-81-4		<a href=http://pubchem.ncbi.nlm.nih.gov/summary/summary.cgi?cid=1016">1016</a>"	634624	quinic acid	328	77-95-2	<a href=http://www.genome.jp/dbget-bin/www_bget?cpd+C00296">C00296</a>"	<a href=http://pubchem.ncbi.nlm.nih.gov/summary/summary.cgi?cid=1064">1064</a>"	635606	glycocyamine 3	310	352-97-6	<a href=http://www.genome.jp/dbget-bin/www_bget?cpd+C00581">C00581</a>"	<a href=http://pubchem.ncbi.nlm.nih.gov/summary/summary.cgi?cid=763">763</a>"	630369	adrenaline 2	306	51-43-4		<a href=http://pubchem.ncbi.nlm.nih.gov/summary/summary.cgi?cid=838">838</a>"	632158
Threitol	205	400	13.3107	12397	13.312	12593	13.322	12099	7493-90-5	<a href=http://pubchem.ncbi.nlm.nih.gov/summary/summary.cgi?cid=169019">169019</a>"		466960	Threitol	400	7493-90-5		<a href=http://pubchem.ncbi.nlm.nih.gov/summary/summary.cgi?cid=169019">169019</a>"	466960
7,8-Dimethylalloxazine	221	412	24.7307	11820	24.735	11373	24.7302	11175	1086-80-2	<a href=http://pubchem.ncbi.nlm.nih.gov/summary/summary.cgi?cid=5326566">5326566</a>"	<a href=http://www.genome.jp/dbget-bin/www_bget?cpd+C01727">C01727</a>"	928130	7,8-Dimethylalloxazine	412	1086-80-2	<a href=http://www.genome.jp/dbget-bin/www_bget?cpd+C01727">C01727</a>"	<a href=http://pubchem.ncbi.nlm.nih.gov/summary/summary.cgi?cid=5326566">5326566</a>"	928130	xanthosine	400	146-80-5	<a href=http://www.genome.jp/dbget-bin/www_bget?cpd+C01762">C01762</a>"	<a href=http://pubchem.ncbi.nlm.nih.gov/summary/summary.cgi?cid=1189">1189</a>"	926859	lactulose 2	353	4618-18-2	<a href=http://www.genome.jp/dbget-bin/www_bget?cpd+C07064">C07064</a>"	<a href=http://pubchem.ncbi.nlm.nih.gov/summary/summary.cgi?cid=11333">11333</a>"	933817	lactulose 1	345	4618-18-2	<a href=http://www.genome.jp/dbget-bin/www_bget?cpd+C07064">C07064</a>"	<a href=http://pubchem.ncbi.nlm.nih.gov/summary/summary.cgi?cid=11333">11333</a>"	932385
Cytosin	240	256	13.8147	11723	13.813	11347	13.8121	11041	71-30-7	<a href=http://pubchem.ncbi.nlm.nih.gov/summary/summary.cgi?cid=597">597</a>"	<a href=http://www.genome.jp/dbget-bin/www_bget?cpd+C00380">C00380</a>"	486112	Cytosin	256	71-30-7	<a href=http://www.genome.jp/dbget-bin/www_bget?cpd+C00380">C00380</a>"	<a href=http://pubchem.ncbi.nlm.nih.gov/summary/summary.cgi?cid=597">597</a>"	486112	beta-Glutamic acid 2	233	1948-48-7	<a href=http://www.genome.jp/dbget-bin/www_bget?cpd+C05574">C05574</a>"	<a href=http://pubchem.ncbi.nlm.nih.gov/summary/summary.cgi?cid=73064">73064</a>"	485989
Levoglucosan	204	319	15.8347	11668	15.8318	11371	15.8339	11440	498-07-7	<a href=http://pubchem.ncbi.nlm.nih.gov/summary/summary.cgi?cid=79029">79029</a>"		570079	Levoglucosan	319	498-07-7		<a href=http://pubchem.ncbi.nlm.nih.gov/summary/summary.cgi?cid=79029">79029</a>"	570079
Unknown 243	91		15.42	11583	15.412	11736	15.43	11362
3-Hydroxypropionic acid 2	103	400	14.3253	11560	14.3205	11493	14.3249	11242	503-66-2	<a href=http://pubchem.ncbi.nlm.nih.gov/summary/summary.cgi?cid=68152">68152</a>"	<a href=http://www.genome.jp/dbget-bin/www_bget?cpd+C01013">C01013</a>"	506097	3-Hydroxypropionic acid 2	400	503-66-2	<a href=http://www.genome.jp/dbget-bin/www_bget?cpd+C01013">C01013</a>"	<a href=http://pubchem.ncbi.nlm.nih.gov/summary/summary.cgi?cid=68152">68152</a>"	506097
Unknown 133	69		9.92533	11279	9.92029	11116	9.92053	11301
Thymol	114	306	11.112	11143	11.12	11075	11.138	11101	89-83-8	<a href=http://pubchem.ncbi.nlm.nih.gov/summary/summary.cgi?cid=6989">6989</a>"	<a href=http://www.genome.jp/dbget-bin/www_bget?cpd+C09908">C09908</a>"	373970	Thymol	306	89-83-8	<a href=http://www.genome.jp/dbget-bin/www_bget?cpd+C09908">C09908</a>"	<a href=http://pubchem.ncbi.nlm.nih.gov/summary/summary.cgi?cid=6989">6989</a>"	373970
2-Deoxytetronic acid	233	330	12.496	11097	12.495	11007	12.4933	11557	1518-61-2	<a href=http://pubchem.ncbi.nlm.nih.gov/summary/summary.cgi?cid=150929">150929</a>"		432226	2-Deoxytetronic acid	330	1518-61-2		<a href=http://pubchem.ncbi.nlm.nih.gov/summary/summary.cgi?cid=150929">150929</a>"	432226
1,3-diaminopropane	174	260	16.6547	10945	16.6504	10644	16.6533	10768	109-76-2	<a href=http://pubchem.ncbi.nlm.nih.gov/summary/summary.cgi?cid=428">428</a>"	<a href=http://www.genome.jp/dbget-bin/www_bget?cpd+C00986">C00986</a>"	603655	1,3-diaminopropane	260	109-76-2	<a href=http://www.genome.jp/dbget-bin/www_bget?cpd+C00986">C00986</a>"	<a href=http://pubchem.ncbi.nlm.nih.gov/summary/summary.cgi?cid=428">428</a>"	603655
lauric acid	117	307	15.384	10933	15.3832	10693	15.3864	10832	143-07-7	<a href=http://pubchem.ncbi.nlm.nih.gov/summary/summary.cgi?cid=3893">3893</a>"	<a href=http://www.genome.jp/dbget-bin/www_bget?cpd+C02679">C02679</a>"	547162	lauric acid	307	143-07-7	<a href=http://www.genome.jp/dbget-bin/www_bget?cpd+C02679">C02679</a>"	<a href=http://pubchem.ncbi.nlm.nih.gov/summary/summary.cgi?cid=3893">3893</a>"	547162
9-Fluorenone 2	57	475	16.8227	10804	16.8213	10358	16.8235	10535	486-25-9	<a href=http://pubchem.ncbi.nlm.nih.gov/summary/summary.cgi?cid=10241">10241</a>"	<a href=http://www.genome.jp/dbget-bin/www_bget?cpd+C06712">C06712</a>"	611167	9-Fluorenone 2	475	486-25-9	<a href=http://www.genome.jp/dbget-bin/www_bget?cpd+C06712">C06712</a>"	<a href=http://pubchem.ncbi.nlm.nih.gov/summary/summary.cgi?cid=10241">10241</a>"	611167	(2R)-2-amino-3-phosphonopropanoic acid 2	335	20263-06-3		<a href=http://pubchem.ncbi.nlm.nih.gov/summary/summary.cgi?cid=177120">177120</a>"	605430
Monostearin	148	408	25.4413	10731	25.4362	10407	25.4378	10230	123-94-4	<a href=http://pubchem.ncbi.nlm.nih.gov/summary/summary.cgi?cid=24699">24699</a>"	<a href=http://www.genome.jp/dbget-bin/www_bget?cpd+D01947">D01947</a>"	959625	Monostearin	408	123-94-4	<a href=http://www.genome.jp/dbget-bin/www_bget?cpd+D01947">D01947</a>"	<a href=http://pubchem.ncbi.nlm.nih.gov/summary/summary.cgi?cid=24699">24699</a>"	959625	Leucrose 1	271	7158-70-5		<a href=http://pubchem.ncbi.nlm.nih.gov/summary/summary.cgi?cid=165577">165577</a>"	957028	4',7-dihyroxyflavanone 3	267	578-86-9		<a href=http://pubchem.ncbi.nlm.nih.gov/summary/summary.cgi?cid=1889">1889</a>"	957108	guanosine	243	118-00-3	<a href=http://www.genome.jp/dbget-bin/www_bget?cpd+C00387">C00387</a>"	<a href=http://pubchem.ncbi.nlm.nih.gov/summary/summary.cgi?cid=765">765</a>"	956262	2'-deoxyguanosine 1	227	961-07-9	<a href=http://www.genome.jp/dbget-bin/www_bget?cpd+C00330">C00330</a>"	<a href=http://pubchem.ncbi.nlm.nih.gov/summary/summary.cgi?cid=638">638</a>"	961695
Fluorene	174	680	15.0093	10592	15.0017	10352	15.0024	10222	86-73-7	<a href=http://pubchem.ncbi.nlm.nih.gov/summary/summary.cgi?cid=6853">6853</a>"	<a href=http://www.genome.jp/dbget-bin/www_bget?cpd+C07715">C07715</a>"	536990	Fluorene	680	86-73-7	<a href=http://www.genome.jp/dbget-bin/www_bget?cpd+C07715">C07715</a>"	<a href=http://pubchem.ncbi.nlm.nih.gov/summary/summary.cgi?cid=6853">6853</a>"	536990	thymidine 2	390	50-89-5	<a href=http://www.genome.jp/dbget-bin/www_bget?cpd+C00214">C00214</a>"	<a href=http://pubchem.ncbi.nlm.nih.gov/summary/summary.cgi?cid=5789">5789</a>"	530912
Cholestane-3,5,6-triol, (3?5?6?-	443	291	30.348	10495	30.314	10372	30.326	10514	1253-84-5	<a href=http://pubchem.ncbi.nlm.nih.gov/summary/summary.cgi?cid=537036">537036</a>"		1129781	Cholestane-3,5,6-triol, (3?5?6?-	291	1253-84-5		<a href=http://pubchem.ncbi.nlm.nih.gov/summary/summary.cgi?cid=537036">537036</a>"	1129781	lanosterol	198	79-63-0	<a href=http://www.genome.jp/dbget-bin/www_bget?cpd+C01724">C01724</a>"	<a href=http://pubchem.ncbi.nlm.nih.gov/summary/summary.cgi?cid=246983">246983</a>"	1127634	?Sitosterol	191	83-46-5		<a href=http://pubchem.ncbi.nlm.nih.gov/summary/summary.cgi?cid=6432744">6432744</a>"	1127553
estra-1,3,5(10)-triene-3,6beta,17beta-triol	221	429	25.6813	10467	25.6833	10138	25.6816	10672	3583-03-07	<a href=http://pubchem.ncbi.nlm.nih.gov/summary/summary.cgi?cid=440168">440168</a>"	<a href=http://www.genome.jp/dbget-bin/www_bget?cpd+C03935">C03935</a>"	965165	estra-1,3,5(10)-triene-3,6beta,17beta-triol	429	3583-03-07	<a href=http://www.genome.jp/dbget-bin/www_bget?cpd+C03935">C03935</a>"	<a href=http://pubchem.ncbi.nlm.nih.gov/summary/summary.cgi?cid=440168">440168</a>"	965165	4',7-dihyroxyflavanone 1	417	578-86-9		<a href=http://pubchem.ncbi.nlm.nih.gov/summary/summary.cgi?cid=1889">1889</a>"	967410	4',7-dihyroxyflavanone 2	358	578-86-9		<a href=http://pubchem.ncbi.nlm.nih.gov/summary/summary.cgi?cid=1889">1889</a>"	964631
Melatonin 3	174	347	23.1827	10402	23.1838	10941	23.1824	10138	73-31-4	<a href=http://pubchem.ncbi.nlm.nih.gov/summary/summary.cgi?cid=896">896</a>"	<a href=http://www.genome.jp/dbget-bin/www_bget?cpd+C01598">C01598</a>"	862479	Melatonin 3	347	73-31-4	<a href=http://www.genome.jp/dbget-bin/www_bget?cpd+C01598">C01598</a>"	<a href=http://pubchem.ncbi.nlm.nih.gov/summary/summary.cgi?cid=896">896</a>"	862479
Norleucine 2	86	270	9.41333	10159	9.41485	10312	9.41677	10486	327-57-1	<a href=http://pubchem.ncbi.nlm.nih.gov/summary/summary.cgi?cid=9475">9475</a>"		307988	Norleucine 2	270	327-57-1		<a href=http://pubchem.ncbi.nlm.nih.gov/summary/summary.cgi?cid=9475">9475</a>"	307988
methionine 1	176	258	13.704	10093	13.713	10002	13.742	10168	63-68-3	<a href=http://pubchem.ncbi.nlm.nih.gov/summary/summary.cgi?cid=876">876</a>"	<a href=http://www.genome.jp/dbget-bin/www_bget?cpd+C01733">C01733</a>"	482597	methionine 1	258	63-68-3	<a href=http://www.genome.jp/dbget-bin/www_bget?cpd+C01733">C01733</a>"	<a href=http://pubchem.ncbi.nlm.nih.gov/summary/summary.cgi?cid=876">876</a>"	482597
2-ketobutyric acid 1	172	335	7.93067	10083	7.93156	10113	7.93168	10005	600-18-0	<a href=http://pubchem.ncbi.nlm.nih.gov/summary/summary.cgi?cid=58">58</a>"	<a href=http://www.genome.jp/dbget-bin/www_bget?cpd+C00109">C00109</a>"	242688	2-ketobutyric acid 1	335	600-18-0	<a href=http://www.genome.jp/dbget-bin/www_bget?cpd+C00109">C00109</a>"	<a href=http://pubchem.ncbi.nlm.nih.gov/summary/summary.cgi?cid=58">58</a>"	242688	2-keto-isovaleric acid 1	284	759-05-7	<a href=http://www.genome.jp/dbget-bin/www_bget?cpd+C00141">C00141</a>"	<a href=http://pubchem.ncbi.nlm.nih.gov/summary/summary.cgi?cid=49">49</a>"	247421
2-ketoadipate 3	114	246	10.0333	10052	10.0431	99008	10.0357	98774	689-31-6	<a href=http://pubchem.ncbi.nlm.nih.gov/summary/summary.cgi?cid=71">71</a>"	<a href=http://www.genome.jp/dbget-bin/www_bget?cpd+C00322">C00322</a>"	332196	2-ketoadipate 3	246	689-31-6	<a href=http://www.genome.jp/dbget-bin/www_bget?cpd+C00322">C00322</a>"	<a href=http://pubchem.ncbi.nlm.nih.gov/summary/summary.cgi?cid=71">71</a>"	332196	Citraconic acid degr1	231	498-23-7		<a href=http://pubchem.ncbi.nlm.nih.gov/summary/summary.cgi?cid=874">874</a>"	329296	Dihydroxyacetone	227	62147-49-3	<a href=http://www.genome.jp/dbget-bin/www_bget?cpd+C00184">C00184</a>"	<a href=http://pubchem.ncbi.nlm.nih.gov/summary/summary.cgi?cid=670">670</a>"	333585	guaiacol	224	1990-05-01	<a href=http://www.genome.jp/dbget-bin/www_bget?cpd+C15572">C15572</a>"	<a href=http://pubchem.ncbi.nlm.nih.gov/summary/summary.cgi?cid=460">460</a>"	326041
6-deoxy-D-glucose 1	117	296	16.132	10051	16.113	10009	16.135	9988.5	7568-08-04	<a href=http://pubchem.ncbi.nlm.nih.gov/summary/summary.cgi?cid=93579">93579</a>"		576050	6-deoxy-D-glucose 1	296	7568-08-04		<a href=http://pubchem.ncbi.nlm.nih.gov/summary/summary.cgi?cid=93579">93579</a>"	576050
aspartic acid 1	232	351	13.6947	9929.8	13.6473	9626.3	13.6259	9879.4	56-84-8	<a href=http://pubchem.ncbi.nlm.nih.gov/summary/summary.cgi?cid=424">424</a>"	<a href=http://www.genome.jp/dbget-bin/www_bget?cpd+C00049">C00049</a>"	479202	aspartic acid 1	351	56-84-8	<a href=http://www.genome.jp/dbget-bin/www_bget?cpd+C00049">C00049</a>"	<a href=http://pubchem.ncbi.nlm.nih.gov/summary/summary.cgi?cid=424">424</a>"	479202
Isoxanthopterin	71	345	20.3253	9901.1	20.3373	9675.9	20.3206	9816.3	529-69-1	<a href=http://pubchem.ncbi.nlm.nih.gov/summary/summary.cgi?cid=10729">10729</a>"	<a href=http://www.genome.jp/dbget-bin/www_bget?cpd+C03975">C03975</a>"	749348	Isoxanthopterin	345	529-69-1	<a href=http://www.genome.jp/dbget-bin/www_bget?cpd+C03975">C03975</a>"	<a href=http://pubchem.ncbi.nlm.nih.gov/summary/summary.cgi?cid=10729">10729</a>"	749348
fructose-6-phosphate	204	410	21.732	9601.5	21.739	9767.7	21.727	9755.2	643-13-0	<a href=http://pubchem.ncbi.nlm.nih.gov/summary/summary.cgi?cid=69507">69507</a>"		805030	fructose-6-phosphate	410	643-13-0		<a href=http://pubchem.ncbi.nlm.nih.gov/summary/summary.cgi?cid=69507">69507</a>"	805030
asparagine 3	262	250	14.9707	9560.1	14.9687	9536.8	14.9722	9776.5	70-47-3	<a href=http://pubchem.ncbi.nlm.nih.gov/summary/summary.cgi?cid=236">236</a>"	<a href=http://www.genome.jp/dbget-bin/www_bget?cpd+C00154">C00154</a>"	532315	asparagine 3	250	70-47-3	<a href=http://www.genome.jp/dbget-bin/www_bget?cpd+C00154">C00154</a>"	<a href=http://pubchem.ncbi.nlm.nih.gov/summary/summary.cgi?cid=236">236</a>"	532315	tartaric acid	155	133-37-9	<a href=http://www.genome.jp/dbget-bin/www_bget?cpd+C00898">C00898</a>"	<a href=http://pubchem.ncbi.nlm.nih.gov/summary/summary.cgi?cid=875">875</a>"	534818
alanine 2	174	265	11.7067	9427.4	11.7033	9253.2	11.702	9809.8	56-41-7	<a href=http://pubchem.ncbi.nlm.nih.gov/summary/summary.cgi?cid=602">602</a>"	<a href=http://www.genome.jp/dbget-bin/www_bget?cpd+C01401">C01401</a>"	398918	alanine 2	265	56-41-7	<a href=http://www.genome.jp/dbget-bin/www_bget?cpd+C01401">C01401</a>"	<a href=http://pubchem.ncbi.nlm.nih.gov/summary/summary.cgi?cid=602">602</a>"	398918
L-glutamic acid	70	282	13.9013	9277.5	13.9122	9544.5	13.9078	9398.7	56-86-0	<a href=http://pubchem.ncbi.nlm.nih.gov/summary/summary.cgi?cid=611">611</a>"	<a href=http://www.genome.jp/dbget-bin/www_bget?cpd+C00302">C00302</a>"	487968	L-glutamic acid	282	56-86-0	<a href=http://www.genome.jp/dbget-bin/www_bget?cpd+C00302">C00302</a>"	<a href=http://pubchem.ncbi.nlm.nih.gov/summary/summary.cgi?cid=611">611</a>"	487968
3-Phenyllactic acid	67	236	14.5853	9180.6	14.586	9136	14.5874	9197.3	828-01-3	<a href=http://pubchem.ncbi.nlm.nih.gov/summary/summary.cgi?cid=3848">3848</a>"	<a href=http://www.genome.jp/dbget-bin/www_bget?cpd+C05607">C05607</a>"	516071	3-Phenyllactic acid	236	828-01-3	<a href=http://www.genome.jp/dbget-bin/www_bget?cpd+C05607">C05607</a>"	<a href=http://pubchem.ncbi.nlm.nih.gov/summary/summary.cgi?cid=3848">3848</a>"	516071
hydroxylamine	249	501	8.25733	9104.2	8.2562	9182.9	8.254	9146.6	7803-49-8	<a href=http://pubchem.ncbi.nlm.nih.gov/summary/summary.cgi?cid=787">787</a>"	<a href=http://www.genome.jp/dbget-bin/www_bget?cpd+C00192">C00192</a>"	254023	hydroxylamine	501	7803-49-8	<a href=http://www.genome.jp/dbget-bin/www_bget?cpd+C00192">C00192</a>"	<a href=http://pubchem.ncbi.nlm.nih.gov/summary/summary.cgi?cid=787">787</a>"	254023
Ciliatine	58	301	16.366	9089	16.3587	9403	16.369	9244	2041-14-7	<a href=http://pubchem.ncbi.nlm.nih.gov/summary/summary.cgi?cid=339">339</a>"	<a href=http://www.genome.jp/dbget-bin/www_bget?cpd+C03557">C03557</a>"	586911	Ciliatine	301	2041-14-7	<a href=http://www.genome.jp/dbget-bin/www_bget?cpd+C03557">C03557</a>"	<a href=http://pubchem.ncbi.nlm.nih.gov/summary/summary.cgi?cid=339">339</a>"	586911
resveratrol 2	342	339	22.576	9070.5	22.573	9133.4	22.564	9124.9	501-36-0	<a href=http://pubchem.ncbi.nlm.nih.gov/summary/summary.cgi?cid=5056">5056</a>"		840635	resveratrol 2	339	501-36-0		<a href=http://pubchem.ncbi.nlm.nih.gov/summary/summary.cgi?cid=5056">5056</a>"	840635
Glucoheptonic acid 2	219	314	19.4053	9045.3	19.4172	8897.3	19.4185	9184.4	23351-51-1	<a href=http://pubchem.ncbi.nlm.nih.gov/summary/summary.cgi?cid=25588">25588</a>"		716104	Glucoheptonic acid 2	314	23351-51-1		<a href=http://pubchem.ncbi.nlm.nih.gov/summary/summary.cgi?cid=25588">25588</a>"	716104	mucic acid	302	526-99-8	<a href=http://www.genome.jp/dbget-bin/www_bget?cpd+C01807">C01807</a>"	<a href=http://pubchem.ncbi.nlm.nih.gov/summary/summary.cgi?cid=607">607</a>"	711358
Lyxose 2	217	295	15.3067	8976.9	15.3033	8945.5	15.3056	8991.6	1114-34-7	<a href=http://pubchem.ncbi.nlm.nih.gov/summary/summary.cgi?cid=65550">65550</a>"		545540	Lyxose 2	295	1114-34-7		<a href=http://pubchem.ncbi.nlm.nih.gov/summary/summary.cgi?cid=65550">65550</a>"	545540
4-Hydroxybenzoic acid	267	502	15.0467	8468.7	15.0488	8533.6	15.0537	8629.4	99-96-7	<a href=http://pubchem.ncbi.nlm.nih.gov/summary/summary.cgi?cid=135">135</a>"	<a href=http://www.genome.jp/dbget-bin/www_bget?cpd+C00156">C00156</a>"	537389	4-Hydroxybenzoic acid	502	99-96-7	<a href=http://www.genome.jp/dbget-bin/www_bget?cpd+C00156">C00156</a>"	<a href=http://pubchem.ncbi.nlm.nih.gov/summary/summary.cgi?cid=135">135</a>"	537389
N-Acetyl-beta-D-mannosamine 1	285	316	19.616	8186.2	19.613	8387.8	19.62	8635.4	7772-94-3	<a href=http://pubchem.ncbi.nlm.nih.gov/summary/summary.cgi?cid=3084028">3084028</a>"		723226	N-Acetyl-beta-D-mannosamine 1	316	7772-94-3		<a href=http://pubchem.ncbi.nlm.nih.gov/summary/summary.cgi?cid=3084028">3084028</a>"	723226	N-Acetyl-D-galactosamine 2	305	14215-68-0	<a href=http://www.genome.jp/dbget-bin/www_bget?cpd+C01132">C01132</a>"	<a href=http://pubchem.ncbi.nlm.nih.gov/summary/summary.cgi?cid=35717">35717</a>"	722747
tyrosine 1	218	202	18.3467	8176.9	18.3766	8311.7	18.3374	8139.5	60-18-4	<a href=http://pubchem.ncbi.nlm.nih.gov/summary/summary.cgi?cid=1153">1153</a>"	<a href=http://www.genome.jp/dbget-bin/www_bget?cpd+C01536">C01536</a>"	671841	tyrosine 1	202	60-18-4	<a href=http://www.genome.jp/dbget-bin/www_bget?cpd+C01536">C01536</a>"	<a href=http://pubchem.ncbi.nlm.nih.gov/summary/summary.cgi?cid=1153">1153</a>"	671841	tyramine	192	51-67-2	<a href=http://www.genome.jp/dbget-bin/www_bget?cpd+C00483">C00483</a>"	<a href=http://pubchem.ncbi.nlm.nih.gov/summary/summary.cgi?cid=5610">5610</a>"	664464	Hydantoin, 5-(4-hydroxybutyl)- 1	184	5458-06-0		<a href=http://pubchem.ncbi.nlm.nih.gov/summary/summary.cgi?cid=95514">95514</a>"	666466	Sedoheptulose	178	3019-74-7		<a href=http://pubchem.ncbi.nlm.nih.gov/summary/summary.cgi?cid=5459879">5459879</a>"	668383
creatine degr	204	374	15.2053	8040.6	15.2192	8156.5	15.2083	8173.8	57-00-1	<a href=http://pubchem.ncbi.nlm.nih.gov/summary/summary.cgi?cid=586">586</a>"	<a href=http://www.genome.jp/dbget-bin/www_bget?cpd+C00300">C00300</a>"	542762	creatine degr	374	57-00-1	<a href=http://www.genome.jp/dbget-bin/www_bget?cpd+C00300">C00300</a>"	<a href=http://pubchem.ncbi.nlm.nih.gov/summary/summary.cgi?cid=586">586</a>"	542762	Lyxose 1	351	1114-34-7		<a href=http://pubchem.ncbi.nlm.nih.gov/summary/summary.cgi?cid=65550">65550</a>"	540619	Lyxose 2	333	1114-34-7		<a href=http://pubchem.ncbi.nlm.nih.gov/summary/summary.cgi?cid=65550">65550</a>"	545540	xylose 1	332	6763-34-4		<a href=http://pubchem.ncbi.nlm.nih.gov/summary/summary.cgi?cid=644160">644160</a>"	545927
4-nitrocatechol	255	273	16.4533	7935.9	16.449	7882.9	16.4511	7770.9	3316-09-04	<a href=http://pubchem.ncbi.nlm.nih.gov/summary/summary.cgi?cid=3505109">3505109</a>"	<a href=http://www.genome.jp/dbget-bin/www_bget?cpd+C02235">C02235</a>"	596111	4-nitrocatechol	273	3316-09-04	<a href=http://www.genome.jp/dbget-bin/www_bget?cpd+C02235">C02235</a>"	<a href=http://pubchem.ncbi.nlm.nih.gov/summary/summary.cgi?cid=3505109">3505109</a>"	596111
Capric Acid	229	364	12.968	7919.6	12.957	7884.3	12.961	7961.4	334-48-5	<a href=http://pubchem.ncbi.nlm.nih.gov/summary/summary.cgi?cid=2969">2969</a>"	<a href=http://www.genome.jp/dbget-bin/www_bget?cpd+C01571">C01571</a>"	450510	Capric Acid	364	334-48-5	<a href=http://www.genome.jp/dbget-bin/www_bget?cpd+C01571">C01571</a>"	<a href=http://pubchem.ncbi.nlm.nih.gov/summary/summary.cgi?cid=2969">2969</a>"	450510
Ciliatine	174	336	16.404	7777.9	16.381	7528.1	16.416	7706.7	2041-14-7	<a href=http://pubchem.ncbi.nlm.nih.gov/summary/summary.cgi?cid=339">339</a>"	<a href=http://www.genome.jp/dbget-bin/www_bget?cpd+C03557">C03557</a>"	586911	Ciliatine	336	2041-14-7	<a href=http://www.genome.jp/dbget-bin/www_bget?cpd+C03557">C03557</a>"	<a href=http://pubchem.ncbi.nlm.nih.gov/summary/summary.cgi?cid=339">339</a>"	586911	methionine sulfoxide 3	314	3226-65-1	<a href=http://www.genome.jp/dbget-bin/www_bget?cpd+C02989">C02989</a>"	<a href=http://pubchem.ncbi.nlm.nih.gov/summary/summary.cgi?cid=847">847</a>"	588682
caprylic acid	201	364	10.3853	7730.5	10.3613	7979.5	10.3824	7546.1	124-07-2	<a href=http://pubchem.ncbi.nlm.nih.gov/summary/summary.cgi?cid=379">379</a>"	<a href=http://www.genome.jp/dbget-bin/www_bget?cpd+C06423">C06423</a>"	344264	caprylic acid	364	124-07-2	<a href=http://www.genome.jp/dbget-bin/www_bget?cpd+C06423">C06423</a>"	<a href=http://pubchem.ncbi.nlm.nih.gov/summary/summary.cgi?cid=379">379</a>"	344264
3-Hydroxypyridine	153	226	8.56533	7701.7	8.5652	7892.7	8.56267	7361.4	109-00-2	<a href=http://pubchem.ncbi.nlm.nih.gov/summary/summary.cgi?cid=7971">7971</a>"		274003	3-Hydroxypyridine	226	109-00-2		<a href=http://pubchem.ncbi.nlm.nih.gov/summary/summary.cgi?cid=7971">7971</a>"	274003
2-Amino-3-methyl-1-butanol	145	268	8.92133	7696.8	8.92171	7717.3	8.92321	7957.9	473-75-6	<a href=http://pubchem.ncbi.nlm.nih.gov/summary/summary.cgi?cid=79019">79019</a>"		284132	2-Amino-3-methyl-1-butanol	268	473-75-6		<a href=http://pubchem.ncbi.nlm.nih.gov/summary/summary.cgi?cid=79019">79019</a>"	284132
shikimic acid	204	513	16.9787	7666.2	16.9688	7928	16.9707	7334.4	138-59-0	<a href=http://pubchem.ncbi.nlm.nih.gov/summary/summary.cgi?cid=1094">1094</a>"	<a href=http://www.genome.jp/dbget-bin/www_bget?cpd+C00493">C00493</a>"	612089	shikimic acid	513	138-59-0	<a href=http://www.genome.jp/dbget-bin/www_bget?cpd+C00493">C00493</a>"	<a href=http://pubchem.ncbi.nlm.nih.gov/summary/summary.cgi?cid=1094">1094</a>"	612089	azelaic acid	243	123-99-9	<a href=http://www.genome.jp/dbget-bin/www_bget?cpd+C08261">C08261</a>"	<a href=http://pubchem.ncbi.nlm.nih.gov/summary/summary.cgi?cid=2266">2266</a>"	610000	9-Fluorenone 2	198	486-25-9	<a href=http://www.genome.jp/dbget-bin/www_bget?cpd+C06712">C06712</a>"	<a href=http://pubchem.ncbi.nlm.nih.gov/summary/summary.cgi?cid=10241">10241</a>"	611167
cycloleucine 1	156	287	11.7293	7515.6	11.7221	7623.9	11.7233	7858.3	52-52-8	<a href=http://pubchem.ncbi.nlm.nih.gov/summary/summary.cgi?cid=2901">2901</a>"	<a href=http://www.genome.jp/dbget-bin/www_bget?cpd+C03969">C03969</a>"	404530	cycloleucine 1	287	52-52-8	<a href=http://www.genome.jp/dbget-bin/www_bget?cpd+C03969">C03969</a>"	<a href=http://pubchem.ncbi.nlm.nih.gov/summary/summary.cgi?cid=2901">2901</a>"	404530
uric acid	205	400	19.9293	7490.4	19.9244	7890.7	19.9157	7239.2	66-22-8	<a href=http://pubchem.ncbi.nlm.nih.gov/summary/summary.cgi?cid=1175">1175</a>"	<a href=http://www.genome.jp/dbget-bin/www_bget?cpd+C00366">C00366</a>"	731691	uric acid	400	66-22-8	<a href=http://www.genome.jp/dbget-bin/www_bget?cpd+C00366">C00366</a>"	<a href=http://pubchem.ncbi.nlm.nih.gov/summary/summary.cgi?cid=1175">1175</a>"	731691	N-Acetyl-beta-D-mannosamine 4	388	7772-94-3		<a href=http://pubchem.ncbi.nlm.nih.gov/summary/summary.cgi?cid=3084028">3084028</a>"	734847	N-Acetyl-beta-D-mannosamine 3	376	7772-94-3		<a href=http://pubchem.ncbi.nlm.nih.gov/summary/summary.cgi?cid=3084028">3084028</a>"	730497	4-oxo-1H-quinoline-2-carboxylic acid	328	492-27-3	<a href=http://www.genome.jp/dbget-bin/www_bget?cpd+C01717">C01717</a>"	<a href=http://pubchem.ncbi.nlm.nih.gov/summary/summary.cgi?cid=3845">3845</a>"	728655
gentisic acid	117	395	16.6413	7471.9	16.6854	7928.3	16.6419	7617.8	490-79-9	<a href=http://pubchem.ncbi.nlm.nih.gov/summary/summary.cgi?cid=3469">3469</a>"	<a href=http://www.genome.jp/dbget-bin/www_bget?cpd+C00628">C00628</a>"	602031	gentisic acid	395	490-79-9	<a href=http://www.genome.jp/dbget-bin/www_bget?cpd+C00628">C00628</a>"	<a href=http://pubchem.ncbi.nlm.nih.gov/summary/summary.cgi?cid=3469">3469</a>"	602031
d-Glucoheptose 1	204	344	20.1333	7379.3	20.1314	7110.7	20.1247	7309.6	62475-58-5	<a href=http://pubchem.ncbi.nlm.nih.gov/summary/summary.cgi?cid=219662">219662</a>"		743234	d-Glucoheptose 1	344	62475-58-5		<a href=http://pubchem.ncbi.nlm.nih.gov/summary/summary.cgi?cid=219662">219662</a>"	743234
N-(3-aminopropyl)-morpholine 2	174	308	17.3067	7058.8	17.3049	7514.4	17.3184	7020.4	123-00-2	<a href=http://pubchem.ncbi.nlm.nih.gov/summary/summary.cgi?cid=61055">61055</a>"		624045	N-(3-aminopropyl)-morpholine 2	308	123-00-2		<a href=http://pubchem.ncbi.nlm.nih.gov/summary/summary.cgi?cid=61055">61055</a>"	624045	glycocyamine 3	226	352-97-6	<a href=http://www.genome.jp/dbget-bin/www_bget?cpd+C00581">C00581</a>"	<a href=http://pubchem.ncbi.nlm.nih.gov/summary/summary.cgi?cid=763">763</a>"	630369	Synephrine 1	222	1994-07-05	<a href=http://www.genome.jp/dbget-bin/www_bget?cpd+C04548">C04548</a>"	<a href=http://pubchem.ncbi.nlm.nih.gov/summary/summary.cgi?cid=7172">7172</a>"	622157
N-cyclohexylformamide 1	169	270	10.5067	6940.3	10.5133	6886.2	10.5005	6475.7	766-93-8	<a href=http://pubchem.ncbi.nlm.nih.gov/summary/summary.cgi?cid=13017">13017</a>"	<a href=http://www.genome.jp/dbget-bin/www_bget?cpd+C11519">C11519</a>"	354189	N-cyclohexylformamide 1	270	766-93-8	<a href=http://www.genome.jp/dbget-bin/www_bget?cpd+C11519">C11519</a>"	<a href=http://pubchem.ncbi.nlm.nih.gov/summary/summary.cgi?cid=13017">13017</a>"	354189	2-Deoxyuridine	186	951-78-0	<a href=http://www.genome.jp/dbget-bin/www_bget?cpd+C00526">C00526</a>"	<a href=http://pubchem.ncbi.nlm.nih.gov/summary/summary.cgi?cid=640">640</a>"	349115	butyraldehyde 3	181	123-72-8	<a href=http://www.genome.jp/dbget-bin/www_bget?cpd+C01412">C01412</a>"	<a href=http://pubchem.ncbi.nlm.nih.gov/summary/summary.cgi?cid=261">261</a>"	350901	glutaraldehyde 4	168	111-30-8	<a href=http://www.genome.jp/dbget-bin/www_bget?cpd+D01120">D01120</a>"	<a href=http://pubchem.ncbi.nlm.nih.gov/summary/summary.cgi?cid=3485">3485</a>"	354061
cellobiose 1	204	415	24.7013	6897.9	24.7088	6798.1	24.7127	6866.6	528-50-7	<a href=http://pubchem.ncbi.nlm.nih.gov/summary/summary.cgi?cid=10712">10712</a>"	<a href=http://www.genome.jp/dbget-bin/www_bget?cpd+C06422">C06422</a>"	933726	cellobiose 1	415	528-50-7	<a href=http://www.genome.jp/dbget-bin/www_bget?cpd+C06422">C06422</a>"	<a href=http://pubchem.ncbi.nlm.nih.gov/summary/summary.cgi?cid=10712">10712</a>"	933726	lactose 2	403	63-42-3		<a href=http://pubchem.ncbi.nlm.nih.gov/summary/summary.cgi?cid=493593">493593</a>"	931089	lactulose 1	397	4618-18-2	<a href=http://www.genome.jp/dbget-bin/www_bget?cpd+C07064">C07064</a>"	<a href=http://pubchem.ncbi.nlm.nih.gov/summary/summary.cgi?cid=11333">11333</a>"	932385
L-homoserine 1	218	353	12.808	6832.4	12.885	6456.4	12.738	6529.5	672-15-1	<a href=http://pubchem.ncbi.nlm.nih.gov/summary/summary.cgi?cid=12647">12647</a>"	<a href=http://www.genome.jp/dbget-bin/www_bget?cpd+C00263">C00263</a>"	443004	L-homoserine 1	353	672-15-1	<a href=http://www.genome.jp/dbget-bin/www_bget?cpd+C00263">C00263</a>"	<a href=http://pubchem.ncbi.nlm.nih.gov/summary/summary.cgi?cid=12647">12647</a>"	443004	Erythrose 1	222	583-50-6		<a href=http://pubchem.ncbi.nlm.nih.gov/summary/summary.cgi?cid=94176">94176</a>"	443139
4-Methylbenzyl alcohol	114	310	10.272	6819.7	10.265	6994.7	10.259	6426.1	589-18-4	<a href=http://pubchem.ncbi.nlm.nih.gov/summary/summary.cgi?cid=11505">11505</a>"	<a href=http://www.genome.jp/dbget-bin/www_bget?cpd+C06757">C06757</a>"	341403	4-Methylbenzyl alcohol	310	589-18-4	<a href=http://www.genome.jp/dbget-bin/www_bget?cpd+C06757">C06757</a>"	<a href=http://pubchem.ncbi.nlm.nih.gov/summary/summary.cgi?cid=11505">11505</a>"	341403
Aminomalonic acid	168	412	13.18	6747.8	13.11	6648.3	13.173	6559.9	1068-84-4	<a href=http://pubchem.ncbi.nlm.nih.gov/summary/summary.cgi?cid=100714">100714</a>"	<a href=http://www.genome.jp/dbget-bin/www_bget?cpd+C00872">C00872</a>"	455886	Aminomalonic acid	412	1068-84-4	<a href=http://www.genome.jp/dbget-bin/www_bget?cpd+C00872">C00872</a>"	<a href=http://pubchem.ncbi.nlm.nih.gov/summary/summary.cgi?cid=100714">100714</a>"	455886
(S)-Mandelic acid	179	444	13.148	6616.2	13.155	6585.7	13.141	6311.4	17199-29-0	<a href=http://pubchem.ncbi.nlm.nih.gov/summary/summary.cgi?cid=439616">439616</a>"	<a href=http://www.genome.jp/dbget-bin/www_bget?cpd+C01984">C01984</a>"	459974	(S)-Mandelic acid	444	17199-29-0	<a href=http://www.genome.jp/dbget-bin/www_bget?cpd+C01984">C01984</a>"	<a href=http://pubchem.ncbi.nlm.nih.gov/summary/summary.cgi?cid=439616">439616</a>"	459974	3-hydroxybenzyl alcohol	393	620-24-6	<a href=http://www.genome.jp/dbget-bin/www_bget?cpd+C03351">C03351</a>"	<a href=http://pubchem.ncbi.nlm.nih.gov/summary/summary.cgi?cid=102">102</a>"	459611	2'-Hydroxyacetophenone 2	377	582-24-1		<a href=http://pubchem.ncbi.nlm.nih.gov/summary/summary.cgi?cid=8375">8375</a>"	455169
Adipamide 3	131	222	15.6	6499.7	15.4	6536.1	15.62	6712.3	628-94-4	<a href=http://pubchem.ncbi.nlm.nih.gov/summary/summary.cgi?cid=12364">12364</a>"		560005	Adipamide 3	222	628-94-4		<a href=http://pubchem.ncbi.nlm.nih.gov/summary/summary.cgi?cid=12364">12364</a>"	560005
ornithine	244	207	14.8733	6455.2	14.8786	6358.9	14.8757	6689.3	70-26-8	<a href=http://pubchem.ncbi.nlm.nih.gov/summary/summary.cgi?cid=6262">6262</a>"	<a href=http://www.genome.jp/dbget-bin/www_bget?cpd+C00077">C00077</a>"	526737	ornithine	207	70-26-8	<a href=http://www.genome.jp/dbget-bin/www_bget?cpd+C00077">C00077</a>"	<a href=http://pubchem.ncbi.nlm.nih.gov/summary/summary.cgi?cid=6262">6262</a>"	526737
3-Hexenedioic acid	157	250	13.624	6399.8	13.646	6267.6	13.693	6127.4	4436-74-2	<a href=http://pubchem.ncbi.nlm.nih.gov/summary/summary.cgi?cid=107550">107550</a>"		477227	3-Hexenedioic acid	250	4436-74-2		<a href=http://pubchem.ncbi.nlm.nih.gov/summary/summary.cgi?cid=107550">107550</a>"	477227
pyrophosphate 3	174	293	15.4133	6368.4	15.4161	6493.3	15.4045	6606.7	2466-09-03	<a href=http://pubchem.ncbi.nlm.nih.gov/summary/summary.cgi?cid=1023">1023</a>"	<a href=http://www.genome.jp/dbget-bin/www_bget?cpd+C00013">C00013</a>"	547057	pyrophosphate 3	293	2466-09-03	<a href=http://www.genome.jp/dbget-bin/www_bget?cpd+C00013">C00013</a>"	<a href=http://pubchem.ncbi.nlm.nih.gov/summary/summary.cgi?cid=1023">1023</a>"	547057	5-Aminovaleric acid 2	275	660-88-8	<a href=http://www.genome.jp/dbget-bin/www_bget?cpd+C00431">C00431</a>"	<a href=http://pubchem.ncbi.nlm.nih.gov/summary/summary.cgi?cid=138">138</a>"	554938
tyramine	267	256	18.14	6283.9	18.2	6122.9	18.144	6454.4	51-67-2	<a href=http://pubchem.ncbi.nlm.nih.gov/summary/summary.cgi?cid=5610">5610</a>"	<a href=http://www.genome.jp/dbget-bin/www_bget?cpd+C00483">C00483</a>"	664464	tyramine	256	51-67-2	<a href=http://www.genome.jp/dbget-bin/www_bget?cpd+C00483">C00483</a>"	<a href=http://pubchem.ncbi.nlm.nih.gov/summary/summary.cgi?cid=5610">5610</a>"	664464	2-amino-3-(4-hydroxyphenyl)propanoic acid 1	251	556-03-6	<a href=http://www.genome.jp/dbget-bin/www_bget?cpd+C01536">C01536</a>"	<a href=http://pubchem.ncbi.nlm.nih.gov/summary/summary.cgi?cid=1153">1153</a>"	657482
ribose-5-phosphate 1	163	325	20.0427	6262.8	20.0424	6746.8	20.0489	6212.3	4151-19-3	<a href=http://pubchem.ncbi.nlm.nih.gov/summary/summary.cgi?cid=77982">77982</a>"		733259	ribose-5-phosphate 1	325	4151-19-3		<a href=http://pubchem.ncbi.nlm.nih.gov/summary/summary.cgi?cid=77982">77982</a>"	733259	ribose-5-phosphate 2	295	4151-19-3		<a href=http://pubchem.ncbi.nlm.nih.gov/summary/summary.cgi?cid=77982">77982</a>"	735370
d-Glucoheptose 1	132	241	20.092	6160.4	20.0889	6674.2	20.093	6415.5	62475-58-5	<a href=http://pubchem.ncbi.nlm.nih.gov/summary/summary.cgi?cid=219662">219662</a>"		743234	d-Glucoheptose 1	241	62475-58-5		<a href=http://pubchem.ncbi.nlm.nih.gov/summary/summary.cgi?cid=219662">219662</a>"	743234	phenylacetaldehyde 2	229	122-78-1	<a href=http://www.genome.jp/dbget-bin/www_bget?cpd+C00601">C00601</a>"	<a href=http://pubchem.ncbi.nlm.nih.gov/summary/summary.cgi?cid=998">998</a>"	739728	phenylacetaldehyde 1	223	122-78-1	<a href=http://www.genome.jp/dbget-bin/www_bget?cpd+C00601">C00601</a>"	<a href=http://pubchem.ncbi.nlm.nih.gov/summary/summary.cgi?cid=998">998</a>"	737958
(2R)-2-amino-3-phosphonopropanoic acid 1	267	361	16.1427	6077.2	16.0973	6119.5	16.1475	6319.6	20263-06-3	<a href=http://pubchem.ncbi.nlm.nih.gov/summary/summary.cgi?cid=177120">177120</a>"		583769	(2R)-2-amino-3-phosphonopropanoic acid 1	361	20263-06-3		<a href=http://pubchem.ncbi.nlm.nih.gov/summary/summary.cgi?cid=177120">177120</a>"	583769
Isoxanthopterin	295	419	20.22	6008.7	20.238	6140.2	20.24	6327.1	529-69-1	<a href=http://pubchem.ncbi.nlm.nih.gov/summary/summary.cgi?cid=10729">10729</a>"	<a href=http://www.genome.jp/dbget-bin/www_bget?cpd+C03975">C03975</a>"	749348	Isoxanthopterin	419	529-69-1	<a href=http://www.genome.jp/dbget-bin/www_bget?cpd+C03975">C03975</a>"	<a href=http://pubchem.ncbi.nlm.nih.gov/summary/summary.cgi?cid=10729">10729</a>"	749348
Cytosin	97	332	13.8107	5908.8	13.814	5878.9	13.8164	5644.4	71-30-7	<a href=http://pubchem.ncbi.nlm.nih.gov/summary/summary.cgi?cid=597">597</a>"	<a href=http://www.genome.jp/dbget-bin/www_bget?cpd+C00380">C00380</a>"	486112	Cytosin	332	71-30-7	<a href=http://www.genome.jp/dbget-bin/www_bget?cpd+C00380">C00380</a>"	<a href=http://pubchem.ncbi.nlm.nih.gov/summary/summary.cgi?cid=597">597</a>"	486112
linoleic acid	340	450	21.0653	5544.9	21.0646	5850.3	21.0661	5144.7	60-33-3	<a href=http://pubchem.ncbi.nlm.nih.gov/summary/summary.cgi?cid=3931">3931</a>"		777515	linoleic acid	450	60-33-3		<a href=http://pubchem.ncbi.nlm.nih.gov/summary/summary.cgi?cid=3931">3931</a>"	777515	oleic acid	429	112-80-1	<a href=http://www.genome.jp/dbget-bin/www_bget?cpd+C00712">C00712</a>"	<a href=http://pubchem.ncbi.nlm.nih.gov/summary/summary.cgi?cid=965">965</a>"	780313	linolenic acid	420	463-40-1	<a href=http://www.genome.jp/dbget-bin/www_bget?cpd+C06427">C06427</a>"	<a href=http://pubchem.ncbi.nlm.nih.gov/summary/summary.cgi?cid=5280934">5280934</a>"	780147	Elaidic acid	418	112-79-8	<a href=http://www.genome.jp/dbget-bin/www_bget?cpd+C01712">C01712</a>"	<a href=http://pubchem.ncbi.nlm.nih.gov/summary/summary.cgi?cid=637517">637517</a>"	781663
Glucoheptonic acid 1	330	240	21.5413	5538.6	21.5429	5441.8	21.531	5799.2	23351-51-1	<a href=http://pubchem.ncbi.nlm.nih.gov/summary/summary.cgi?cid=25588">25588</a>"		795098	Glucoheptonic acid 1	240	23351-51-1		<a href=http://pubchem.ncbi.nlm.nih.gov/summary/summary.cgi?cid=25588">25588</a>"	795098
uric acid	217	380	19.7707	5519.4	19.7736	5402.3	19.7751	5699.3	66-22-8	<a href=http://pubchem.ncbi.nlm.nih.gov/summary/summary.cgi?cid=1175">1175</a>"	<a href=http://www.genome.jp/dbget-bin/www_bget?cpd+C00366">C00366</a>"	731691	uric acid	380	66-22-8	<a href=http://www.genome.jp/dbget-bin/www_bget?cpd+C00366">C00366</a>"	<a href=http://pubchem.ncbi.nlm.nih.gov/summary/summary.cgi?cid=1175">1175</a>"	731691	Isopropyl-beta-D-thiogalactopyranoside	349	367-93-1		<a href=http://pubchem.ncbi.nlm.nih.gov/summary/summary.cgi?cid=552632">552632</a>"	722857
1,4-Cyclohexanedione 2	82	228	10.9307	5383.1	10.9369	5217.1	10.9275	5030.5	637-88-7	<a href=http://pubchem.ncbi.nlm.nih.gov/summary/summary.cgi?cid=12511">12511</a>"	<a href=http://www.genome.jp/dbget-bin/www_bget?cpd+C08063">C08063</a>"	366561	1,4-Cyclohexanedione 2	228	637-88-7	<a href=http://www.genome.jp/dbget-bin/www_bget?cpd+C08063">C08063</a>"	<a href=http://pubchem.ncbi.nlm.nih.gov/summary/summary.cgi?cid=12511">12511</a>"	366561	1,3-Cyclohexanedione 2	227	504-02-9	<a href=http://www.genome.jp/dbget-bin/www_bget?cpd+C01066">C01066</a>"	<a href=http://pubchem.ncbi.nlm.nih.gov/summary/summary.cgi?cid=10434">10434</a>"	367018
4-Vinylphenol	151	214	10.784	5272.6	10.747	5520.1	10.713	5436.5	2628-17-3	<a href=http://pubchem.ncbi.nlm.nih.gov/summary/summary.cgi?cid=62453">62453</a>"	<a href=http://www.genome.jp/dbget-bin/www_bget?cpd+C05627">C05627</a>"	357242	4-Vinylphenol	214	2628-17-3	<a href=http://www.genome.jp/dbget-bin/www_bget?cpd+C05627">C05627</a>"	<a href=http://pubchem.ncbi.nlm.nih.gov/summary/summary.cgi?cid=62453">62453</a>"	357242	proline	141	147-85-3	<a href=http://www.genome.jp/dbget-bin/www_bget?cpd+C00148">C00148</a>"	<a href=http://pubchem.ncbi.nlm.nih.gov/summary/summary.cgi?cid=614">614</a>"	363983
5-Hydroxyindole-3-acetic acid 1	203	345	20.9773	5140.5	20.907	5411.8	20.9518	5123.6	54-16-0	<a href=http://pubchem.ncbi.nlm.nih.gov/summary/summary.cgi?cid=1826">1826</a>"	<a href=http://www.genome.jp/dbget-bin/www_bget?cpd+C05635">C05635</a>"	778683	5-Hydroxyindole-3-acetic acid 1	345	54-16-0	<a href=http://www.genome.jp/dbget-bin/www_bget?cpd+C05635">C05635</a>"	<a href=http://pubchem.ncbi.nlm.nih.gov/summary/summary.cgi?cid=1826">1826</a>"	778683
4-aminophenol 2	331	320	14.64	5018.1	14.614	5101.3	14.636	5004.6	123-30-8	<a href=http://pubchem.ncbi.nlm.nih.gov/summary/summary.cgi?cid=403">403</a>"	<a href=http://www.genome.jp/dbget-bin/www_bget?cpd+C02372">C02372</a>"	518407	4-aminophenol 2	320	123-30-8	<a href=http://www.genome.jp/dbget-bin/www_bget?cpd+C02372">C02372</a>"	<a href=http://pubchem.ncbi.nlm.nih.gov/summary/summary.cgi?cid=403">403</a>"	518407
oxamic acid	163	494	10.2253	4999.1	10.2365	4849.4	10.2205	4787.3	471-47-6	<a href=http://pubchem.ncbi.nlm.nih.gov/summary/summary.cgi?cid=974">974</a>"	<a href=http://www.genome.jp/dbget-bin/www_bget?cpd+C01444">C01444</a>"	339041	oxamic acid	494	471-47-6	<a href=http://www.genome.jp/dbget-bin/www_bget?cpd+C01444">C01444</a>"	<a href=http://pubchem.ncbi.nlm.nih.gov/summary/summary.cgi?cid=974">974</a>"	339041
3-Hydroxypropionic acid 4	132	237	19.0733	4692.6	19.0683	4452.2	19.0721	4507.3	503-66-2	<a href=http://pubchem.ncbi.nlm.nih.gov/summary/summary.cgi?cid=68152">68152</a>"	<a href=http://www.genome.jp/dbget-bin/www_bget?cpd+C01013">C01013</a>"	697244	3-Hydroxypropionic acid 4	237	503-66-2	<a href=http://www.genome.jp/dbget-bin/www_bget?cpd+C01013">C01013</a>"	<a href=http://pubchem.ncbi.nlm.nih.gov/summary/summary.cgi?cid=68152">68152</a>"	697244
xanthine	116	399	19.228	4579.7	19.223	4419.8	19.215	4505.9	69-89-6	<a href=http://pubchem.ncbi.nlm.nih.gov/summary/summary.cgi?cid=1188">1188</a>"	<a href=http://www.genome.jp/dbget-bin/www_bget?cpd+C00385">C00385</a>"	703020	xanthine	399	69-89-6	<a href=http://www.genome.jp/dbget-bin/www_bget?cpd+C00385">C00385</a>"	<a href=http://pubchem.ncbi.nlm.nih.gov/summary/summary.cgi?cid=1188">1188</a>"	703020	Guanidinosuccinic acid 3	367	6133-30-8		<a href=http://pubchem.ncbi.nlm.nih.gov/summary/summary.cgi?cid=97856">97856</a>"	700173	guanine 2	341	73-40-5	<a href=http://www.genome.jp/dbget-bin/www_bget?cpd+C00242">C00242</a>"	<a href=http://pubchem.ncbi.nlm.nih.gov/summary/summary.cgi?cid=764">764</a>"	701233
ribose	265	250	15.62	4409.8	15.612	4190.2	15.64	4522.9	24259-59-4	<a href=http://pubchem.ncbi.nlm.nih.gov/summary/summary.cgi?cid=993">993</a>"	<a href=http://www.genome.jp/dbget-bin/www_bget?cpd+C00121">C00121</a>"	553947	ribose	250	24259-59-4	<a href=http://www.genome.jp/dbget-bin/www_bget?cpd+C00121">C00121</a>"	<a href=http://pubchem.ncbi.nlm.nih.gov/summary/summary.cgi?cid=993">993</a>"	553947
sarcosine	206	303	8.43867	4347.3	8.444	4613.4	8.4216	4457.2	107-97-1	<a href=http://pubchem.ncbi.nlm.nih.gov/summary/summary.cgi?cid=1088">1088</a>"	<a href=http://www.genome.jp/dbget-bin/www_bget?cpd+C00213">C00213</a>"	265639	sarcosine	303	107-97-1	<a href=http://www.genome.jp/dbget-bin/www_bget?cpd+C00213">C00213</a>"	<a href=http://pubchem.ncbi.nlm.nih.gov/summary/summary.cgi?cid=1088">1088</a>"	265639
Guanidinosuccinic acid 2	327	240	17.748	4086.6	17.753	4447.9	17.729	4115.8	6133-30-8	<a href=http://pubchem.ncbi.nlm.nih.gov/summary/summary.cgi?cid=97856">97856</a>"		640156	Guanidinosuccinic acid 2	240	6133-30-8		<a href=http://pubchem.ncbi.nlm.nih.gov/summary/summary.cgi?cid=97856">97856</a>"	640156	Lumazine	228	487-21-8	<a href=http://www.genome.jp/dbget-bin/www_bget?cpd+C03212">C03212</a>"	<a href=http://pubchem.ncbi.nlm.nih.gov/summary/summary.cgi?cid=10250">10250</a>"	640859	Allantoic acid 1	216	99-16-1	<a href=http://www.genome.jp/dbget-bin/www_bget?cpd+C00499">C00499</a>"	<a href=http://pubchem.ncbi.nlm.nih.gov/summary/summary.cgi?cid=203">203</a>"	648840	adenine	211	73-24-5	<a href=http://www.genome.jp/dbget-bin/www_bget?cpd+C00147">C00147</a>"	<a href=http://pubchem.ncbi.nlm.nih.gov/summary/summary.cgi?cid=190">190</a>"	647936	D-Talose 1	210	2595-98-4		<a href=http://pubchem.ncbi.nlm.nih.gov/summary/summary.cgi?cid=99459">99459</a>"	648920	mannose 1	203	3458-28-4	<a href=http://www.genome.jp/dbget-bin/www_bget?cpd+C01662">C01662</a>"	<a href=http://pubchem.ncbi.nlm.nih.gov/summary/summary.cgi?cid=24749">24749</a>"	646178	galactose 1
L-homoserine 1	103	236	12.7693	4035.6	12.7533	4379.4	12.7558	4272.9	672-15-1	<a href=http://pubchem.ncbi.nlm.nih.gov/summary/summary.cgi?cid=12647">12647</a>"	<a href=http://www.genome.jp/dbget-bin/www_bget?cpd+C00263">C00263</a>"	443004	L-homoserine 1	236	672-15-1	<a href=http://www.genome.jp/dbget-bin/www_bget?cpd+C00263">C00263</a>"	<a href=http://pubchem.ncbi.nlm.nih.gov/summary/summary.cgi?cid=12647">12647</a>"	443004
1,2,4-Benzenetriol	342	334	14.6773	3969.5	14.613	3859.1	14.6334	3617.2	533-73-3	<a href=http://pubchem.ncbi.nlm.nih.gov/summary/summary.cgi?cid=10787">10787</a>"	<a href=http://www.genome.jp/dbget-bin/www_bget?cpd+C02814">C02814</a>"	521644	1,2,4-Benzenetriol	334	533-73-3	<a href=http://www.genome.jp/dbget-bin/www_bget?cpd+C02814">C02814</a>"	<a href=http://pubchem.ncbi.nlm.nih.gov/summary/summary.cgi?cid=10787">10787</a>"	521644	Tropic Acid	225	529-64-6	<a href=http://www.genome.jp/dbget-bin/www_bget?cpd+C01456">C01456</a>"	<a href=http://pubchem.ncbi.nlm.nih.gov/summary/summary.cgi?cid=10726">10726</a>"	516799	threo-beta-hyrdoxyaspartate 2	182	7298-99-9		<a href=http://pubchem.ncbi.nlm.nih.gov/summary/summary.cgi?cid=5425">5425</a>"	517232	3,4-dimethoxybenzaldehyde	156	120-14-9	<a href=http://www.genome.jp/dbget-bin/www_bget?cpd+C02201">C02201</a>"	<a href=http://pubchem.ncbi.nlm.nih.gov/summary/summary.cgi?cid=8419">8419</a>"	519156
9-Fluorenone 1	293	340	18.4147	3814.1	18.4035	3413.8	18.4151	3723.7	486-25-9	<a href=http://pubchem.ncbi.nlm.nih.gov/summary/summary.cgi?cid=10241">10241</a>"	<a href=http://www.genome.jp/dbget-bin/www_bget?cpd+C06712">C06712</a>"	674890	9-Fluorenone 1	340	486-25-9	<a href=http://www.genome.jp/dbget-bin/www_bget?cpd+C06712">C06712</a>"	<a href=http://pubchem.ncbi.nlm.nih.gov/summary/summary.cgi?cid=10241">10241</a>"	674890	coniferyl alcohol	322	458-35-5	<a href=http://www.genome.jp/dbget-bin/www_bget?cpd+C00590">C00590</a>"	<a href=http://pubchem.ncbi.nlm.nih.gov/summary/summary.cgi?cid=1549095">1549095</a>"	673826	4-hydroxycinnamic acid	321	501-98-4	<a href=http://www.genome.jp/dbget-bin/www_bget?cpd+C00811">C00811</a>"	<a href=http://pubchem.ncbi.nlm.nih.gov/summary/summary.cgi?cid=637542">637542</a>"	675005	ascorbate	307	50-81-7	<a href=http://www.genome.jp/dbget-bin/www_bget?cpd+C00072">C00072</a>"	<a href=http://pubchem.ncbi.nlm.nih.gov/summary/summary.cgi?cid=235">235</a>"	673715
hydroxyurea	159	293	9.948	3804.2	9.966	3737.5	9.981	3693.9	127-07-1	<a href=http://pubchem.ncbi.nlm.nih.gov/summary/summary.cgi?cid=3657">3657</a>"	<a href=http://www.genome.jp/dbget-bin/www_bget?cpd+C07044">C07044</a>"	324837	hydroxyurea	293	127-07-1	<a href=http://www.genome.jp/dbget-bin/www_bget?cpd+C07044">C07044</a>"	<a href=http://pubchem.ncbi.nlm.nih.gov/summary/summary.cgi?cid=3657">3657</a>"	324837
5,6-dihydrouracil 2	117	241	13.228	3796	13.219	3587	13.2132	3417	504-07-4	<a href=http://pubchem.ncbi.nlm.nih.gov/summary/summary.cgi?cid=649">649</a>"	<a href=http://www.genome.jp/dbget-bin/www_bget?cpd+C03919">C03919</a>"	456262	5,6-dihydrouracil 2	241	504-07-4	<a href=http://www.genome.jp/dbget-bin/www_bget?cpd+C03919">C03919</a>"	<a href=http://pubchem.ncbi.nlm.nih.gov/summary/summary.cgi?cid=649">649</a>"	456262
N-Acetyl-D-galactosamine 1	305	361	19.776	3638.8	19.745	3583.6	19.721	3264.3	14215-68-0	<a href=http://pubchem.ncbi.nlm.nih.gov/summary/summary.cgi?cid=35717">35717</a>"	<a href=http://www.genome.jp/dbget-bin/www_bget?cpd+C01132">C01132</a>"	726136	N-Acetyl-D-galactosamine 1	361	14215-68-0	<a href=http://www.genome.jp/dbget-bin/www_bget?cpd+C01132">C01132</a>"	<a href=http://pubchem.ncbi.nlm.nih.gov/summary/summary.cgi?cid=35717">35717</a>"	726136	N,N-dimethylarginine	357	30315-93-6	<a href=http://www.genome.jp/dbget-bin/www_bget?cpd+C03626">C03626</a>"	<a href=http://pubchem.ncbi.nlm.nih.gov/summary/summary.cgi?cid=123831">123831</a>"	729325	Guanidinosuccinic acid 4	356	6133-30-8		<a href=http://pubchem.ncbi.nlm.nih.gov/summary/summary.cgi?cid=97856">97856</a>"	725907	N-Acetyl-beta-D-mannosamine 1	348	7772-94-3		<a href=http://pubchem.ncbi.nlm.nih.gov/summary/summary.cgi?cid=3084028">3084028</a>"	723226	N-Acetyl-beta-D-mannosamine 3	347	7772-94-3		<a href=http://pubchem.ncbi.nlm.nih.gov/summary/summary.cgi?cid=3084028">3084028</a>"	730497	N-Acetyl-beta-D-mannosamine 2	342	7772-94-3		<a href=http://pubchem.ncbi.nlm.nih.gov/summary/summary.cgi?cid=3084028">3084028</a>"	727711	N-Acetyl-D-galactosamine 2
Turanose 1	361	425	25.2627	3617.8	25.213	3308.4	25.2551	3458.8	547-25-1	<a href=http://pubchem.ncbi.nlm.nih.gov/summary/summary.cgi?cid=5460935">5460935</a>"		948412	Turanose 1	425	547-25-1		<a href=http://pubchem.ncbi.nlm.nih.gov/summary/summary.cgi?cid=5460935">5460935</a>"	948412	Lactobionic Acid 1	424	96-82-2		<a href=http://pubchem.ncbi.nlm.nih.gov/summary/summary.cgi?cid=7314">7314</a>"	953631	maltose	418	69-79-4	<a href=http://www.genome.jp/dbget-bin/www_bget?cpd+C01971">C01971</a>"	<a href=http://pubchem.ncbi.nlm.nih.gov/summary/summary.cgi?cid=6255">6255</a>"	955335	Cellobiotol	393	535-94-4		<a href=http://pubchem.ncbi.nlm.nih.gov/summary/summary.cgi?cid=160514">160514</a>"	956412	Turanose 2	388	547-25-1		<a href=http://pubchem.ncbi.nlm.nih.gov/summary/summary.cgi?cid=5460935">5460935</a>"	956453	trehalose	386	99-20-7	<a href=http://www.genome.jp/dbget-bin/www_bget?cpd+C01083">C01083</a>"	<a href=http://pubchem.ncbi.nlm.nih.gov/summary/summary.cgi?cid=7427">7427</a>"	947579	lactitol
daidzein	204	273	26.74	3594.1	26.713	3264.3	26.743	3796.1	486-66-8	<a href=http://pubchem.ncbi.nlm.nih.gov/summary/summary.cgi?cid=5281708">5281708</a>"	<a href=http://www.genome.jp/dbget-bin/www_bget?cpd+C10208">C10208</a>"	1014120	daidzein	273	486-66-8	<a href=http://www.genome.jp/dbget-bin/www_bget?cpd+C10208">C10208</a>"	<a href=http://pubchem.ncbi.nlm.nih.gov/summary/summary.cgi?cid=5281708">5281708</a>"	1014120	4-Androsten-11beta-ol-3,17-dione 4	271	382-44-5	<a href=http://www.genome.jp/dbget-bin/www_bget?cpd+C05284">C05284</a>"	<a href=http://pubchem.ncbi.nlm.nih.gov/summary/summary.cgi?cid=94141">94141</a>"	1017025	4-Androsten-11beta-ol-3,17-dione 3	243	382-44-5	<a href=http://www.genome.jp/dbget-bin/www_bget?cpd+C05284">C05284</a>"	<a href=http://pubchem.ncbi.nlm.nih.gov/summary/summary.cgi?cid=94141">94141</a>"	1015142
Octadecanol	132	318	20.344	3426.3	20.349	3364.3	20.351	3145.7	112-92-5	<a href=http://pubchem.ncbi.nlm.nih.gov/summary/summary.cgi?cid=8221">8221</a>"	<a href=http://www.genome.jp/dbget-bin/www_bget?cpd+D01924">D01924</a>"	755073	Octadecanol	318	112-92-5	<a href=http://www.genome.jp/dbget-bin/www_bget?cpd+D01924">D01924</a>"	<a href=http://pubchem.ncbi.nlm.nih.gov/summary/summary.cgi?cid=8221">8221</a>"	755073	heptadecanoic acid	301	506-12-7		<a href=http://pubchem.ncbi.nlm.nih.gov/summary/summary.cgi?cid=10465">10465</a>"	751387	Isoxanthopterin	301	529-69-1	<a href=http://www.genome.jp/dbget-bin/www_bget?cpd+C03975">C03975</a>"	<a href=http://pubchem.ncbi.nlm.nih.gov/summary/summary.cgi?cid=10729">10729</a>"	749348
3,4-dihydroxybenzoic acid	159	309	17.1333	3394.3	17.1877	3345.8	17.1157	3661.7	99-50-3	<a href=http://pubchem.ncbi.nlm.nih.gov/summary/summary.cgi?cid=72">72</a>"	<a href=http://www.genome.jp/dbget-bin/www_bget?cpd+C00230">C00230</a>"	621745	3,4-dihydroxybenzoic acid	309	99-50-3	<a href=http://www.genome.jp/dbget-bin/www_bget?cpd+C00230">C00230</a>"	<a href=http://pubchem.ncbi.nlm.nih.gov/summary/summary.cgi?cid=72">72</a>"	621745	O-phosphonothreonine 2	220	1114-81-4		<a href=http://pubchem.ncbi.nlm.nih.gov/summary/summary.cgi?cid=1016">1016</a>"	619653
2-ketobutyric acid 1	225	226	7.944	3391.5	7.959	3246.5	7.931	3479.7	600-18-0	<a href=http://pubchem.ncbi.nlm.nih.gov/summary/summary.cgi?cid=58">58</a>"	<a href=http://www.genome.jp/dbget-bin/www_bget?cpd+C00109">C00109</a>"	242688	2-ketobutyric acid 1	226	600-18-0	<a href=http://www.genome.jp/dbget-bin/www_bget?cpd+C00109">C00109</a>"	<a href=http://pubchem.ncbi.nlm.nih.gov/summary/summary.cgi?cid=58">58</a>"	242688
Tetrahydrocorticosterone 2	221	260	27.4613	3390.3	27.493	3930.2	27.4626	3713.4	68-42-8	<a href=http://pubchem.ncbi.nlm.nih.gov/summary/summary.cgi?cid=65553">65553</a>"	<a href=http://www.genome.jp/dbget-bin/www_bget?cpd+C05476">C05476</a>"	1044983	Tetrahydrocorticosterone 2	260	68-42-8	<a href=http://www.genome.jp/dbget-bin/www_bget?cpd+C05476">C05476</a>"	<a href=http://pubchem.ncbi.nlm.nih.gov/summary/summary.cgi?cid=65553">65553</a>"	1044983	Adenosine 5-monophosphate	211	18422-05-4		<a href=http://pubchem.ncbi.nlm.nih.gov/summary/summary.cgi?cid=6419976">6419976</a>"	1038826
Unknown 3	127		6.30667	9689841	6.3322	9372999	6.30854	9128458
Unknown 10	221		6.444	3203352	6.427	3659421	6.456	3040591
Unknown 49	152		7.192	3119397	7.187	3128458	7.148	3442785
Unknown 80	73		8.268	2584698	8.254	2299880	8.272	2442785
Unknown 42	147		7.012	1640010	7.017	1483773	7.013	1554324
Unknown 46	207		7.10133	1073058	7.10111	1051614	7.10223	1316019
Unknown 254	218		16.5787	860734	16.5486	883631	16.5889	852203
Unknown 41	248		6.992	516355	6.983	517867	6.984	536267
Unknown 4	89		6.34133	434617	6.3362	444667	6.3374	452667
Unknown 55	174		7.436	434242	7.464	425974	7.385	415928
Unknown 78	103		8.10667	426161	8.11429	420375	8.1019	419291
Unknown 2	89		6.29467	409526	6.2826	408260	6.29744	406484
Unknown 103	84		9.01867	367512	9.0132	362786	9.0119	365392
Unknown 215	306		13.5547	340528	13.5355	346488	13.5402	333865
Unknown 77	116		8.06533	325573	8.06107	321824	8.06218	346814
Unknown 64	73		7.68933	245295	7.6706	246813	7.68135	243348
Unknown 236	103		14.632	236037	14.6366	231799	14.6307	237780
Unknown 221	73		13.848	212862	13.845	211313	13.842	215504
Unknown 8	129		6.412	208257	6.468	206884	6.427	207138
Unknown 27	281		6.72667	196812	6.7267	197467	6.7271	198458
Unknown 296	57		32.656	192511	32.688	192817	32.653	198293
Unknown 12	147		6.496	182700	6.498	182618	6.485	184411
Unknown 106	207		9.08667	178970	9.0883	177252	9.08299	173880
Unknown 104	152		9.04267	175828	9.0441	178641	9.04497	175440
Unknown 102	141	165	8.888	173422	8.866	173901	8.871	173327	1956-12-02	<a href=http://pubchem.ncbi.nlm.nih.gov/summary/summary.cgi?cid=119">119</a>"	<a href=http://www.genome.jp/dbget-bin/www_bget?cpd+C00334">C00334</a>"	282336	4-aminobutyric acid 3	165	1956-12-02	<a href=http://www.genome.jp/dbget-bin/www_bget?cpd+C00334">C00334</a>"	<a href=http://pubchem.ncbi.nlm.nih.gov/summary/summary.cgi?cid=119">119</a>"	282336	p-cresol	162	106-44-5	<a href=http://www.genome.jp/dbget-bin/www_bget?cpd+C01468">C01468</a>"	<a href=http://pubchem.ncbi.nlm.nih.gov/summary/summary.cgi?cid=2879">2879</a>"	279670
Unknown 44	141		7.07733	172114	7.07173	171514	7.0863	171867
Unknown 270	73		20.2173	166629	20.2196	168784	20.2157	175303
Unknown 211	57		13.3827	158277	13.3979	158944	13.3841	157514
Unknown 110	221		9.13733	148095	9.13877	147793	9.1368	149926
Unknown 75	71	178	8.00933	147481	8.01715	146978	8.00482	147135	541-59-3	<a href=http://pubchem.ncbi.nlm.nih.gov/summary/summary.cgi?cid=10935">10935</a>"	<a href=http://www.genome.jp/dbget-bin/www_bget?cpd+C07272">C07272</a>"	243098	Maleimide	178	541-59-3	<a href=http://www.genome.jp/dbget-bin/www_bget?cpd+C07272">C07272</a>"	<a href=http://pubchem.ncbi.nlm.nih.gov/summary/summary.cgi?cid=10935">10935</a>"	243098
Unknown 126	281		9.748	145568	9.725	145932	9.742	144041
Unknown 9	57		6.43867	145233	6.44024	146395	6.43915	149643
Unknown 141	57		10.18	144992	10.12	145833	10.15	147732
Unknown 195	234		12.272	137771	12.258	136306	12.271	135584
Unknown 5	130		6.38667	133657	6.38804	133968	6.37119	132587
Unknown 122	226		9.46267	131855	9.45032	131711	9.4533	131050
Unknown 62	225		7.61733	125274	7.61711	125982	7.61782	125880
Unknown 24	81		6.68933	116553	6.688	115982	6.6863	114192
Unknown 31	71		6.83333	102520	6.83171	101417	6.83256	103405
Unknown 30	248		6.81067	102100	6.82453	114577	6.81438	101587
Unknown 26	121		6.716	97917	6.712	97881	6.714	97366
Unknown 118	221		9.372	95324	9.368	95753	9.375	97682
Unknown 135	73		9.93867	91956	9.9337	91785	9.93577	91878
Unknown 52	207		7.30933	89177	7.30068	89330	7.30495	89121
Unknown 43	71		7.02267	88625	7.02393	88276	7.02211	87882
Unknown 144	98		10.332	87401	10.388	87575	10.325	87228
Unknown 35	160		6.88933	86331	6.8768	86227	6.8053	86874
Unknown 128	73		9.808	85578	9.802	84414	9.813	86705
Unknown 94	89		8.70267	85210	8.7013	85144	8.70336	85643
Unknown 159	71		11.1347	83943	11.1333	83882	11.1359	83495
Unknown 206	57		13.0573	83477	13.0589	83776	13.0536	83188
Unknown 81	56		8.27467	78156	8.27766	78127	8.2778	78254
Unknown 166	71	173	11.3413	76570	11.3451	76586	11.3433	76662	66-22-8	<a href=http://pubchem.ncbi.nlm.nih.gov/summary/summary.cgi?cid=1174">1174</a>"	<a href=http://www.genome.jp/dbget-bin/www_bget?cpd+C00106">C00106</a>"	385872	uracil	173	66-22-8	<a href=http://www.genome.jp/dbget-bin/www_bget?cpd+C00106">C00106</a>"	<a href=http://pubchem.ncbi.nlm.nih.gov/summary/summary.cgi?cid=1174">1174</a>"	385872
Unknown 214	73		13.5067	71371	13.5077	71872	13.511	71368
Unknown 58	85		7.55246	70783	7.55784	70772	7.55635	70661
Unknown 20	117		6.656	70003	6.657	70147	6.678	70888
Unknown 7	281		6.408	68561	6.495	68032	6.423	68733
Unknown 19	73		6.612	64966	6.611	64755	6.623	64713
Unknown 170	207		11.3853	64410	11.3775	64228	11.3812	64073
Unknown 261	117	191	18.1853	63056	18.1867	63113	18.1855	63635	59-23-4	<a href=http://pubchem.ncbi.nlm.nih.gov/summary/summary.cgi?cid=6036">6036</a>"	<a href=http://www.genome.jp/dbget-bin/www_bget?cpd+C00124">C00124</a>"	658715	galactose 2	191	59-23-4	<a href=http://www.genome.jp/dbget-bin/www_bget?cpd+C00124">C00124</a>"	<a href=http://pubchem.ncbi.nlm.nih.gov/summary/summary.cgi?cid=6036">6036</a>"	658715	mannitol	187	87-78-5	<a href=http://www.genome.jp/dbget-bin/www_bget?cpd+D00062">D00062</a>"	<a href=http://pubchem.ncbi.nlm.nih.gov/summary/summary.cgi?cid=6251">6251</a>"	665262	glucose 2	184	50-99-7	<a href=http://www.genome.jp/dbget-bin/www_bget?cpd+C01662">C01662</a>"	<a href=http://pubchem.ncbi.nlm.nih.gov/summary/summary.cgi?cid=24749">24749</a>"	659936
Unknown 267	57		19.9747	62465	19.9754	62424	19.9636	62187
Unknown 175	57		11.596	60227	11.589	60170	11.576	60397
Unknown 11	75		6.48133	56555	6.48222	56778	6.48627	57357
Unknown 139	71	45	10.0973	56012	10.0482	56864	10.0566	56288	2018-66-8	<a href=http://pubchem.ncbi.nlm.nih.gov/summary/summary.cgi?cid=74840">74840</a>"	<a href=http://www.genome.jp/dbget-bin/www_bget?cpd+C04335">C04335</a>"	335421	Carbobenzyloxy-L-leucine degr1	45	2018-66-8	<a href=http://www.genome.jp/dbget-bin/www_bget?cpd+C04335">C04335</a>"	<a href=http://pubchem.ncbi.nlm.nih.gov/summary/summary.cgi?cid=74840">74840</a>"	335421
Unknown 56	109		7.488	54038	7.486	54682	7.482	54094
Unknown 96	142		8.73867	53308	8.73626	53444	8.73842	53646
Unknown 29	57		6.75067	50596	6.7133	50986	6.7389	50168
Unknown 285	73	187	22.6267	50439	22.6395	50794	22.6547	51644	129-43-1	<a href=http://pubchem.ncbi.nlm.nih.gov/summary/summary.cgi?cid=8512">8512</a>"	<a href=http://www.genome.jp/dbget-bin/www_bget?cpd+C02980">C02980</a>"	847952	1-Hydroxyanthraquinone 2	187	129-43-1	<a href=http://www.genome.jp/dbget-bin/www_bget?cpd+C02980">C02980</a>"	<a href=http://pubchem.ncbi.nlm.nih.gov/summary/summary.cgi?cid=8512">8512</a>"	847952
Unknown 167	207		11.3507	49019	11.3471	49710	11.3514	49247
Unknown 68	117		7.764	48990	7.71	48390	7.766	48821
Unknown 172	300		11.4413	47964	11.4425	47792	11.4405	47550
Unknown 120	141		9.41867	46836	9.41422	46566	9.41873	46842
Unknown 165	73		11.2987	45963	11.2933	45048	11.2994	45768
Unknown 222	117		13.8773	44488	13.8793	46898	13.8783	44267
Unknown 71	163		7.88133	43858	7.84426	43467	7.8652	43733
Unknown 74	83		7.99333	43701	7.98628	43573	7.94601	43342
Unknown 88	125		8.59067	43496	8.59323	43377	8.58432	43299
Unknown 251	73		16.3093	43460	16.3533	43549	16.3425	43933
Unknown 82	83		8.32533	40863	8.35505	40488	8.34788	41004
Unknown 204	57		12.9813	40041	12.9854	40171	12.9869	40121
Unknown 79	174		8.12667	39750	8.1155	39273	8.102	39781
Unknown 225	219		14.06	39740	14.04	39342	14.03	39179
Unknown 226	71		14.0693	39355	14.0649	39276	14.0688	39474
Unknown 73	174	194	7.96533	38876	7.96677	38937	7.96089	38162	600-18-0	<a href=http://pubchem.ncbi.nlm.nih.gov/summary/summary.cgi?cid=58">58</a>"	<a href=http://www.genome.jp/dbget-bin/www_bget?cpd+C00109">C00109</a>"	242688	2-ketobutyric acid 1	194	600-18-0	<a href=http://www.genome.jp/dbget-bin/www_bget?cpd+C00109">C00109</a>"	<a href=http://pubchem.ncbi.nlm.nih.gov/summary/summary.cgi?cid=58">58</a>"	242688
Unknown 151	71		10.6947	38785	10.6674	38954	10.6747	38893
Unknown 28	207		6.74133	38654	6.74717	38708	6.74281	38459
Unknown 121	84		9.42267	38095	9.42601	38116	9.4259	38832
Unknown 212	191		13.4533	36560	13.4507	36595	13.4542	36027
Unknown 183	103		11.8187	35904	11.8166	35749	11.8174	35192
Unknown 146	85	119	10.3973	35790	10.3827	35565	10.3929	35118	589-18-4	<a href=http://pubchem.ncbi.nlm.nih.gov/summary/summary.cgi?cid=11505">11505</a>"	<a href=http://www.genome.jp/dbget-bin/www_bget?cpd+C06757">C06757</a>"	341403	4-Methylbenzyl alcohol	119	589-18-4	<a href=http://www.genome.jp/dbget-bin/www_bget?cpd+C06757">C06757</a>"	<a href=http://pubchem.ncbi.nlm.nih.gov/summary/summary.cgi?cid=11505">11505</a>"	341403
Unknown 246	221		15.7653	35266	15.7577	35655	15.7621	35109
Unknown 174	71		11.592	34658	11.586	34391	11.534	30973
Unknown 194	59		12.268	34526	12.265	34787	12.2557	34180
Unknown 23	55		6.67067	34246	6.67283	34364	6.6643	34140
Unknown 280	73		22.152	34243	22.189	34747	22.133	34489
Unknown 76	154		8.02	34147	8.012	34589	8.035	34173
Unknown 38	207		6.90933	33360	6.9072	33140	6.90507	33507
Unknown 238	73		14.7547	33143	14.7561	33358	14.7529	33570
Unknown 289	73		23.3973	31923	23.4893	31621	23.3921	31971
Unknown 53	176		7.34667	31559	7.3461	31778	7.3448	31459
Unknown 48	82		7.164	31100	7.162	31149	7.1605	30653
Unknown 125	102	67	9.62267	30193	9.62297	30366	9.62369	30154	91-20-3	<a href=http://pubchem.ncbi.nlm.nih.gov/summary/summary.cgi?cid=931">931</a>"	<a href=http://www.genome.jp/dbget-bin/www_bget?cpd+C00829">C00829</a>"	315992	naphthalene	67	91-20-3	<a href=http://www.genome.jp/dbget-bin/www_bget?cpd+C00829">C00829</a>"	<a href=http://pubchem.ncbi.nlm.nih.gov/summary/summary.cgi?cid=931">931</a>"	315992	N-cyclohexylformamide 2	61	766-93-8	<a href=http://www.genome.jp/dbget-bin/www_bget?cpd+C11519">C11519</a>"	<a href=http://pubchem.ncbi.nlm.nih.gov/summary/summary.cgi?cid=13017">13017</a>"	315734
Unknown 138	102	194	10.0853	29842	10.0841	29707	10.0846	29461	2018-66-8	<a href=http://pubchem.ncbi.nlm.nih.gov/summary/summary.cgi?cid=74840">74840</a>"	<a href=http://www.genome.jp/dbget-bin/www_bget?cpd+C04335">C04335</a>"	335421	Carbobenzyloxy-L-leucine degr1	194	2018-66-8	<a href=http://www.genome.jp/dbget-bin/www_bget?cpd+C04335">C04335</a>"	<a href=http://pubchem.ncbi.nlm.nih.gov/summary/summary.cgi?cid=74840">74840</a>"	335421	urea	191	57-13-6	<a href=http://www.genome.jp/dbget-bin/www_bget?cpd+C00086">C00086</a>"	<a href=http://pubchem.ncbi.nlm.nih.gov/summary/summary.cgi?cid=1176">1176</a>"	328823
Unknown 196	57		12.408	29064	12.413	29286	12.416	29569
Unknown 70	147		7.85067	28958	7.8589	28608	7.85027	28489
Unknown 223	103		13.952	28737	13.957	28165	13.965	28456
Unknown 294	73		24.5253	28583	24.5429	28232	24.5272	28687
Unknown 25	75		6.69867	27053	6.6913	27173	6.69213	27358
Unknown 15	58		6.55733	26549	6.5692	26826	6.5826	26217
Unknown 115	151		9.264	26018	9.258	26359	9.262	26657
Unknown 239	73		14.8107	25868	14.8173	25308	14.8186	25072
Unknown 284	71		22.3533	25858	22.3453	25531	22.3571	25945
Unknown 229	97	195	14.1787	25012	14.1766	25662	14.1702	25148	108-13-4	<a href=http://pubchem.ncbi.nlm.nih.gov/summary/summary.cgi?cid=7911">7911</a>"		497142	MALONAMIDE 3	195	108-13-4		<a href=http://pubchem.ncbi.nlm.nih.gov/summary/summary.cgi?cid=7911">7911</a>"	497142
Unknown 91	355		8.652	22525	8.654	22656	8.623	22466
Unknown 66	127		7.73867	23183	7.7363	24390	7.73907	25116
Unknown 136	102		9.95467	22948	9.95092	22443	9.95342	22758
Unknown 188	191		12.0733	22775	12.067	22442	12.0717	22177
Unknown 162	119		11.2307	22090	11.2327	22778	11.2396	22053
Unknown 219	71		13.7373	21701	13.7341	21998	13.7319	21390
Unknown 216	57	145	13.64	21448	13.63	21225	13.621	21308	3025-96-5	<a href=http://pubchem.ncbi.nlm.nih.gov/summary/summary.cgi?cid=18189">18189</a>"	<a href=http://www.genome.jp/dbget-bin/www_bget?cpd+C02946">C02946</a>"	476219	4-Acetamidobutyric acid 2	145	3025-96-5	<a href=http://www.genome.jp/dbget-bin/www_bget?cpd+C02946">C02946</a>"	<a href=http://pubchem.ncbi.nlm.nih.gov/summary/summary.cgi?cid=18189">18189</a>"	476219	2-Hydroxyquinoline	104	59-31-4	<a href=http://www.genome.jp/dbget-bin/www_bget?cpd+C06415">C06415</a>"	<a href=http://pubchem.ncbi.nlm.nih.gov/summary/summary.cgi?cid=6038">6038</a>"	478336	4-Hydroxy-6-methyl-2-pyrone	94	675-10-5	<a href=http://www.genome.jp/dbget-bin/www_bget?cpd+C02752">C02752</a>"	<a href=http://pubchem.ncbi.nlm.nih.gov/summary/summary.cgi?cid=12663">12663</a>"	473825
Unknown 269	71	162	20.1613	21347	20.1611	21219	20.1734	21498	879-37-8	<a href=http://pubchem.ncbi.nlm.nih.gov/summary/summary.cgi?cid=397">397</a>"	<a href=http://www.genome.jp/dbget-bin/www_bget?cpd+C02693">C02693</a>"	742928	indole-3-acetamide 1	162	879-37-8	<a href=http://www.genome.jp/dbget-bin/www_bget?cpd+C02693">C02693</a>"	<a href=http://pubchem.ncbi.nlm.nih.gov/summary/summary.cgi?cid=397">397</a>"	742928
[truncated: 23 more columns]
