# Supplementary material for: Impacts of continuous cropping on the rhizospheric and endospheric microbial communities and root exudates of Astragalus mongholicus
Source: BMC Plant Biol. 2024 Apr 26;24:340. doi: 10.1186/s12870-024-05024-5 (PMC11047024; doi:10.1186/s12870-024-05024-5)
Supplement: Supplementary file 5 — Supplementary Material 5. [file 12870_2024_5024_MOESM5_ESM.xlsx]

## Sheet: Sheet1
Table S9. List of 20 compounds that derived from root exudates of A. mongholicus but also differed in their relative contents of this plant's rhizosphere soil between the two fields.
Peak	Similarity	rt	Count	Mass	Mean Field Ⅱ	Mean Field I	VIP	P-Value	Q-Value	Fold change	Log_Foldchange
Tetrahydrocorticosterone 3	366	26.8054,0	14	149	0.00124158	5.01077e-07	1.45976	0.0218409	0.0724014	2477.81	11.2749
2-aminophenol 2	405	14.0106,0	17	131	0.000498095	5.01077e-07	1.89906	0.00330524	0.0237622	994.048	9.95717
Ribonic acid, gamma-lactone	446	15.3122,0	17	143	0.000490154	5.01077e-07	1.57676	0.0198194	0.0686055	978.201	9.93399
quinic acid	354	17.1727,0	20	69	0.00328705	0.000250501	1.71418	0.000501619	0.00879665	13.1219	3.7139
fructose-6-phosphate	285	21.306,0	18	348	0.00032206	5.09896e-05	1.20313	0.0245809	0.0770614	6.31619	2.65905
tartaric acid	368	14.8791,0	23	328	0.000509114	8.2776e-05	1.40069	0.00167013	0.0173605	6.15051	2.6207
Cerotinic acid	850	26.996,0	22	132	0.0162544	0.003001	1.72546	0.000170156	0.00631752	5.41631	2.43731
Maleamate 4	330	12.3704,0	18	327	0.000347744	7.30973e-05	1.24939	0.0419231	0.0978215	4.75727	2.25014
serine 2	443	9.96304,0	23	117	0.00262246	0.000617967	1.3083	0.00497955	0.0289414	4.24369	2.08532
N-Methyl-L-glutamic acid 2	301	14.276,0	22	219	0.00223016	0.000674473	1.22784	0.0101926	0.0452151	3.30653	1.72532
Behenic acid	871	24.2541,0	20	132	0.0300621	0.00912718	1.08042	0.00315167	0.023334	3.29369	1.7197
maleic acid	309	10.7638,0	21	247	0.00115472	0.000529837	1.01473	0.0464769	0.102785	2.1794	1.12393
palmitoleic acid	873	19.0667,0	22	311	0.00315872	0.00147225	1.57526	0.00264995	0.0217376	2.1455	1.10131
Farnesal 2	397	16.4519,0	23	226	0.187933	0.105728	1.43316	0.00946962	0.0429318	1.77752	0.829868
N-cyclohexylformamide 1	309	10.4713,0	23	71	0.0514139	0.0304171	1.66756	0.00158251	0.0168524	1.69029	0.757274
Glucoheptonic acid 3	528	20.0111,0	21	71	0.0123054	0.00768503	1.21511	0.0308963	0.0860893	1.60121	0.679165
butyraldehyde 2	260	10.1693,0	22	71	0.00568719	0.00366273	1.3515	0.0397668	0.0958372	1.55272	0.634796
Thymol	287	10.9064,0	23	71	0.00513412	0.00347281	1.46145	0.032053	0.0875296	1.47838	0.564013
1,4-Cyclohexanedione 2	350	10.9456,0	23	69	0.0130676	0.00904517	1.46498	0.0376316	0.0937396	1.4447	0.530774
spermidine 2	315	20.8092,0	22	314	0.0503616	0.0361921	1.54634	0.00240704	0.020834	1.39151	0.476651
